# Supplementary material for: Crystal structure of aqua­[(E)-N′-(5-bromo-2-oxido­benzyl­idene-κO)benzohydrazidato-κ2 O,N′]dioxidomolybdenum(VI) di­methyl­formamide monosolvate
Source: Acta Crystallogr E Crystallogr Commun. 2015 May 28;71(Pt 6):702–5. doi: 10.1107/S2056989015009639 (PMC4459377; doi:10.1107/S2056989015009639)
Supplement: Supplementary file 1 [file e-71-00702-sup1.cif]

##############################################################################
#                                                                            #
# This CIF contains the data in a paper accepted for publication in          #
# Acta Crystallographica Section E. It conforms to the requirements of       #
# Notes for Authors for Acta Crystallographica Section E, and has been       #
# peer reviewed under the auspices of the IUCr Commission on Journals.       #
#                                                                            #
# Full details of the Crystallographic Information File format               #
# are given in the paper "The Crystallographic Information File (CIF):       #
# a New Standard Archive File for Crystallography" by S. R. Hall, F. H.      #
# Allen and I. D. Brown [Acta Cryst. (1991), A47, 655-685].                  #
#                                                                            #
# The current version of the core CIF dictionary is obtainable from          #
# ftp://ftp.iucr.org/pub/cif_core.dic.                                       #
#                                                                            #
# Software is freely available for graphical display of the structure(s)     #
# in this CIF. For information consult the CIF software page                 #
# http://www.iucr.org/resources/cif/software.                                #
#                                                                            #
# This file may be used for bona fide research purposes within the           #
# scientific community so long as proper attribution is given to the journal # 
# article from which it was obtained.                                        #
#                                                                            #
##############################################################################
data_I
_database_code_depnum_ccdc_archive 'CCDC 1401828'
_audit_creation_method     SHELXL-2014
_journal_date_recd_electronic     2015-05-01
_journal_date_accepted     2015-05-19
_journal_name_full     'Acta Crystallographica, Section E'
_journal_year     2015
_journal_volume     71
_journal_issue      6
_journal_page_first     702
_journal_page_last     705
_journal_paper_category     GM
_journal_paper_doi     10.1107/S2056989015009639
_journal_coeditor_code     PK2550
_publ_contact_author_name     'M. Sithambaresan'
_publ_contact_author_address
;
Department of Chemistry
Faculty of Science
Eastern University
Chenkalady
Sri Lanka
;
_publ_contact_author_email     'msithambaresan@gmail.com'
_publ_contact_author_fax     '94-65-2240758'
_publ_contact_author_phone     '94-65-2240755'
_publ_section_title
;\
Crystal structure of
aqua[(<i>E</i>)-<i>N</i>'-(5-bromo-2-oxidobenzylidene-\k<i>O</i>)\
benzohydrazidato-\k^2^<i>O</i>,<i>N</i>']dioxidomolybdenum(VI)
dimethylformamide monosolvate
;
_publ_section_title_footnote     .
loop_
    _publ_author_name
    _publ_author_address
    'Radhika Sudheer'
;
      Department of Applied Chemistry
      Cochin University of Science and Technology
      Kochi 682 022
      India
;
    'M. Sithambaresan'
;
      Department of Chemistry
      Faculty of Science
      Eastern University
      Chenkalady
      Sri Lanka
;
    'N. R. Sajitha'
;
      Department of Applied Chemistry
      Cochin University of Science and Technology
      Kochi 682 022
      India
;
    'E. Manoj'
;
     Dept. of Chemistry
     Sree Krishna College
     Guruvayur 680 102
     Thrissur
     Kerala
     India
;
    'M. R. Prathapachandra Kurup'
;
      Department of Applied Chemistry
      Cochin University of Science and Technology
      Kochi 682 022
      India
;
_publ_section_synopsis
;
The title compound, [MoO~2~(C~14~H~9~N~2~O~2~Br)H~2~O]\\cdotC~3~H~7~NO, has a
three-dimensional supramolecular arrangement <i>via</i> a number of
intermolecular C---H...O, O---H...N and O--H...O hydrogen bonds, as well as
C---H...\p and \p--\p interactions.
;
_chemical_name_systematic
;\
Aqua[(<i>E</i>)-<i>N</i>'-(5-bromo-2-oxidobenzylidene-\
\k<i>O</i>)benzohydrazidato-\k^2^<i>O</i>,<i>N</i>']dioxidomolybdenum(VI)
dimethylformamide monosolvate
;
_chemical_name_common     ?
_chemical_formula_moiety     'C14 H11 Br Mo N2 O5, C3 H7 N O'
_chemical_formula_sum     'C17 H18 Br Mo N3 O6'
_chemical_formula_iupac     '[Mo (C14 H9 Br N2 O2) O2 (H2 O)], C3 H7 N O'
_chemical_formula_weight     536.19
_chemical_melting_point     ?
_shelx_space_group_comment
;
The symmetry employed for this shelxl refinement is uniquely defined
by the following loop, which should always be used as a source of
symmetry information in preference to the above space-group names.
They are only intended as comments.
;
_space_group_crystal_system     monoclinic
_space_group_name_H-M_alt     'P 21/n'
_space_group_name_Hall     '-P 2yn'
loop_
    _space_group_symop_operation_xyz
    'x, y, z'
    '-x+1/2, y+1/2, -z+1/2'
    '-x, -y, -z'
    'x-1/2, -y-1/2, z-1/2'
_cell_length_a     10.8581(8)
_cell_length_b     7.1145(5)
_cell_length_c     25.998(2)
_cell_angle_alpha     90
_cell_angle_beta     93.900(3)
_cell_angle_gamma     90
_cell_volume     2003.7(3)
_cell_formula_units_Z     4
_cell_measurement_reflns_used     5189
_cell_measurement_theta_min     2.863
_cell_measurement_theta_max     28.105
_cell_measurement_temperature     296(2)
_exptl_crystal_description     needle
_exptl_crystal_colour     yellow
_exptl_crystal_size_max     0.400
_exptl_crystal_size_mid     0.150
_exptl_crystal_size_min     0.100
_exptl_crystal_density_diffrn     1.777
_exptl_crystal_density_meas     ?
_exptl_crystal_density_method     'not measured'
_exptl_crystal_F_000     1064
_exptl_absorpt_coefficient_mu     2.687
_exptl_absorpt_correction_type     multi-scan
_exptl_absorpt_process_details
;
(SADABS; Bruker, 2004)
;
_shelx_estimated_absorpt_T_min     0.413
_shelx_estimated_absorpt_T_max     0.499
_exptl_absorpt_correction_T_min     0.3550
_exptl_absorpt_correction_T_max     0.4470
_exptl_special_details     ?
_diffrn_ambient_temperature     296(2)
_diffrn_radiation_type     MoK\a
_diffrn_radiation_wavelength     0.71073
_diffrn_measurement_device_type     'Bruker APEXII CCD'
_diffrn_measurement_method     '\w and \f scan'
_diffrn_detector_area_resol_mean     ?
_diffrn_reflns_number     14880
_diffrn_reflns_av_R_equivalents     0.0269
_diffrn_reflns_theta_min     2.913
_diffrn_reflns_theta_max     28.302
_diffrn_reflns_theta_full     25.242
_diffrn_measured_fraction_theta_max     0.992
_diffrn_measured_fraction_theta_full     0.999
_diffrn_reflns_limit_h_min     -14
_diffrn_reflns_limit_h_max     14
_diffrn_reflns_limit_k_min     -8
_diffrn_reflns_limit_k_max     9
_diffrn_reflns_limit_l_min     -34
_diffrn_reflns_limit_l_max     31
_refine_special_details     ?
_reflns_number_total     4957
_reflns_number_gt     3710
_reflns_threshold_expression     I>2\s(I)
_refine_ls_structure_factor_coef     Fsqd
_refine_ls_matrix_type     full
_refine_ls_R_factor_all     0.0670
_refine_ls_R_factor_gt     0.0428
_refine_ls_wR_factor_gt     0.0874
_refine_ls_wR_factor_ref     0.0960
_refine_ls_goodness_of_fit_ref     1.078
_refine_ls_restrained_S_all     1.078
_refine_ls_number_reflns     4957
_refine_ls_number_parameters     264
_refine_ls_number_restraints     3
_refine_ls_hydrogen_treatment     mixed
_refine_ls_weighting_scheme     calc
_refine_ls_weighting_details
              'w=1/[\s^2^(Fo^2^)+(0.0418P)^2^+1.3003P] where P=(Fo^2^+2Fc^2^)/3'
_atom_sites_solution_hydrogens     mixed
_atom_sites_solution_primary     ?
_atom_sites_solution_secondary     ?
_refine_ls_shift/su_max     0.001
_refine_ls_shift/su_mean     0.000
_refine_diff_density_max     1.311
_refine_diff_density_min     -0.885
_refine_ls_extinction_method
;
SHELXL2014 (Sheldrick, 2015)
;
_refine_ls_extinction_coef     0.0007(2)
_refine_ls_extinction_expression
                                  'Fc^*^=kFc[1+0.001xFc^2^\l^3^/sin(2\q)]^-1/4^'
loop_
    _atom_type_symbol
    _atom_type_description
    _atom_type_scat_dispersion_real
    _atom_type_scat_dispersion_imag
    _atom_type_scat_source
    'C' 'C' 0.0033 0.0016
                         'International Tables Vol C Tables 4.2.6.8 and 6.1.1.4'
    'H' 'H' 0.0000 0.0000
                         'International Tables Vol C Tables 4.2.6.8 and 6.1.1.4'
    'N' 'N' 0.0061 0.0033
                         'International Tables Vol C Tables 4.2.6.8 and 6.1.1.4'
    'O' 'O' 0.0106 0.0060
                         'International Tables Vol C Tables 4.2.6.8 and 6.1.1.4'
    'Br' 'Br' -0.2901 2.4595
                         'International Tables Vol C Tables 4.2.6.8 and 6.1.1.4'
    'Mo' 'Mo' -1.6832 0.6857
                         'International Tables Vol C Tables 4.2.6.8 and 6.1.1.4'
_computing_data_collection
;
APEX2 (Bruker, 2004)
;
_computing_cell_refinement
;
APEX2 and SAINT (Bruker, 2004)
;
_computing_data_reduction
;
SAINT and XPREP (Bruker, 2004)
;
_computing_structure_solution
;
SHELXS2014 (Sheldrick, 2015)
;
_computing_structure_refinement
;
SHELXL2014 (Sheldrick, 2015)
;
_computing_molecular_graphics
;
ORTEP-3 (Burnett & Johnson, 1996) and DIAMOND (Brandenburg,
2010)
;
_computing_publication_material
;
SHELXL97 (Sheldrick, 2008) and publCIF (Westrip, 2010)
;
loop_
    _atom_site_type_symbol
    _atom_site_label
    _atom_site_fract_x
    _atom_site_fract_y
    _atom_site_fract_z
    _atom_site_U_iso_or_equiv
    _atom_site_adp_type
    _atom_site_calc_flag
    _atom_site_occupancy
    _atom_site_disorder_assembly
    _atom_site_disorder_group
    C C1 0.6397(3) 0.2038(4) 0.03480(13) 0.0315(7) Uani d 1 . .
    C C2 0.5256(3) 0.2057(5) 0.05560(14) 0.0399(8) Uani d 1 . .
    H H2 0.4549 0.1793 0.0346 0.048 Uiso calc 1 . .
    C C3 0.5153(3) 0.2461(5) 0.10676(14) 0.0453(9) Uani d 1 . .
    H H3 0.4382 0.2497 0.1203 0.054 Uiso calc 1 . .
    C C4 0.6213(3) 0.2812(5) 0.13790(14) 0.0433(8) Uani d 1 . .
    C C5 0.7351(3) 0.2765(5) 0.11877(13) 0.0402(8) Uani d 1 . .
    H H5 0.8051 0.2982 0.1406 0.048 Uiso calc 1 . .
    C C6 0.7471(3) 0.2391(4) 0.06655(12) 0.0312(6) Uani d 1 . .
    C C7 0.8694(3) 0.2411(4) 0.04814(12) 0.0317(6) Uani d 1 . .
    H H7 0.9367 0.2462 0.0722 0.038 Uiso calc 1 . .
    C C8 1.0185(3) 0.2494(4) -0.06177(12) 0.0299(6) Uani d 1 . .
    C C9 1.1389(3) 0.2485(4) -0.08474(12) 0.0315(6) Uani d 1 . .
    C C10 1.2469(3) 0.2848(5) -0.05437(13) 0.0354(7) Uani d 1 . .
    H H10 1.2436 0.3138 -0.0196 0.042 Uiso calc 1 . .
    C C11 1.3591(3) 0.2772(5) -0.07643(15) 0.0443(9) Uani d 1 . .
    H H11 1.4315 0.3026 -0.0564 0.053 Uiso calc 1 . .
    C C12 1.3649(3) 0.2328(6) -0.12723(16) 0.0524(10) Uani d 1 . .
    H H12 1.4410 0.2266 -0.1415 0.063 Uiso calc 1 . .
    C C13 1.2584(4) 0.1972(7) -0.15748(16) 0.0620(12) Uani d 1 . .
    H H13 1.2624 0.1666 -0.1921 0.074 Uiso calc 1 . .
    C C14 1.1456(3) 0.2070(6) -0.13613(14) 0.0498(10) Uani d 1 . .
    H H14 1.0735 0.1853 -0.1567 0.060 Uiso calc 1 . .
    C C15 0.3158(5) 1.0771(9) 0.2643(2) 0.105(2) Uani d 1 . .
    H H15A 0.2832 1.0438 0.2303 0.158 Uiso calc 1 . .
    H H15B 0.3700 1.1831 0.2624 0.158 Uiso calc 1 . .
    H H15C 0.2491 1.1090 0.2852 0.158 Uiso calc 1 . .
    C C16 0.4848(5) 0.8476(8) 0.2605(2) 0.0858(16) Uani d 1 . .
    H H16A 0.5059 0.7242 0.2732 0.129 Uiso calc 1 . .
    H H16B 0.5547 0.9293 0.2661 0.129 Uiso calc 1 . .
    H H16C 0.4614 0.8408 0.2243 0.129 Uiso calc 1 . .
    C C17 0.3545(4) 0.8450(7) 0.33094(16) 0.0553(10) Uani d 1 . .
    H H17 0.2877 0.8967 0.3465 0.066 Uiso calc 1 . .
    N N1 0.8897(2) 0.2360(3) 0.00006(10) 0.0284(5) Uani d 1 . .
    N N2 1.0134(2) 0.2354(4) -0.01231(10) 0.0308(6) Uani d 1 . .
    N N3 0.3835(3) 0.9198(5) 0.28720(12) 0.0550(8) Uani d 1 . .
    O O1 0.64511(18) 0.1587(4) -0.01536(9) 0.0394(5) Uani d 1 . .
    O O2 0.92037(18) 0.2583(3) -0.09418(9) 0.0367(5) Uani d 1 . .
    O O3 0.6772(2) 0.1701(4) -0.12470(9) 0.0512(7) Uani d 1 . .
    O O4 0.7253(2) 0.4738(4) -0.06416(11) 0.0539(7) Uani d 1 . .
    O O5 0.4074(3) 0.7140(5) 0.35275(12) 0.0743(9) Uani d 1 . .
    O O6 0.8105(2) -0.0693(3) -0.06282(10) 0.0384(5) Uani d 1 . .
    Br Br1 0.60802(5) 0.33679(9) 0.20859(2) 0.07719(18) Uani d 1 . .
    Mo Mo1 0.75010(2) 0.23944(4) -0.06785(2) 0.03247(10) Uani d 1 . .
    H H6A 0.858(3) -0.117(5) -0.0387(9) 0.046(11) Uiso d 1 . .
    H H6B 0.834(4) -0.118(6) -0.0907(8) 0.092(18) Uiso d 1 . .
loop_
    _atom_site_aniso_label
    _atom_site_aniso_U_11
    _atom_site_aniso_U_22
    _atom_site_aniso_U_33
    _atom_site_aniso_U_12
    _atom_site_aniso_U_13
    _atom_site_aniso_U_23
    C1 0.0296(14) 0.0328(18) 0.0324(16) 0.0022(12) 0.0037(12) 0.0019(13)
    C2 0.0290(15) 0.047(2) 0.044(2) -0.0013(13) 0.0035(14) 0.0032(16)
    C3 0.0371(16) 0.057(2) 0.043(2) 0.0015(17) 0.0154(15) 0.0038(18)
    C4 0.052(2) 0.047(2) 0.0325(18) -0.0001(16) 0.0122(15) 0.0028(16)
    C5 0.0396(17) 0.048(2) 0.0326(17) 0.0010(15) 0.0016(13) 0.0010(16)
    C6 0.0303(14) 0.0311(16) 0.0322(16) 0.0032(13) 0.0022(11) 0.0040(14)
    C7 0.0280(13) 0.0354(17) 0.0309(16) 0.0003(13) -0.0030(11) -0.0033(15)
    C8 0.0270(13) 0.0281(16) 0.0346(16) -0.0016(13) 0.0017(11) 0.0037(14)
    C9 0.0262(13) 0.0333(17) 0.0352(17) 0.0019(13) 0.0033(12) 0.0053(15)
    C10 0.0318(15) 0.038(2) 0.0363(18) -0.0015(13) 0.0013(13) 0.0070(14)
    C11 0.0276(14) 0.056(2) 0.049(2) -0.0003(15) 0.0004(14) 0.0156(18)
    C12 0.0327(16) 0.074(3) 0.052(2) 0.0104(18) 0.0146(16) 0.014(2)
    C13 0.047(2) 0.101(4) 0.039(2) 0.009(2) 0.0117(17) 0.000(2)
    C14 0.0346(17) 0.077(3) 0.038(2) -0.0012(17) 0.0021(15) -0.0014(19)
    C15 0.102(4) 0.099(5) 0.116(5) 0.026(4) 0.017(4) 0.044(4)
    C16 0.083(4) 0.103(4) 0.075(4) 0.012(3) 0.035(3) 0.021(3)
    C17 0.056(2) 0.069(3) 0.042(2) -0.008(2) 0.0081(18) -0.005(2)
    N1 0.0229(11) 0.0293(14) 0.0326(14) 0.0023(10) 0.0002(9) -0.0006(12)
    N2 0.0217(11) 0.0353(15) 0.0352(14) 0.0005(10) 0.0007(10) -0.0010(12)
    N3 0.060(2) 0.062(2) 0.0432(19) 0.0035(16) 0.0052(15) 0.0134(16)
    O1 0.0249(10) 0.0582(15) 0.0347(13) -0.0035(10) 0.0002(9) -0.0062(12)
    O2 0.0259(9) 0.0533(15) 0.0307(11) 0.0017(10) -0.0001(8) 0.0064(11)
    O3 0.0334(12) 0.086(2) 0.0321(13) 0.0029(12) -0.0099(10) -0.0021(13)
    O4 0.0500(15) 0.0474(16) 0.0641(18) 0.0155(12) 0.0026(13) 0.0089(13)
    O5 0.087(2) 0.088(3) 0.0481(18) -0.0023(18) 0.0050(16) 0.0220(17)
    O6 0.0417(13) 0.0406(14) 0.0323(13) 0.0056(10) -0.0025(10) -0.0038(12)
    Br1 0.0820(3) 0.1149(5) 0.0373(2) -0.0145(3) 0.0234(2) -0.0067(3)
    Mo1 0.02312(13) 0.04399(19) 0.02970(15) 0.00441(12) -0.00257(9) 0.00338(13)
_geom_special_details
;
All e.s.d.'s (except the e.s.d. in the dihedral angle between two l.s. planes)
are estimated using the full covariance matrix. The cell e.s.d.'s are taken
into account individually in the estimation of e.s.d.'s in distances, angles
and torsion angles; correlations between e.s.d.'s in cell parameters are only
used when they are defined by crystal symmetry. An approximate (isotropic)
treatment of cell e.s.d.'s is used for estimating e.s.d.'s involving l.s.
planes.
;
loop_
    _geom_bond_atom_site_label_1
    _geom_bond_atom_site_label_2
    _geom_bond_site_symmetry_2
    _geom_bond_distance
    _geom_bond_publ_flag
    C1 O1 . 1.348(4) ?
    C1 C2 . 1.386(4) ?
    C1 C6 . 1.405(4) ?
    C2 C3 . 1.373(5) ?
    C2 H2 . 0.9300 ?
    C3 C4 . 1.384(5) ?
    C3 H3 . 0.9300 ?
    C4 C5 . 1.364(5) ?
    C4 Br1 . 1.895(4) ?
    C5 C6 . 1.398(4) ?
    C5 H5 . 0.9300 ?
    C6 C7 . 1.441(4) ?
    C7 N1 . 1.284(4) ?
    C7 H7 . 0.9300 ?
    C8 N2 . 1.295(4) ?
    C8 O2 . 1.314(3) ?
    C8 C9 . 1.474(4) ?
    C9 C14 . 1.375(5) ?
    C9 C10 . 1.393(4) ?
    C10 C11 . 1.382(4) ?
    C10 H10 . 0.9300 ?
    C11 C12 . 1.363(5) ?
    C11 H11 . 0.9300 ?
    C12 C13 . 1.377(6) ?
    C12 H12 . 0.9300 ?
    C13 C14 . 1.380(5) ?
    C13 H13 . 0.9300 ?
    C14 H14 . 0.9300 ?
    C15 N3 . 1.445(6) ?
    C15 H15A . 0.9600 ?
    C15 H15B . 0.9600 ?
    C15 H15C . 0.9600 ?
    C16 N3 . 1.435(5) ?
    C16 H16A . 0.9600 ?
    C16 H16B . 0.9600 ?
    C16 H16C . 0.9600 ?
    C17 O5 . 1.215(5) ?
    C17 N3 . 1.313(5) ?
    C17 H17 . 0.9300 ?
    N1 N2 . 1.403(3) ?
    N1 Mo1 . 2.247(2) ?
    O1 Mo1 . 1.924(2) ?
    O2 Mo1 . 2.019(2) ?
    O3 Mo1 . 1.702(2) ?
    O4 Mo1 . 1.693(3) ?
    O6 Mo1 . 2.293(2) ?
    O6 H6A . 0.857(10) ?
    O6 H6B . 0.856(10) ?
loop_
    _geom_angle_atom_site_label_1
    _geom_angle_atom_site_label_2
    _geom_angle_atom_site_label_3
    _geom_angle_site_symmetry_1
    _geom_angle_site_symmetry_3
    _geom_angle
    _geom_angle_publ_flag
    O1 C1 C2 . . 118.6(3) ?
    O1 C1 C6 . . 121.4(3) ?
    C2 C1 C6 . . 119.9(3) ?
    C3 C2 C1 . . 120.9(3) ?
    C3 C2 H2 . . 119.5 ?
    C1 C2 H2 . . 119.5 ?
    C2 C3 C4 . . 119.0(3) ?
    C2 C3 H3 . . 120.5 ?
    C4 C3 H3 . . 120.5 ?
    C5 C4 C3 . . 121.4(3) ?
    C5 C4 Br1 . . 119.3(3) ?
    C3 C4 Br1 . . 119.3(3) ?
    C4 C5 C6 . . 120.4(3) ?
    C4 C5 H5 . . 119.8 ?
    C6 C5 H5 . . 119.8 ?
    C5 C6 C1 . . 118.4(3) ?
    C5 C6 C7 . . 118.0(3) ?
    C1 C6 C7 . . 123.6(3) ?
    N1 C7 C6 . . 123.1(3) ?
    N1 C7 H7 . . 118.5 ?
    C6 C7 H7 . . 118.5 ?
    N2 C8 O2 . . 123.6(3) ?
    N2 C8 C9 . . 120.0(3) ?
    O2 C8 C9 . . 116.3(3) ?
    C14 C9 C10 . . 119.5(3) ?
    C14 C9 C8 . . 120.1(3) ?
    C10 C9 C8 . . 120.4(3) ?
    C11 C10 C9 . . 119.3(3) ?
    C11 C10 H10 . . 120.3 ?
    C9 C10 H10 . . 120.3 ?
    C12 C11 C10 . . 120.7(3) ?
    C12 C11 H11 . . 119.7 ?
    C10 C11 H11 . . 119.7 ?
    C11 C12 C13 . . 120.3(3) ?
    C11 C12 H12 . . 119.9 ?
    C13 C12 H12 . . 119.9 ?
    C12 C13 C14 . . 119.6(4) ?
    C12 C13 H13 . . 120.2 ?
    C14 C13 H13 . . 120.2 ?
    C9 C14 C13 . . 120.6(3) ?
    C9 C14 H14 . . 119.7 ?
    C13 C14 H14 . . 119.7 ?
    N3 C15 H15A . . 109.5 ?
    N3 C15 H15B . . 109.5 ?
    H15A C15 H15B . . 109.5 ?
    N3 C15 H15C . . 109.5 ?
    H15A C15 H15C . . 109.5 ?
    H15B C15 H15C . . 109.5 ?
    N3 C16 H16A . . 109.5 ?
    N3 C16 H16B . . 109.5 ?
    H16A C16 H16B . . 109.5 ?
    N3 C16 H16C . . 109.5 ?
    H16A C16 H16C . . 109.5 ?
    H16B C16 H16C . . 109.5 ?
    O5 C17 N3 . . 125.6(4) ?
    O5 C17 H17 . . 117.2 ?
    N3 C17 H17 . . 117.2 ?
    C7 N1 N2 . . 117.0(2) ?
    C7 N1 Mo1 . . 127.82(19) ?
    N2 N1 Mo1 . . 115.16(18) ?
    C8 N2 N1 . . 109.5(2) ?
    C17 N3 C16 . . 120.7(4) ?
    C17 N3 C15 . . 121.7(4) ?
    C16 N3 C15 . . 117.6(4) ?
    C1 O1 Mo1 . . 132.99(19) ?
    C8 O2 Mo1 . . 120.02(19) ?
    Mo1 O6 H6A . . 126(2) ?
    Mo1 O6 H6B . . 116(3) ?
    H6A O6 H6B . . 105(2) ?
    O4 Mo1 O3 . . 105.57(13) ?
    O4 Mo1 O1 . . 98.63(11) ?
    O3 Mo1 O1 . . 105.44(11) ?
    O4 Mo1 O2 . . 96.11(11) ?
    O3 Mo1 O2 . . 96.16(10) ?
    O1 Mo1 O2 . . 149.37(9) ?
    O4 Mo1 N1 . . 93.86(11) ?
    O3 Mo1 N1 . . 158.18(11) ?
    O1 Mo1 N1 . . 80.79(9) ?
    O2 Mo1 N1 . . 71.52(9) ?
    O4 Mo1 O6 . . 170.43(11) ?
    O3 Mo1 O6 . . 83.47(11) ?
    O1 Mo1 O6 . . 81.64(10) ?
    O2 Mo1 O6 . . 79.51(9) ?
    N1 Mo1 O6 . . 76.70(9) ?
loop_
    _geom_torsion_atom_site_label_1
    _geom_torsion_atom_site_label_2
    _geom_torsion_atom_site_label_3
    _geom_torsion_atom_site_label_4
    _geom_torsion_site_symmetry_1
    _geom_torsion_site_symmetry_2
    _geom_torsion_site_symmetry_3
    _geom_torsion_site_symmetry_4
    _geom_torsion
    _geom_torsion_publ_flag
    O1 C1 C2 C3 . . . . 178.4(3) ?
    C6 C1 C2 C3 . . . . 1.5(5) ?
    C1 C2 C3 C4 . . . . -1.4(5) ?
    C2 C3 C4 C5 . . . . 0.0(6) ?
    C2 C3 C4 Br1 . . . . -179.9(3) ?
    C3 C4 C5 C6 . . . . 1.2(5) ?
    Br1 C4 C5 C6 . . . . -178.8(3) ?
    C4 C5 C6 C1 . . . . -1.0(5) ?
    C4 C5 C6 C7 . . . . 178.3(3) ?
    O1 C1 C6 C5 . . . . -177.1(3) ?
    C2 C1 C6 C5 . . . . -0.3(5) ?
    O1 C1 C6 C7 . . . . 3.6(5) ?
    C2 C1 C6 C7 . . . . -179.6(3) ?
    C5 C6 C7 N1 . . . . -169.5(3) ?
    C1 C6 C7 N1 . . . . 9.8(5) ?
    N2 C8 C9 C14 . . . . 160.5(3) ?
    O2 C8 C9 C14 . . . . -17.2(5) ?
    N2 C8 C9 C10 . . . . -17.8(5) ?
    O2 C8 C9 C10 . . . . 164.5(3) ?
    C14 C9 C10 C11 . . . . -0.4(5) ?
    C8 C9 C10 C11 . . . . 177.9(3) ?
    C9 C10 C11 C12 . . . . -0.7(5) ?
    C10 C11 C12 C13 . . . . 0.8(6) ?
    C11 C12 C13 C14 . . . . 0.2(7) ?
    C10 C9 C14 C13 . . . . 1.3(6) ?
    C8 C9 C14 C13 . . . . -177.0(4) ?
    C12 C13 C14 C9 . . . . -1.2(7) ?
    C6 C7 N1 N2 . . . . -178.9(3) ?
    C6 C7 N1 Mo1 . . . . 3.7(4) ?
    O2 C8 N2 N1 . . . . -1.4(4) ?
    C9 C8 N2 N1 . . . . -178.9(3) ?
    C7 N1 N2 C8 . . . . -173.6(3) ?
    Mo1 N1 N2 C8 . . . . 4.1(3) ?
    O5 C17 N3 C16 . . . . 0.4(7) ?
    O5 C17 N3 C15 . . . . -179.4(5) ?
    C2 C1 O1 Mo1 . . . . 146.6(3) ?
    C6 C1 O1 Mo1 . . . . -36.6(4) ?
    N2 C8 O2 Mo1 . . . . -2.5(4) ?
    C9 C8 O2 Mo1 . . . . 175.1(2) ?
loop_
    _geom_hbond_atom_site_label_D
    _geom_hbond_atom_site_label_H
    _geom_hbond_atom_site_label_A
    _geom_hbond_site_symmetry_A
    _geom_hbond_distance_DH
    _geom_hbond_distance_HA
    _geom_hbond_distance_DA
    _geom_hbond_angle_DHA
    C7 H7 O5 2_645 0.93 2.51 3.421(5) 168.2
    C17 H17 O4 4_576 0.93 2.63 3.404(5) 141.2
    O6 H6A N2 3_755 0.857(10) 2.038(11) 2.891(3) 173(3)
    O6 H6B O5 4_665 0.856(10) 1.852(13) 2.701(4) 171(4)
_shelx_hkl_file
;
   0   2   0  940.39   25.61
   0  -2   0 1000.00   25.65
   0   3   0   -0.11    0.13
   0   4   0  129.56    3.52
   0   5   0    0.23    0.24
   0   6   0   24.04    0.87
   0   7   0    0.74    0.32
   0   8   0    6.01    0.57
   0   9   0    0.61    0.42
  -1   9   0    0.53    0.44
  -1   8   0    1.55    0.39
  -1   7   0    0.30    0.30
  -1   6   0    1.19    0.30
  -1   5   0    1.15    0.26
  -1   4   0    6.30    0.33
  -1   3   0    4.46    0.24
   1  -2   0    6.16    0.24
  -1   2   0    6.36    0.25
   1  -1   0    0.35    0.02
   1  -1   0    0.49    0.06
   1  -1   0    0.25    0.02
  -1   1   0    0.24    0.05
   1   0   0   -0.25    0.01
   1   0   0   -0.26    0.01
  -1   0   0   -0.25    0.01
  -1   0   0   -0.25    0.01
   1   1   0    0.45    0.03
   1   1   0    0.29    0.05
  -1  -1   0    0.32    0.03
  -1  -1   0    0.54    0.06
   1   2   0    6.11    0.24
  -1  -2   0    6.13    0.24
   1   3   0    4.36    0.24
   1   4   0    6.20    0.35
   1   5   0    1.01    0.25
   1   6   0    1.07    0.30
   1   7   0    0.48    0.31
   1   8   0    1.99    0.45
   1   9   0    0.92    0.43
  -2   9   0    0.54    0.43
  -2   8   0    1.68    0.43
   2  -7   0    1.37    0.10
  -2   7   0    2.00    0.37
   2  -6   0    7.48    0.19
   2  -6   0    8.08    0.19
  -2   6   0    7.69    0.50
   2  -5   0    8.47    0.19
   2  -5   0    8.95    0.19
  -2   5   0    8.85    0.44
   2  -4   0   29.76    0.59
   2  -4   0   29.64    0.59
  -2   4   0   29.90    0.94
   2  -3   0    7.47    0.17
   2  -3   0    7.20    0.17
  -2   3   0    7.22    0.31
   2  -2   0   19.72    0.41
   2  -2   0   19.80    0.41
   2  -2   0   19.69    0.58
  -2   2   0   19.09    0.59
   2  -1   0  173.23    3.35
   2  -1   0  173.59    4.53
   2  -1   0  172.86    3.36
  -2   1   0  172.40    4.57
  -2   1   0  169.04    3.35
  -2   1   0  175.98    3.36
   2   0   0  170.85    3.30
   2   0   0  169.71    3.30
  -2   0   0  169.51    3.29
  -2   0   0  169.74    3.30
   2   1   0  170.11    3.34
   2   1   0  175.76    4.57
   2   1   0  169.36    3.35
  -2  -1   0  174.91    3.35
  -2  -1   0  167.67    3.34
  -2  -1   0  177.01    4.52
   2   2   0   20.10    0.59
  -2  -2   0   19.51    0.43
  -2  -2   0   19.80    0.59
   2   3   0    7.20    0.31
  -2  -3   0    7.64    0.19
   2   4   0   30.07    0.94
  -2  -4   0   30.06    0.62
   2   5   0    9.30    0.44
  -2  -5   0    8.66    0.23
   2   6   0    7.83    0.45
  -2  -6   0    7.41    0.22
   2   7   0    1.68    0.36
   2   8   0    1.73    0.41
  -3   9   0    0.78    0.47
  -3   8   0    0.96    0.39
  -3   7   0    0.87    0.36
   3  -6   0    0.72    0.09
   3  -6   0    0.72    0.10
  -3   6   0    0.95    0.30
   3  -5   0    0.22    0.08
   3  -5   0    0.21    0.08
  -3   5   0    0.84    0.27
   3  -4   0   23.90    0.52
   3  -4   0   24.70    0.51
  -3   4   0   22.65    0.77
   3  -3   0    0.05    0.06
   3  -3   0   -0.01    0.06
  -3   3   0    0.06    0.15
   3  -2   0   13.31    0.31
   3  -2   0   13.33    0.32
   3  -2   0   12.81    0.41
  -3   2   0   13.15    0.42
  -3   2   0   13.33    0.30
  -3   2   0   13.07    0.29
   3  -1   0    1.18    0.09
   3  -1   0    0.97    0.09
   3  -1   0    1.10    0.07
  -3   1   0    1.09    0.08
  -3   1   0    1.15    0.07
  -3   1   0    1.20    0.09
   3   0   0   -0.09    0.04
   3   0   0   -0.13    0.05
  -3   0   0   -0.08    0.05
  -3   0   0   -0.05    0.04
   3   1   0    1.04    0.08
   3   1   0    1.24    0.09
  -3  -1   0    1.00    0.09
  -3  -1   0    1.07    0.08
  -3  -1   0    1.11    0.08
   3   2   0   13.13    0.32
   3   2   0   13.37    0.42
  -3  -2   0   13.29    0.42
  -3  -2   0   13.33    0.32
  -3  -2   0   13.42    0.33
   3   3   0    0.06    0.14
  -3  -3   0    0.08    0.07
  -3  -3   0    0.06    0.07
   3   4   0   23.65    0.78
  -3  -4   0   24.63    0.54
   3   5   0    0.54    0.23
  -3  -5   0    0.23    0.09
   3   6   0    0.75    0.28
  -3  -6   0    0.57    0.11
   3   7   0    0.78    0.36
  -3  -7   0    0.24    0.13
   3   8   0    0.92    0.38
  -4   9   0    0.87    0.49
  -4   8   0    3.60    0.52
   4  -7   0    0.11    0.12
  -4   7   0    0.53    0.32
   4  -6   0   12.19    0.35
  -4   6   0   12.39    0.59
   4  -5   0    0.85    0.12
   4  -5   0    0.83    0.11
  -4   5   0    1.35    0.29
   4  -4   0   49.86    1.05
   4  -4   0   51.13    1.06
  -4   4   0   49.88    1.47
   4  -3   0    0.10    0.08
   4  -3   0    0.12    0.08
  -4   3   0    0.15    0.03
  -4   3   0    0.16    0.15
   4  -2   0    8.00    0.28
   4  -2   0    8.17    0.25
   4  -2   0    8.16    0.24
  -4   2   0    7.96    0.30
  -4   2   0    8.20    0.22
  -4   2   0    8.26    0.24
   4  -1   0    0.19    0.08
   4  -1   0    0.20    0.08
  -4   1   0    0.30    0.07
  -4   1   0    0.38    0.07
  -4   1   0    0.39    0.09
   4   0   0   -0.01    0.07
   4   0   0    0.00    0.07
  -4   0   0    0.01    0.07
  -4   0   0   -0.02    0.07
   4   1   0    0.27    0.08
   4   1   0    0.32    0.08
  -4  -1   0    0.21    0.08
  -4  -1   0    0.24    0.08
  -4  -1   0    0.37    0.07
   4   2   0    7.83    0.24
   4   2   0    8.12    0.29
  -4  -2   0    8.40    0.30
  -4  -2   0    7.77    0.25
  -4  -2   0    8.07    0.25
   4   3   0    0.19    0.13
   4   3   0    0.20    0.06
  -4  -3   0    0.11    0.08
  -4  -3   0    0.19    0.09
   4   4   0   49.51    1.44
  -4  -4   0   48.79    1.05
  -4  -4   0   50.78    1.06
   4   5   0    1.00    0.25
  -4  -5   0    0.77    0.13
  -4  -5   0    0.71    0.13
   4   6   0   13.15    0.61
  -4  -6   0   13.33    0.39
   4   7   0    0.25    0.33
  -4  -7   0   -0.13    0.14
  -4  -8   0    2.34    0.23
   5  -8   0    0.99    0.19
  -5   8   0    1.86    0.44
   5  -7   0    0.05    0.15
  -5   7   0    1.16    0.38
   5  -6   0    1.30    0.16
  -5   6   0    2.19    0.37
   5  -5   0    2.41    0.19
   5  -5   0    2.77    0.21
  -5   5   0    3.26    0.35
   5  -4   0    0.86    0.13
   5  -4   0    0.58    0.13
  -5   4   0    1.07    0.23
   5  -3   0   30.70    0.71
   5  -3   0   31.74    0.72
  -5   3   0   31.55    0.94
  -5   3   0   30.63    0.65
  -5   3   0   30.95    0.68
   5  -2   0    0.27    0.09
   5  -2   0    0.16    0.09
   5  -2   0    0.12    0.09
  -5   2   0    0.09    0.11
  -5   2   0    0.01    0.07
  -5   2   0    0.16    0.09
   5  -1   0    3.40    0.18
   5  -1   0    3.49    0.19
  -5   1   0    3.65    0.19
  -5   1   0    3.55    0.14
  -5   1   0    3.39    0.17
   5   0   0   -0.04    0.08
   5   0   0   -0.06    0.07
  -5   0   0    0.06    0.09
  -5   0   0   -0.13    0.07
   5   1   0    3.51    0.17
   5   1   0    3.57    0.17
  -5  -1   0    3.23    0.17
  -5  -1   0    3.05    0.13
  -5  -1   0    3.32    0.18
   5   2   0    0.18    0.08
  -5  -2   0    0.01    0.10
  -5  -2   0    0.13    0.09
  -5  -2   0    0.10    0.09
   5   3   0   30.63    0.70
   5   3   0   30.36    0.90
  -5  -3   0   31.01    0.72
  -5  -3   0   31.27    0.71
   5   4   0    0.86    0.21
  -5  -4   0    0.62    0.14
  -5  -4   0    0.58    0.13
   5   5   0    3.42    0.33
  -5  -5   0    2.66    0.23
  -5  -5   0    2.40    0.20
   5   6   0    1.91    0.33
  -5  -6   0    1.44    0.19
  -5  -7   0    0.14    0.18
  -5  -8   0    0.87    0.22
   6  -8   0    2.21    0.25
  -6   8   0    2.45    0.49
   6  -7   0    0.33    0.18
  -6   7   0    0.94    0.38
   6  -6   0    4.54    0.29
  -6   6   0    5.01    0.44
   6  -5   0    4.80    0.28
   6  -5   0    4.41    0.27
  -6   5   0    4.68    0.39
   6  -4   0   21.86    0.57
   6  -4   0   22.28    0.58
  -6   4   0   21.45    0.74
   6  -3   0    1.42    0.16
   6  -3   0    1.61    0.17
  -6   3   0    1.53    0.14
  -6   3   0    1.66    0.20
   6  -2   0   44.49    0.99
  -6   2   0   44.92    1.25
  -6   2   0   45.25    1.00
   6  -1   0    2.43    0.18
  -6   1   0    2.37    0.11
  -6   1   0    2.48    0.19
   6   0   0   61.94    1.35
  -6   0   0   65.07    1.36
   6   1   0    2.45    0.18
  -6  -1   0    2.13    0.18
  -6  -1   0    1.78    0.09
   6   2   0   44.97    1.00
  -6  -2   0   46.07    1.01
  -6  -2   0   44.95    1.25
   6   3   0    1.46    0.15
  -6  -3   0    1.64    0.18
   6   4   0   21.63    0.51
  -6  -4   0   21.57    0.57
  -6  -5   0    4.68    0.29
  -6  -6   0    4.89    0.32
  -6  -7   0    0.39    0.21
  -6  -8   0    1.67    0.27
   7  -8   0    1.39    0.25
   7  -7   0    0.46    0.21
  -7   7   0    1.00    0.40
   7  -6   0    1.59    0.22
  -7   6   0    2.20    0.37
   7  -5   0    0.47    0.18
  -7   5   0    0.79    0.27
   7  -4   0    2.09    0.21
  -7   4   0    1.54    0.13
  -7   4   0    2.42    0.28
   7  -3   0    0.20    0.15
  -7   3   0    0.19    0.12
  -7   3   0    0.22    0.16
   7  -2   0    3.10    0.23
  -7   2   0    3.34    0.19
  -7   2   0    3.45    0.23
   7  -1   0    3.73    0.25
  -7   1   0    2.93    0.22
   7   0   0    0.11    0.13
  -7   0   0    0.25    0.14
   7   1   0    3.00    0.22
  -7  -1   0    3.31    0.23
   7   2   0    3.39    0.23
  -7  -2   0    3.00    0.17
  -7  -2   0    3.04    0.25
   7   3   0    0.21    0.13
  -7  -3   0    0.25    0.15
   7   4   0    1.63    0.17
  -7  -4   0    2.01    0.22
  -7  -5   0    0.49    0.20
  -7  -6   0    1.78    0.25
  -7  -7   0    0.32    0.24
  -7  -8   0    1.51    0.30
   8  -7   0    0.27    0.23
  -8   7   0    0.71    0.40
   8  -6   0    8.25    0.41
  -8   6   0    7.96    0.53
   8  -5   0    0.86    0.21
  -8   5   0    0.81    0.29
   8  -4   0   34.75    0.85
  -8   4   0   33.50    1.03
  -8   4   0   30.17    0.76
   8  -3   0    3.64    0.27
  -8   3   0    4.00    0.25
  -8   3   0    3.58    0.26
   8  -2   0   99.81    2.09
  -8   2   0   97.94    2.08
   8  -1   0    2.21    0.21
  -8   1   0    2.01    0.22
   8   0   0  142.18    2.88
  -8   0   0  139.14    2.88
   8   1   0    1.79    0.20
  -8  -1   0    1.94    0.21
   8   2   0   95.77    2.01
  -8  -2   0   98.30    2.02
  -8  -2   0   91.29    2.52
   8   3   0    4.20    0.27
  -8  -3   0    4.18    0.29
   8   4   0   33.22    0.82
  -8  -4   0   32.74    0.84
  -8  -5   0    1.02    0.24
  -8  -6   0    7.73    0.44
  -8  -7   0    0.25    0.26
   9  -7   0   -0.04    0.26
   9  -6   0    1.54    0.28
   9  -5   0    0.38    0.24
   9  -4   0    1.67    0.25
   9  -3   0    2.17    0.26
  -9   3   0    2.10    0.22
   9  -2   0    4.92    0.34
  -9   2   0    5.18    0.29
   9  -1   0    1.56    0.22
  -9   1   0    2.19    0.23
   9   0   0    0.17    0.16
  -9   0   0    0.12    0.17
   9   1   0    1.79    0.22
  -9  -1   0    1.94    0.23
   9   2   0    4.33    0.31
  -9  -2   0    5.18    0.33
   9   3   0    2.47    0.24
  -9  -3   0    2.15    0.25
   9   4   0    1.40    0.20
  -9  -4   0    1.42    0.26
  -9  -5   0    0.92    0.26
  -9  -6   0    0.86    0.29
  -9  -7   0   -0.05    0.29
  10  -6   0    2.58    0.33
  10  -5   0    0.20    0.26
  10  -4   0   12.51    0.54
  10  -3   0    1.07    0.24
 -10   3   0    1.36    0.21
  10  -2   0   22.90    0.71
 -10   2   0   22.56    0.68
  10  -1   0    4.23    0.33
 -10   1   0    4.46    0.32
  10   0   0   19.14    0.62
 -10   0   0   17.96    0.60
  10   1   0    4.42    0.32
 -10  -1   0    4.05    0.33
  10   2   0   21.74    0.67
 -10  -2   0   22.26    0.68
  10   3   0    0.98    0.21
 -10  -3   0    0.89    0.24
 -10  -4   0   12.31    0.56
 -10  -5   0   -0.18    0.27
 -10  -6   0    2.64    0.37
  11  -6   0    0.17    0.29
  11  -5   0    0.22    0.29
  11  -4   0    1.13    0.31
  11  -3   0    0.67    0.25
 -11   3   0    1.13    0.22
  11  -2   0    1.68    0.29
 -11   2   0    1.66    0.26
  11  -1   0    0.62    0.26
 -11   1   0    0.45    0.21
  11   0   0    0.17    0.21
 -11   0   0    0.39    0.24
  11   1   0    0.40    0.23
 -11  -1   0    0.44    0.24
  11   2   0    1.44    0.27
 -11  -2   0    1.17    0.27
  11   3   0    0.93    0.23
 -11  -3   0    0.70    0.28
 -11  -4   0    0.24    0.26
 -11  -5   0    0.14    0.28
 -11  -6   0    0.20    0.34
  12  -5   0    0.05    0.32
  12  -4   0    5.25    0.46
  12  -3   0    0.49    0.27
  12  -2   0    8.95    0.50
 -12   2   0    9.71    0.49
  12  -1   0    0.87    0.27
 -12   1   0    1.22    0.28
  12   0   0   10.96    0.52
 -12   0   0   11.05    0.52
  12   1   0    0.75    0.27
 -12  -1   0    0.77    0.27
  12   2   0    9.81    0.51
 -12  -2   0    9.43    0.52
  12   3   0    0.00    0.23
 -12  -3   0    0.27    0.30
 -12  -4   0    4.99    0.46
 -12  -5   0   -0.36    0.33
  13  -4   0    0.38    0.35
  13  -3   0    0.74    0.33
  13  -2   0    0.08    0.28
 -13   2   0    0.34    0.25
  13  -1   0    0.52    0.30
 -13   1   0    0.74    0.29
  13   0   0   -0.06    0.29
 -13   0   0    0.06    0.28
  13   1   0    0.53    0.29
 -13  -1   0    0.71    0.32
  13   2   0   -0.02    0.28
 -13  -2   0    0.09    0.29
 -13  -3   0    0.90    0.33
 -13  -4   0    0.42    0.33
  14  -2   0    2.85    0.41
  14  -1   0    0.47    0.34
 -14   1   0    0.89    0.29
  14   0   0    4.28    0.43
 -14   0   0    4.82    0.44
  14   1   0    0.25    0.29
 -14  -1   0    0.18    0.33
  14   2   0    3.32    0.40
 -14  -2   0    2.93    0.41
 -14  -2   1    0.16    0.31
  14   2  -1   -0.03    0.29
 -14  -1   1   -0.23    0.29
  14   1  -1    0.14    0.30
 -14   0   1    0.38    0.32
  14   0  -1    0.23    0.32
 -14   1   1    0.28    0.30
  14  -1  -1    0.03    0.32
  14  -2  -1    0.07    0.30
 -13  -4   1    0.86    0.37
 -13  -3   1    3.83    0.44
 -13  -2   1    1.96    0.38
  13   2  -1    1.33    0.32
 -13  -1   1    6.03    0.48
  13   1  -1    6.48    0.46
 -13   0   1    0.87    0.28
  13   0  -1    0.50    0.30
 -13   1   1    7.12    0.46
  13  -1  -1    6.94    0.48
 -13   2   1    2.12    0.32
  13  -2  -1    1.88    0.34
  13  -3  -1    3.61    0.40
  13  -4  -1    1.38    0.38
 -12  -5   1    0.02    0.31
 -12  -4   1    0.09    0.28
 -12  -3   1    0.04    0.26
  12   3  -1    0.04    0.23
 -12  -2   1    0.12    0.25
  12   2  -1    0.30    0.25
 -12  -1   1    0.13    0.25
  12   1  -1    0.29    0.26
 -12   0   1    0.15    0.24
  12   0  -1    0.23    0.23
 -12   1   1    0.33    0.23
  12  -1  -1   -0.04    0.24
 -12   2   1    0.45    0.24
  12  -2  -1   -0.16    0.24
  12  -3  -1    0.27    0.28
  12  -4  -1    0.37    0.31
  12  -5  -1   -0.05    0.32
 -11  -6   1    0.35    0.34
 -11  -5   1    3.45    0.38
 -11  -4   1    0.16    0.26
 -11  -3   1    5.91    0.46
  11   3  -1    5.42    0.38
 -11  -2   1    2.59    0.32
  11   2  -1    2.17    0.28
 -11  -1   1    9.27    0.47
  11   1  -1   10.14    0.48
 -11   0   1    1.37    0.28
  11   0  -1    1.23    0.27
 -11   1   1    9.94    0.45
  11  -1  -1   10.44    0.48
 -11   2   1    2.57    0.29
  11  -2  -1    2.42    0.30
 -11   3   1    5.69    0.35
  11  -3  -1    5.25    0.44
  11  -4  -1    0.14    0.27
  11  -5  -1    3.38    0.38
  11  -6  -1    0.39    0.31
 -10  -6   1    0.24    0.31
 -10  -5   1    0.65    0.27
 -10  -4   1    0.26    0.24
 -10  -3   1    2.62    0.31
  10   3  -1    2.64    0.27
 -10  -2   1    0.43    0.23
  10   2  -1    0.06    0.19
 -10  -1   1    0.80    0.22
  10   1  -1    0.91    0.22
 -10   0   1    0.25    0.19
  10   0  -1    0.24    0.19
 -10   1   1    0.60    0.20
  10  -1  -1    0.69    0.21
 -10   2   1    0.27    0.18
  10  -2  -1    0.38    0.20
 -10   3   1    3.35    0.28
  10  -3  -1    2.65    0.29
  10  -4  -1    0.44    0.24
  10  -5  -1    0.80    0.25
  10  -6  -1   -0.03    0.27
  -9  -7   1    0.29    0.30
  -9  -6   1    0.23    0.26
  -9  -5   1    6.03    0.42
  -9  -4   1    0.25    0.23
   9   4  -1    0.14    0.15
  -9  -3   1    4.58    0.35
   9   3  -1    4.53    0.30
  -9  -2   1    0.31    0.20
   9   2  -1    0.70    0.19
  -9  -1   1    3.85    0.32
   9   1  -1    3.98    0.30
  -9   0   1    0.07    0.16
   9   0  -1    0.17    0.16
  -9   1   1    3.60    0.28
   9  -1  -1    3.88    0.29
  -9   2   1    0.46    0.18
   9  -2  -1    0.31    0.20
  -9   3   1    4.56    0.28
   9  -3  -1    4.68    0.34
   9  -4  -1    0.10    0.20
   9  -5  -1    6.73    0.41
   9  -6  -1    0.26    0.24
   9  -7  -1    0.76    0.29
  -8  -7   1    0.46    0.27
  -8  -6   1    1.21    0.26
  -8  -5   1    1.83    0.27
  -8  -4   1    4.02    0.33
   8   4  -1    3.49    0.25
  -8  -3   1    3.98    0.28
   8   3  -1    4.18    0.27
  -8  -2   1   15.45    0.50
   8   2  -1   13.65    0.47
  -8  -1   1    0.28    0.16
   8   1  -1    0.20    0.16
  -8   0   1    0.33    0.15
   8   0  -1    0.17    0.15
  -8   1   1    0.03    0.16
   8  -1  -1    0.04    0.14
  -8   2   1   15.11    0.47
   8  -2  -1   13.45    0.46
  -8   3   1    4.29    0.25
   8  -3  -1    4.01    0.30
  -8   4   1    2.79    0.20
  -8   4   1    3.33    0.31
   8  -4  -1    3.68    0.30
  -8   5   1    1.93    0.32
   8  -5  -1    1.52    0.24
   8  -6  -1    1.36    0.24
   8  -7  -1    0.65    0.25
  -7  -8   1   -0.09    0.27
  -7  -7   1    5.10    0.39
  -7  -6   1    1.66    0.25
  -7  -5   1   19.64    0.59
  -7  -4   1    4.57    0.30
   7   4  -1    3.49    0.22
  -7  -3   1   33.34    0.80
   7   3  -1   31.34    0.78
  -7  -2   1    0.92    0.16
  -7  -2   1    1.29    0.12
   7   2  -1    1.49    0.17
  -7  -1   1   52.02    1.16
   7   1  -1   52.35    1.16
  -7   0   1    2.00    0.19
   7   0  -1    1.55    0.17
  -7   1   1   52.27    1.17
   7  -1  -1   53.15    1.17
  -7   2   1    1.12    0.16
   7  -2  -1    1.05    0.17
  -7   3   1   31.30    0.93
  -7   3   1   30.18    0.74
   7  -3  -1   31.35    0.76
  -7   4   1    3.31    0.16
  -7   4   1    4.04    0.32
  -7   4   1    3.85    0.16
   7  -4  -1    4.39    0.28
  -7   5   1   19.32    0.73
   7  -5  -1   19.20    0.57
  -7   6   1    1.71    0.37
   7  -6  -1    1.56    0.22
  -7   7   1    5.15    0.54
   7  -7  -1    4.19    0.31
   7  -8  -1   -0.19    0.22
  -6  -8   1    0.00    0.22
  -6  -7   1    0.21    0.21
  -6  -6   1    0.00    0.18
  -6  -5   1   -0.26    0.16
   6   5  -1    0.08    0.22
  -6  -4   1    0.32    0.16
   6   4  -1   -0.02    0.08
   6   4  -1    0.35    0.18
  -6  -3   1    6.61    0.29
   6   3  -1    6.85    0.27
  -6  -2   1    1.04    0.12
  -6  -2   1    1.12    0.15
   6   2  -1    1.34    0.15
  -6  -1   1   20.44    0.53
   6   1  -1   20.78    0.53
  -6   0   1    0.12    0.11
   6   0  -1    0.30    0.11
  -6   1   1   21.39    0.54
   6  -1  -1   20.63    0.53
  -6   2   1    1.00    0.14
  -6   2   1    1.30    0.15
   6  -2  -1    1.13    0.14
   6  -2  -1    1.20    0.15
  -6   3   1    6.66    0.25
  -6   3   1    6.48    0.31
   6  -3  -1    6.98    0.28
   6  -3  -1    6.53    0.27
  -6   4   1    0.42    0.20
   6  -4  -1    0.12    0.13
   6  -4  -1   -0.05    0.13
  -6   5   1    0.18    0.25
   6  -5  -1   -0.04    0.14
   6  -5  -1   -0.27    0.13
  -6   6   1    0.42    0.31
   6  -6  -1    0.09    0.16
  -6   7   1    0.74    0.35
   6  -7  -1    0.12    0.17
   6  -8  -1   -0.06    0.19
  -5  -8   1    0.06    0.21
  -5  -7   1    2.17    0.23
   5   7  -1    3.22    0.43
  -5  -6   1    1.42    0.19
   5   6  -1    1.65    0.33
  -5  -5   1    6.63    0.29
  -5  -5   1    7.59    0.30
   5   5  -1    7.43    0.42
  -5  -4   1    2.33    0.18
  -5  -4   1    2.09    0.18
   5   4  -1    2.41    0.25
  -5  -3   1   23.52    0.57
  -5  -3   1   23.60    0.57
   5   3  -1   22.03    0.54
   5   3  -1   22.64    0.70
  -5  -2   1    7.50    0.26
  -5  -2   1    7.84    0.28
  -5  -2   1    7.24    0.27
   5   2  -1    8.18    0.26
   5   2  -1    7.70    0.28
  -5  -1   1  107.27    2.13
  -5  -1   1   99.51    2.77
  -5  -1   1  107.77    2.13
   5   1  -1  104.67    2.12
   5   1  -1  107.38    2.12
  -5   0   1    8.21    0.26
  -5   0   1    7.96    0.26
   5   0  -1    8.13    0.27
   5   0  -1    7.98    0.26
  -5   1   1  104.54    2.15
  -5   1   1  108.70    2.14
   5  -1  -1  107.93    2.15
   5  -1  -1  105.30    2.15
  -5   2   1    7.78    0.29
  -5   2   1    7.93    0.24
  -5   2   1    7.73    0.26
   5  -2  -1    7.77    0.28
   5  -2  -1    8.00    0.26
   5  -2  -1    8.32    0.27
  -5   3   1   23.05    0.52
  -5   3   1   22.96    0.73
  -5   3   1   22.80    0.50
   5  -3  -1   23.40    0.55
   5  -3  -1   23.18    0.57
  -5   4   1    2.77    0.28
   5  -4  -1    2.41    0.19
   5  -4  -1    2.63    0.18
  -5   5   1    7.72    0.42
   5  -5  -1    7.16    0.28
   5  -5  -1    7.00    0.28
  -5   6   1    1.51    0.34
   5  -6  -1    1.11    0.15
  -5   7   1    2.83    0.42
   5  -7  -1    2.33    0.20
  -5   8   1    0.86    0.40
   5  -8  -1    0.23    0.18
  -4  -8   1    0.18    0.18
   4   8  -1    0.40    0.37
  -4  -7   1    1.25    0.18
   4   7  -1    1.66    0.36
  -4  -6   1    0.40    0.14
   4   6  -1    0.81    0.30
  -4  -5   1    0.43    0.12
  -4  -5   1    0.63    0.13
   4   5  -1    0.99    0.26
  -4  -4   1    1.23    0.13
  -4  -4   1    1.35    0.13
   4   4  -1    1.40    0.21
  -4  -3   1    1.19    0.12
  -4  -3   1    1.13    0.12
   4   3  -1    1.17    0.09
   4   3  -1    1.34    0.18
  -4  -2   1   44.15    0.93
  -4  -2   1   43.80    0.93
  -4  -2   1   44.65    1.21
   4   2  -1   42.96    0.92
   4   2  -1   42.85    1.20
  -4  -1   1    2.19    0.13
  -4  -1   1    2.08    0.13
  -4  -1   1    2.14    0.10
   4   1  -1    2.18    0.12
   4   1  -1    2.31    0.12
  -4   0   1   -0.09    0.06
  -4   0   1    0.05    0.07
   4   0  -1   -0.09    0.06
   4   0  -1   -0.01    0.06
  -4   1   1    2.24    0.12
  -4   1   1    2.35    0.11
  -4   1   1    2.20    0.13
   4  -1  -1    2.19    0.10
   4  -1  -1    2.54    0.14
   4  -1  -1    2.27    0.12
  -4   2   1   44.20    1.22
  -4   2   1   43.23    0.92
  -4   2   1   44.67    0.90
   4  -2  -1   43.89    0.93
   4  -2  -1   43.21    0.92
   4  -2  -1   44.39    1.21
  -4   3   1    1.02    0.05
  -4   3   1    1.29    0.18
   4  -3  -1    1.11    0.11
   4  -3  -1    1.02    0.10
  -4   4   1    1.28    0.22
   4  -4  -1    1.12    0.11
   4  -4  -1    1.12    0.12
  -4   5   1    0.86    0.25
   4  -5  -1    0.71    0.12
   4  -5  -1    0.68    0.11
  -4   6   1    0.92    0.31
   4  -6  -1    0.41    0.11
  -4   7   1    2.13    0.41
   4  -7  -1    1.37    0.15
  -4   8   1    0.87    0.42
  -3  -8   1    0.40    0.16
   3   8  -1    1.25    0.43
   3   7  -1    4.71    0.44
  -3  -6   1    1.12    0.13
   3   6  -1    1.52    0.31
  -3  -5   1   26.26    0.59
   3   5  -1   25.78    0.88
  -3  -4   1    0.48    0.09
   3   4  -1    0.80    0.20
  -3  -3   1   31.03    0.66
   3   3  -1   29.57    0.89
  -3  -2   1    2.59    0.12
  -3  -2   1    2.79    0.16
  -3  -2   1    2.57    0.12
   3   2  -1    2.58    0.15
   3   2  -1    2.69    0.12
  -3  -1   1   25.04    0.54
  -3  -1   1   24.85    0.69
  -3  -1   1   25.43    0.54
   3   1  -1   25.64    0.69
   3   1  -1   24.58    0.54
   3   1  -1   24.56    0.54
  -3   0   1   40.10    0.84
  -3   0   1   40.52    0.83
   3   0  -1   40.85    0.84
   3   0  -1   39.83    0.83
  -3   1   1   25.68    0.70
  -3   1   1   25.17    0.54
  -3   1   1   25.18    0.55
   3  -1  -1   25.97    0.70
   3  -1  -1   25.57    0.55
   3  -1  -1   24.95    0.55
  -3   2   1    2.74    0.09
  -3   2   1    2.58    0.10
  -3   2   1    2.74    0.16
   3  -2  -1    2.54    0.15
   3  -2  -1    2.58    0.12
   3  -2  -1    2.71    0.12
  -3   3   1   29.81    0.91
   3  -3  -1   30.68    0.64
   3  -3  -1   30.98    0.65
  -3   4   1    0.84    0.22
   3  -4  -1    0.45    0.08
   3  -4  -1    0.50    0.07
  -3   5   1   24.49    0.85
   3  -5  -1   25.08    0.55
   3  -5  -1   25.45    0.54
  -3   6   1    1.81    0.34
   3  -6  -1    1.13    0.10
   3  -6  -1    1.33    0.11
  -3   7   1    5.74    0.50
   3  -7  -1    4.14    0.18
  -3   8   1    1.04    0.42
   2   9  -1    0.46    0.42
   2   8  -1    0.43    0.38
   2   7  -1    0.60    0.32
  -2  -6   1    0.05    0.07
   2   6  -1    0.47    0.29
  -2  -5   1    0.43    0.07
   2   5  -1    0.86    0.25
  -2  -4   1    1.05    0.09
   2   4  -1    1.11    0.21
  -2  -3   1   70.68    1.40
   2   3  -1   70.62    1.95
  -2  -2   1   11.83    0.38
  -2  -2   1   11.38    0.27
   2   2  -1   11.24    0.37
   2   2  -1   11.72    0.25
  -2  -1   1   54.71    1.47
  -2  -1   1   54.72    1.10
  -2  -1   1   55.57    1.10
   2   1  -1   55.30    1.47
   2   1  -1   55.54    1.10
  -2   0   1   -0.25    0.04
   2   0  -1   -0.26    0.03
  -2   1   1   56.16    1.50
  -2   1   1   55.95    1.10
  -2   1   1   54.97    1.11
   2  -1  -1   55.87    1.49
   2  -1  -1   56.15    1.12
   2  -1  -1   56.64    1.11
  -2   2   1   11.18    0.37
   2  -2  -1   11.66    0.37
   2  -2  -1   11.14    0.26
   2  -2  -1   11.39    0.25
  -2   3   1   70.44    1.93
   2  -3  -1   70.31    1.36
   2  -3  -1   69.21    1.37
  -2   4   1    1.33    0.22
   2  -4  -1    0.85    0.05
   2  -4  -1    0.80    0.05
  -2   5   1    0.72    0.26
   2  -5  -1    0.50    0.04
  -2   6   1    0.47    0.28
   2  -6  -1   -0.03    0.04
   2  -6  -1    0.03    0.04
  -2   7   1    0.67    0.32
  -2   8   1    1.07    0.42
   1   9  -1    1.75    0.50
   1   8  -1    1.34    0.39
   1   7  -1    3.99    0.42
  -1  -6   1   12.02    0.26
   1   6  -1   12.31    0.59
   1   5  -1   19.31    0.70
   1   4  -1   15.36    0.56
   1   3  -1   41.55    1.19
  -1  -2   1    8.06    0.28
  -1  -2   1    8.14    0.17
   1   2  -1    7.88    0.28
  -1  -1   1   50.66    1.12
  -1  -1   1   61.63    1.54
   1   1  -1   60.57    1.12
  -1   0   1   -0.01    0.01
   1   0  -1    0.03    0.01
   1   0  -1   -0.01    0.01
  -1   1   1   45.74    1.32
   1  -1  -1   53.50    0.96
   1  -1  -1   48.75    0.96
  -1   2   1    8.04    0.29
   1  -2  -1    8.05    0.29
  -1   3   1   42.04    1.21
  -1   4   1   15.73    0.58
  -1   5   1   18.93    0.69
  -1   6   1   12.67    0.60
  -1   7   1    4.37    0.47
  -1   8   1    2.06    0.45
   0   9  -1    0.78    0.47
   0   8  -1    0.87    0.40
   0   7  -1    4.05    0.43
   0   6  -1    0.48    0.28
   0   5  -1    4.41    0.34
   0   4  -1   25.63    0.83
   0   3  -1   21.81    0.68
   0  -2   1  102.26    2.71
   0   2  -1  100.51    2.71
   0  -1   1    2.28    0.10
   0   0   1    0.00    0.00
   0   0  -1    0.00    0.00
   0  -1  -1    2.25    0.10
   0   2   1  103.18    2.81
   0  -2  -1  107.34    2.82
   0   3   1   22.13    0.69
   0   4   1   25.60    0.82
   0   5   1    3.94    0.32
   0   6   1    0.49    0.29
   0   7   1    4.03    0.42
   0   8   1    0.47    0.36
  -1   9  -1    2.75    0.51
  -1   8  -1    0.59    0.36
  -1   7  -1    4.60    0.44
  -1   6  -1    0.44    0.28
  -1   5  -1   11.38    0.51
  -1   4  -1    2.73    0.25
  -1   3  -1  114.92    3.10
   1  -2   1   39.60    1.11
  -1   2  -1   40.12    1.11
   1  -1   1  257.10    4.84
   1  -1   1  236.63    4.81
   1  -1   1  261.61    6.52
  -1   1  -1  218.11    6.54
  -1   1  -1  236.68    4.79
  -1   1  -1  269.34    4.81
   1   0   1   -0.54    0.01
  -1   0  -1   -0.54    0.01
  -1  -1  -1  282.65    6.76
  -1  -1  -1  258.62    4.98
  -1  -1  -1  223.59    4.96
   1   2   1   40.10    1.12
  -1  -2  -1   40.39    1.12
   1   3   1  116.77    3.14
   1   4   1    2.19    0.25
   1   5   1   10.94    0.49
   1   6   1    0.31    0.26
   1   7   1    5.05    0.48
   1   8   1    0.87    0.40
  -2   9  -1    0.38    0.42
  -2   8  -1    1.17    0.39
   2  -7   1    1.06    0.09
  -2   7  -1    1.14    0.35
   2  -6   1    1.67    0.09
   2  -6   1    1.75    0.10
  -2   6  -1    1.59    0.33
   2  -5   1    0.45    0.06
   2  -5   1    0.53    0.06
  -2   5  -1    0.76    0.24
   2  -4   1    8.19    0.19
   2  -4   1    7.90    0.19
  -2   4  -1    8.12    0.38
   2  -3   1   21.97    0.45
   2  -3   1   22.16    0.45
  -2   3  -1   21.63    0.69
   2  -2   1    1.18    0.12
   2  -2   1    1.19    0.07
   2  -2   1    1.30    0.07
  -2   2  -1    1.20    0.12
   2  -1   1   49.54    1.32
   2  -1   1   50.74    0.99
   2  -1   1   47.74    0.98
  -2   1  -1   48.22    1.32
  -2   1  -1   49.72    0.98
  -2   1  -1   49.31    0.99
   2   0   1   -0.03    0.03
   2   0   1   -0.07    0.03
  -2   0  -1   -0.04    0.03
  -2   0  -1   -0.06    0.03
   2   1   1   49.12    0.99
   2   1   1   48.99    0.98
  -2  -1  -1   49.06    1.31
  -2  -1  -1   47.61    0.98
  -2  -1  -1   50.43    0.99
   2   2   1    1.40    0.13
  -2  -2  -1    1.18    0.11
  -2  -2  -1    1.15    0.07
  -2  -2  -1    1.13    0.08
   2   3   1   21.17    0.68
  -2  -3  -1   22.51    0.47
   2   4   1    8.03    0.37
  -2  -4  -1    8.12    0.21
   2   5   1    0.73    0.23
  -2  -5  -1    0.43    0.07
   2   6   1    2.15    0.33
  -2  -6  -1    1.63    0.12
   2   7   1    1.34    0.34
   2   8   1    0.87    0.37
  -3   9  -1    1.90    0.49
  -3   8  -1    0.91    0.39
   3  -7   1    2.97    0.18
  -3   7  -1    4.01    0.43
   3  -6   1    0.37    0.09
   3  -6   1    0.39    0.09
  -3   6  -1    0.48    0.28
   3  -5   1   11.66    0.30
   3  -5   1   11.54    0.30
  -3   5  -1   11.77    0.52
   3  -4   1    0.65    0.08
   3  -4   1    0.69    0.08
  -3   4  -1    0.73    0.22
   3  -3   1   30.96    0.65
   3  -3   1   29.87    0.64
  -3   3  -1   30.08    0.91
   3  -2   1   34.50    0.98
   3  -2   1   35.63    0.74
   3  -2   1   34.26    0.73
  -3   2  -1   36.50    0.72
  -3   2  -1   35.27    0.71
  -3   2  -1   34.42    0.99
   3  -1   1   39.93    0.81
   3  -1   1   38.25    0.80
  -3   1  -1   37.55    1.04
  -3   1  -1   37.78    0.80
  -3   1  -1   37.76    0.79
   3   0   1  132.22    2.59
   3   0   1  133.28    2.59
  -3   0  -1  131.87    2.58
  -3   0  -1  128.57    2.59
   3   1   1   39.05    0.80
   3   1   1   37.96    0.81
  -3  -1  -1   38.63    0.81
  -3  -1  -1   38.41    0.81
  -3  -1  -1   38.99    1.04
   3   2   1   36.00    0.74
   3   2   1   34.98    0.98
  -3  -2  -1   35.57    0.99
  -3  -2  -1   34.61    0.74
  -3  -2  -1   34.14    0.74
   3   3   1   30.40    0.91
  -3  -3  -1   31.05    0.66
  -3  -3  -1   31.29    0.67
   3   4   1    0.74    0.19
  -3  -4  -1    0.72    0.09
  -3  -4  -1    0.58    0.09
   3   5   1   11.75    0.53
  -3  -5  -1   12.28    0.33
  -3  -5  -1   11.96    0.32
   3   6   1    0.52    0.27
  -3  -6  -1    0.42    0.11
  -3  -6  -1    0.14    0.10
   3   7   1    3.71    0.44
  -3  -7  -1    3.10    0.21
  -4   9  -1    0.77    0.45
  -4   8  -1    0.78    0.39
   4  -7   1    0.37    0.13
  -4   7  -1    1.01    0.35
   4  -6   1    0.10    0.11
  -4   6  -1    0.42    0.28
   4  -5   1    0.03    0.09
   4  -5   1    0.13    0.10
  -4   5  -1    0.18    0.24
   4  -4   1    0.61    0.10
   4  -4   1    0.41    0.10
  -4   4  -1    0.61    0.20
   4  -3   1    3.07    0.16
   4  -3   1    3.02    0.16
  -4   3  -1    2.96    0.09
  -4   3  -1    2.93    0.22
   4  -2   1    4.02    0.18
   4  -2   1    4.23    0.19
   4  -2   1    4.33    0.17
  -4   2  -1    4.27    0.15
  -4   2  -1    4.10    0.17
  -4   2  -1    4.12    0.20
   4  -1   1    0.04    0.08
   4  -1   1    0.04    0.08
  -4   1  -1   -0.03    0.06
  -4   1  -1   -0.02    0.07
  -4   1  -1   -0.04    0.06
   4   0   1   -0.07    0.06
   4   0   1   -0.06    0.06
  -4   0  -1   -0.08    0.07
  -4   0  -1   -0.05    0.06
   4   1   1    0.05    0.08
   4   1   1    0.01    0.06
  -4  -1  -1    0.05    0.08
  -4  -1  -1   -0.06    0.07
  -4  -1  -1    0.07    0.06
   4   2   1    4.23    0.17
  -4  -2  -1    4.09    0.20
  -4  -2  -1    3.95    0.18
  -4  -2  -1    4.25    0.17
   4   3   1    2.90    0.13
   4   3   1    2.97    0.21
  -4  -3  -1    2.96    0.16
  -4  -3  -1    2.95    0.16
   4   4   1    0.53    0.19
  -4  -4  -1    0.24    0.10
  -4  -4  -1    0.54    0.11
   4   5   1    0.31    0.24
  -4  -5  -1    0.03    0.11
  -4  -5  -1   -0.21    0.10
   4   6   1    0.48    0.27
  -4  -6  -1    0.08    0.13
  -4  -7  -1    0.31    0.15
  -4  -8  -1    0.31    0.17
   5  -8   1    0.68    0.19
  -5   8  -1    1.55    0.45
   5  -7   1    6.39    0.31
  -5   7  -1    7.59    0.56
   5  -6   1    1.40    0.17
  -5   6  -1    1.92    0.34
   5  -5   1   38.91    0.89
   5  -5   1   39.38    0.88
  -5   5  -1   39.26    1.24
   5  -4   1   18.71    0.48
   5  -4   1   19.00    0.50
  -5   4  -1   18.69    0.67
   5  -3   1   35.14    0.78
   5  -3   1   35.54    0.80
  -5   3  -1   34.51    0.73
  -5   3  -1   35.09    0.75
  -5   3  -1   34.53    1.03
   5  -2   1   26.56    0.62
   5  -2   1   26.99    0.63
  -5   2  -1   25.49    0.62
  -5   2  -1   26.10    0.77
  -5   2  -1   26.48    0.59
   5  -1   1    5.56    0.21
   5  -1   1    5.50    0.23
  -5   1  -1    5.29    0.20
  -5   1  -1    5.55    0.21
  -5   1  -1    5.66    0.22
   5   0   1   21.22    0.53
   5   0   1   22.42    0.54
  -5   0  -1   22.12    0.53
  -5   0  -1   21.49    0.53
   5   1   1    5.43    0.21
   5   1   1    5.73    0.21
  -5  -1  -1    5.22    0.22
  -5  -1  -1    5.33    0.22
  -5  -1  -1    5.57    0.19
   5   2   1   27.10    0.62
  -5  -2  -1   26.77    0.62
  -5  -2  -1   26.46    0.77
  -5  -2  -1   24.75    0.62
   5   3   1   35.13    0.78
  -5  -3  -1   35.73    0.81
  -5  -3  -1   35.16    0.80
  -5  -4  -1   18.59    0.49
  -5  -4  -1   18.98    0.50
  -5  -5  -1   38.90    0.90
  -5  -5  -1   39.80    0.90
  -5  -6  -1    1.57    0.19
  -5  -7  -1    7.30    0.35
  -5  -8  -1    0.44    0.21
   6  -8   1    0.71    0.21
  -6   8  -1    0.99    0.43
   6  -7   1    0.35    0.18
  -6   7  -1    0.90    0.39
   6  -6   1    0.30    0.17
  -6   6  -1    0.53    0.31
   6  -5   1    0.32    0.15
   6  -5   1    0.36    0.15
  -6   5  -1    0.75    0.27
   6  -4   1    0.79    0.15
   6  -4   1    0.87    0.16
  -6   4  -1    1.11    0.24
   6  -3   1    2.60    0.20
   6  -3   1    2.23    0.18
  -6   3  -1    2.26    0.22
  -6   3  -1    2.34    0.17
   6  -2   1    6.11    0.25
  -6   2  -1    5.44    0.25
  -6   2  -1    5.78    0.25
   6  -1   1    0.22    0.11
  -6   1  -1    0.19    0.11
  -6   1  -1    0.20    0.08
   6   0   1   -0.01    0.10
  -6   0  -1   -0.01    0.10
   6   1   1    0.30    0.11
  -6  -1  -1    0.33    0.07
  -6  -1  -1    0.25    0.12
   6   2   1    5.94    0.26
  -6  -2  -1    5.97    0.27
  -6  -2  -1    5.51    0.25
   6   3   1    2.39    0.19
  -6  -3  -1    2.47    0.20
  -6  -4  -1    0.80    0.16
  -6  -5  -1    0.61    0.17
  -6  -6  -1    0.61    0.19
  -6  -7  -1    0.19    0.21
  -6  -8  -1    0.58    0.24
   7  -8   1    1.10    0.25
  -7   8  -1    1.38    0.48
   7  -7   1    5.09    0.36
  -7   7  -1    4.72    0.53
   7  -6   1    3.50    0.30
  -7   6  -1    3.56    0.42
   7  -5   1   12.65    0.44
  -7   5  -1   12.47    0.58
   7  -4   1   10.17    0.38
  -7   4  -1    9.52    0.46
  -7   4  -1    9.07    0.28
   7  -3   1   21.06    0.57
  -7   3  -1   19.91    0.54
  -7   3  -1   20.39    0.67
   7  -2   1    0.16    0.13
  -7   2  -1    0.18    0.12
  -7   2  -1    0.19    0.12
   7  -1   1   49.48    1.12
  -7   1  -1   50.05    1.12
  -7   1  -1   49.93    1.33
   7   0   1    6.11    0.28
  -7   0  -1    6.31    0.30
   7   1   1   49.09    1.09
  -7  -1  -1   47.50    1.09
   7   2   1    0.13    0.13
  -7  -2  -1    0.32    0.14
  -7  -2  -1    0.20    0.11
   7   3   1   21.03    0.56
  -7  -3  -1   19.93    0.56
   7   4   1    9.22    0.33
  -7  -4  -1   10.48    0.40
  -7  -5  -1   12.76    0.47
  -7  -6  -1    3.43    0.30
  -7  -7  -1    5.14    0.37
  -7  -8  -1    0.99    0.28
   8  -7   1    0.79    0.25
  -8   7  -1    0.47    0.40
   8  -6   1    0.26    0.22
  -8   6  -1    0.23    0.32
   8  -5   1    1.08    0.22
  -8   5  -1    1.54    0.32
   8  -4   1    0.47    0.20
  -8   4  -1    0.18    0.11
  -8   4  -1    0.71    0.23
   8  -3   1    0.11    0.16
  -8   3  -1    0.19    0.14
  -8   3  -1    0.11    0.17
   8  -2   1    1.03    0.19
  -8   2  -1    0.64    0.14
   8  -1   1    0.82    0.17
  -8   1  -1    0.88    0.17
  -8   0  -1    1.08    0.18
   8   1   1    1.11    0.19
  -8  -1  -1    1.00    0.19
   8   2   1    1.45    0.19
  -8  -2  -1    0.73    0.18
   8   3   1    0.27    0.15
  -8  -3  -1    0.21    0.17
   8   4   1    0.17    0.14
  -8  -4  -1    0.66    0.19
  -8  -5  -1    1.52    0.25
  -8  -6  -1    0.32    0.24
  -8  -7  -1    0.62    0.28
   9  -7   1    0.77    0.28
   9  -6   1    0.17    0.24
  -9   6  -1    0.24    0.33
   9  -5   1    2.27    0.29
  -9   5  -1    2.33    0.34
   9  -4   1    0.08    0.21
  -9   4  -1    0.65    0.24
   9  -3   1    9.52    0.43
  -9   3  -1    9.55    0.39
  -9   3  -1    9.82    0.39
   9  -2   1    1.86    0.25
  -9   2  -1    2.13    0.23
   9  -1   1   29.21    0.78
  -9   1  -1   30.06    0.79
   9   0   1    0.62    0.19
  -9   0  -1    0.48    0.18
   9   1   1   30.74    0.81
  -9  -1  -1   30.58    0.81
   9   2   1    1.97    0.24
  -9  -2  -1    1.56    0.23
   9   3   1   10.01    0.40
  -9  -3  -1    8.95    0.41
   9   4   1    0.38    0.17
  -9  -4  -1    0.25    0.21
  -9  -5  -1    2.28    0.29
  -9  -6  -1    0.23    0.27
  -9  -7  -1    1.17    0.32
  10  -6   1    0.41    0.28
  10  -5   1    0.23    0.26
  10  -4   1    0.68    0.25
  10  -3   1    0.49    0.24
 -10   3  -1    0.75    0.20
  10  -2   1    1.07    0.23
 -10   2  -1    1.20    0.22
  10  -1   1    0.43    0.22
 -10   1  -1    0.61    0.21
  10   0   1    0.33    0.19
 -10   0  -1    0.80    0.23
  10   1   1    0.46    0.21
 -10  -1  -1    0.68    0.23
  10   2   1    0.62    0.20
 -10  -2  -1    0.86    0.23
  10   3   1    0.47    0.20
 -10  -3  -1    0.65    0.23
 -10  -4  -1    0.40    0.26
 -10  -5  -1    0.25    0.28
 -10  -6  -1    0.11    0.29
  11  -6   1   -0.17    0.30
  11  -5   1    3.82    0.38
  11  -4   1    2.12    0.32
  11  -3   1    6.93    0.44
 -11   3  -1    7.40    0.39
  11  -2   1    5.91    0.41
 -11   2  -1    6.20    0.40
  11  -1   1    8.14    0.44
 -11   1  -1    8.04    0.42
  11   0   1   12.74    0.52
 -11   0  -1   13.02    0.55
  11   1   1    7.90    0.42
 -11  -1  -1    7.94    0.44
  11   2   1    6.08    0.41
 -11  -2  -1    5.75    0.41
  11   3   1    6.37    0.40
 -11  -3  -1    6.47    0.47
 -11  -4  -1    2.29    0.33
 -11  -5  -1    3.51    0.40
 -11  -6  -1    0.24    0.34
  12  -5   1    0.17    0.33
  12  -4   1    0.51    0.32
  12  -3   1    0.62    0.28
  12  -2   1    0.05    0.27
 -12   2  -1    0.71    0.24
  12  -1   1    0.64    0.26
 -12   1  -1    0.69    0.27
  12   0   1   -0.01    0.23
 -12   0  -1    0.43    0.26
  12   1   1    0.45    0.26
 -12  -1  -1    0.77    0.29
  12   2   1    0.18    0.22
 -12  -2  -1    0.37    0.27
 -12  -3  -1    0.34    0.31
 -12  -4  -1    0.42    0.33
 -12  -5  -1    0.00    0.34
  13  -3   1    4.63    0.46
  13  -2   1    1.02    0.32
 -13   2  -1    1.36    0.30
  13  -1   1    6.83    0.53
 -13   1  -1    6.15    0.48
  13   0   1    1.99    0.35
 -13   0  -1    1.94    0.32
  13   1   1    5.82    0.50
 -13  -1  -1    6.25    0.48
  13   2   1    0.53    0.29
 -13  -2  -1    0.97    0.32
 -13  -3  -1    6.03    0.50
  14  -1   1   -0.24    0.28
 -14   1  -1    0.49    0.31
  14   0   1    0.17    0.32
 -14   0  -1    0.34    0.32
  14   1   1    0.31    0.31
 -14  -1  -1    0.18    0.30
  14   2   1    0.48    0.28
 -14  -2  -1    0.14    0.35
 -14  -2   2    0.76    0.37
  14   2  -2    0.11    0.29
 -14  -1   2   -0.24    0.32
  14   1  -2    0.11    0.31
 -14   0   2    0.51    0.30
  14   0  -2    0.97    0.35
 -14   1   2    0.46    0.28
  14  -1  -2   -0.20    0.28
  14  -2  -2    0.39    0.35
 -13  -4   2    0.19    0.32
 -13  -3   2    0.26    0.31
 -13  -2   2   -0.25    0.28
  13   2  -2   -0.05    0.26
 -13  -1   2   -0.01    0.30
  13   1  -2    0.08    0.26
 -13   0   2    0.34    0.29
  13   0  -2   -0.28    0.24
 -13   1   2    0.07    0.27
  13  -1  -2    0.26    0.27
 -13   2   2    0.38    0.25
  13  -2  -2    0.20    0.31
  13  -3  -2    0.35    0.30
  13  -4  -2   -0.02    0.29
 -12  -5   2    2.39    0.40
 -12  -4   2    1.75    0.34
 -12  -3   2    4.62    0.41
  12   3  -2    4.66    0.40
 -12  -2   2    3.44    0.39
  12   2  -2    2.77    0.33
 -12  -1   2    5.15    0.42
  12   1  -2    4.95    0.40
 -12   0   2    7.02    0.48
  12   0  -2    6.46    0.43
 -12   1   2    5.19    0.39
  12  -1  -2    5.07    0.41
 -12   2   2    3.51    0.32
  12  -2  -2    3.18    0.35
  12  -3  -2    5.16    0.43
  12  -4  -2    1.69    0.36
  12  -5  -2    2.51    0.39
 -11  -6   2    0.25    0.34
 -11  -5   2   -0.07    0.29
 -11  -4   2    0.11    0.26
 -11  -3   2   -0.02    0.26
  11   3  -2    0.15    0.21
 -11  -2   2    0.09    0.23
  11   2  -2    0.42    0.22
 -11  -1   2    0.23    0.22
  11   1  -2   -0.06    0.20
 -11   0   2   -0.06    0.23
  11   0  -2    0.18    0.21
 -11   1   2    0.27    0.20
  11  -1  -2    0.29    0.22
 -11   2   2    0.48    0.22
  11  -2  -2    0.33    0.23
 -11   3   2    0.60    0.21
  11  -3  -2   -0.03    0.23
  11  -4  -2    0.06    0.24
  11  -5  -2    0.03    0.25
  11  -6  -2    0.45    0.31
 -10  -6   2    0.71    0.31
 -10  -5   2    2.47    0.34
 -10  -4   2    2.48    0.30
 -10  -3   2    4.19    0.35
  10   3  -2    4.13    0.33
 -10  -2   2    5.27    0.36
  10   2  -2    4.92    0.33
 -10  -1   2   18.12    0.61
  10   1  -2   17.43    0.58
 -10   0   2   13.32    0.52
  10   0  -2   13.45    0.51
 -10   1   2   19.00    0.61
  10  -1  -2   17.61    0.61
 -10   2   2    5.71    0.35
  10  -2  -2    5.68    0.36
 -10   3   2    4.51    0.30
  10  -3  -2    4.61    0.38
  10  -4  -2    2.66    0.30
  10  -5  -2    1.83    0.30
  10  -6  -2    0.72    0.28
  -9  -7   2    0.22    0.30
  -9  -6   2    2.13    0.33
  -9  -5   2   -0.17    0.22
  -9  -4   2    4.43    0.34
   9   4  -2    4.39    0.29
  -9  -3   2    1.36    0.22
   9   3  -2    1.72    0.21
  -9  -2   2    2.27    0.25
   9   2  -2    2.29    0.24
  -9  -1   2    0.73    0.20
   9   1  -2    0.84    0.20
  -9   0   2   -0.06    0.15
   9   0  -2    0.25    0.18
  -9   1   2    1.08    0.21
   9  -1  -2    0.69    0.19
  -9   2   2    2.62    0.24
   9  -2  -2    2.38    0.26
  -9   3   2    1.75    0.20
   9  -3  -2    1.58    0.24
   9  -4  -2    4.54    0.33
   9  -5  -2    0.45    0.23
   9  -6  -2    2.27    0.29
   9  -7  -2    0.26    0.27
  -8  -7   2    1.98    0.32
  -8  -6   2    2.92    0.31
  -8  -5   2    5.32    0.37
  -8  -4   2   17.50    0.56
   8   4  -2   15.98    0.49
  -8  -3   2   13.44    0.48
   8   3  -2   13.52    0.44
  -8  -2   2   10.40    0.41
   8   2  -2    9.83    0.37
  -8  -1   2   35.78    0.87
   8   1  -2   35.17    0.86
  -8   0   2    4.37    0.29
   8   0  -2    4.17    0.26
  -8   1   2   34.97    0.87
   8  -1  -2   35.77    0.86
  -8   2   2   10.17    0.39
   8  -2  -2   10.57    0.41
  -8   3   2   13.95    0.43
   8  -3  -2   13.54    0.45
  -8   4   2   14.48    0.44
   8  -4  -2   16.45    0.52
   8  -5  -2    5.17    0.35
   8  -6  -2    2.97    0.29
   8  -7  -2    2.47    0.29
  -7  -8   2   -0.04    0.26
  -7  -7   2    0.17    0.23
  -7  -6   2    1.72    0.25
  -7  -5   2    2.76    0.26
  -7  -4   2   12.42    0.43
   7   4  -2   10.95    0.37
  -7  -3   2    4.05    0.26
   7   3  -2    3.91    0.24
  -7  -2   2   16.36    0.48
   7   2  -2   16.15    0.46
  -7  -1   2    0.64    0.16
   7   1  -2    0.64    0.15
  -7   0   2   -0.09    0.12
   7   0  -2   -0.10    0.11
  -7   1   2    0.70    0.15
   7  -1  -2    0.43    0.14
  -7   2   2   16.65    0.48
   7  -2  -2   16.75    0.49
  -7   3   2    3.75    0.22
   7  -3  -2    3.58    0.23
  -7   4   2   10.04    0.29
  -7   4   2   11.14    0.27
  -7   4   2   11.61    0.48
   7  -4  -2   11.47    0.40
  -7   5   2    3.23    0.38
   7  -5  -2    2.81    0.24
   7  -6  -2    1.88    0.22
   7  -7  -2    0.47    0.21
   7  -8  -2    0.65    0.24
  -6  -8   2    0.50    0.24
  -6  -7   2    1.07    0.23
   6   7  -2    1.39    0.37
  -6  -6   2    1.49    0.22
   6   6  -2    2.28    0.35
  -6  -5   2    3.81    0.29
   6   5  -2    4.03    0.34
  -6  -4   2   11.22    0.38
   6   4  -2   10.48    0.31
   6   4  -2   11.02    0.44
  -6  -3   2    7.06    0.28
   6   3  -2    7.02    0.27
   6   3  -2    6.92    0.30
  -6  -2   2   10.78    0.36
  -6  -2   2   11.22    0.35
   6   2  -2   11.09    0.35
  -6  -1   2    2.48    0.20
   6   1  -2    2.76    0.18
  -6   0   2   16.60    0.46
   6   0  -2   16.81    0.45
  -6   1   2    2.77    0.18
   6  -1  -2    2.71    0.18
  -6   2   2   11.38    0.35
   6  -2  -2   11.51    0.36
   6  -2  -2   11.03    0.34
   6  -2  -2   10.82    0.36
  -6   3   2    6.91    0.32
  -6   3   2    6.51    0.25
   6  -3  -2    6.99    0.28
   6  -3  -2    7.15    0.28
  -6   4   2   11.24    0.47
   6  -4  -2   10.95    0.36
   6  -4  -2   10.60    0.37
  -6   5   2    4.03    0.37
   6  -5  -2    3.74    0.24
   6  -5  -2    3.90    0.26
  -6   6   2    2.23    0.38
   6  -6  -2    1.88    0.20
   6  -7  -2    0.81    0.19
   6  -8  -2    0.55    0.21
  -5  -8   2    0.19    0.21
   5   8  -2    0.69    0.41
  -5  -7   2    0.09    0.18
   5   7  -2    0.38    0.35
  -5  -6   2    0.14    0.16
   5   6  -2    0.36    0.26
  -5  -5   2    0.95    0.17
  -5  -5   2    0.93    0.15
   5   5  -2    1.24    0.27
  -5  -4   2    2.43    0.19
  -5  -4   2    2.70    0.20
   5   4  -2    2.63    0.26
  -5  -3   2   11.94    0.35
  -5  -3   2   11.73    0.36
   5   3  -2   11.40    0.42
   5   3  -2   11.76    0.33
  -5  -2   2    3.53    0.18
  -5  -2   2    3.00    0.17
  -5  -2   2    3.33    0.17
   5   2  -2    3.49    0.18
   5   2  -2    3.25    0.17
  -5  -1   2    8.78    0.28
  -5  -1   2    8.89    0.28
   5   1  -2    8.89    0.28
   5   1  -2    9.07    0.28
  -5   0   2    0.05    0.07
  -5   0   2    0.03    0.08
   5   0  -2    0.07    0.08
   5   0  -2   -0.07    0.07
  -5   1   2    8.98    0.28
  -5   1   2    8.53    0.26
   5  -1  -2    8.89    0.27
   5  -1  -2    8.84    0.28
   5  -1  -2    9.20    0.28
  -5   2   2    3.71    0.16
  -5   2   2    3.95    0.18
  -5   2   2    3.26    0.18
   5  -2  -2    3.58    0.18
   5  -2  -2    3.44    0.18
   5  -2  -2    3.37    0.19
  -5   3   2   11.82    0.29
  -5   3   2   11.48    0.31
  -5   3   2   11.83    0.44
   5  -3  -2   11.53    0.35
   5  -3  -2   12.50    0.34
  -5   4   2    2.73    0.27
   5  -4  -2    2.37    0.18
   5  -4  -2    2.61    0.18
  -5   5   2    1.49    0.30
   5  -5  -2    1.08    0.15
   5  -5  -2    0.68    0.14
  -5   6   2    0.76    0.29
   5  -6  -2    0.14    0.13
  -5   7   2    0.75    0.34
   5  -7  -2   -0.01    0.14
  -4  -8   2    1.18    0.21
   4   8  -2    1.62    0.44
  -4  -7   2    1.53    0.19
   4   7  -2    1.68    0.36
  -4  -6   2    1.23    0.16
   4   6  -2    1.20    0.30
  -4  -5   2    4.33    0.22
  -4  -5   2    4.15    0.20
   4   5  -2    4.27    0.33
  -4  -4   2   11.50    0.33
  -4  -4   2   11.66    0.33
   4   4  -2   11.73    0.47
  -4  -3   2   19.01    0.46
  -4  -3   2   19.29    0.46
   4   3  -2   18.76    0.61
   4   3  -2   18.96    0.44
  -4  -2   2   76.34    1.52
  -4  -2   2   73.48    2.01
  -4  -2   2   74.86    1.52
   4   2  -2   74.18    2.01
   4   2  -2   73.79    1.51
  -4  -1   2    8.07    0.24
  -4  -1   2    7.93    0.24
   4   1  -2    8.15    0.25
   4   1  -2    8.21    0.24
   4   1  -2    7.95    0.24
  -4   0   2  244.55    4.82
  -4   0   2  250.49    4.81
   4   0  -2  246.16    4.81
   4   0  -2  247.02    4.82
  -4   1   2    7.86    0.22
  -4   1   2    7.95    0.24
   4  -1  -2    8.18    0.24
   4  -1  -2    8.36    0.25
   4  -1  -2    8.43    0.24
  -4   2   2   75.50    2.04
  -4   2   2   74.73    1.53
  -4   2   2   75.81    1.50
   4  -2  -2   76.46    1.54
   4  -2  -2   75.98    2.04
   4  -2  -2   74.35    1.52
  -4   3   2   18.84    0.61
  -4   3   2   18.60    0.37
   4  -3  -2   19.06    0.44
   4  -3  -2   18.94    0.45
  -4   4   2   11.13    0.47
   4  -4  -2   11.63    0.31
   4  -4  -2   11.58    0.32
  -4   5   2    4.25    0.36
   4  -5  -2    4.20    0.20
   4  -5  -2    4.43    0.19
  -4   6   2    1.68    0.35
   4  -6  -2    1.21    0.13
  -4   7   2    2.39    0.41
   4  -7  -2    1.44    0.15
   3   9  -2    0.79    0.46
   3   8  -2    1.51    0.42
   3   7  -2    3.51    0.41
  -3  -6   2    1.14    0.12
   3   6  -2    1.44    0.32
  -3  -5   2    0.05    0.09
   3   5  -2    0.08    0.23
  -3  -4   2    0.02    0.07
   3   4  -2    0.03    0.19
  -3  -3   2   12.95    0.32
   3   3  -2   12.93    0.46
  -3  -2   2    0.64    0.07
  -3  -2   2    0.63    0.10
   3   2  -2    0.67    0.07
   3   2  -2    0.60    0.10
  -3  -1   2    1.02    0.09
  -3  -1   2    0.96    0.07
  -3  -1   2    0.91    0.08
   3   1  -2    0.83    0.07
   3   1  -2    0.98    0.08
  -3   0   2   -0.03    0.05
  -3   0   2   -0.01    0.05
   3   0  -2   -0.04    0.04
   3   0  -2   -0.05    0.05
  -3   1   2    1.00    0.08
  -3   1   2    0.93    0.07
   3  -1  -2    0.99    0.08
   3  -1  -2    1.00    0.08
   3  -1  -2    0.90    0.08
  -3   2   2    0.64    0.06
  -3   2   2    0.60    0.05
  -3   2   2    0.68    0.11
   3  -2  -2    0.75    0.11
   3  -2  -2    0.51    0.07
   3  -2  -2    0.64    0.07
  -3   3   2   12.89    0.46
   3  -3  -2   12.98    0.32
   3  -3  -2   12.68    0.30
  -3   4   2    0.05    0.19
   3  -4  -2    0.06    0.06
   3  -4  -2   -0.06    0.06
  -3   5   2    0.33    0.25
   3  -5  -2    0.02    0.07
   3  -5  -2    0.00    0.07
  -3   6   2    1.82    0.35
   3  -6  -2    0.96    0.10
   3  -6  -2    1.24    0.10
  -3   7   2    3.94    0.43
   3  -7  -2    3.15    0.16
  -3   8   2    1.80    0.46
   2   9  -2    1.59    0.50
   2   8  -2    1.38    0.42
   2   7  -2    2.01    0.37
  -2  -6   2    1.40    0.11
   2   6  -2    1.71    0.32
  -2  -5   2    2.63    0.13
   2   5  -2    2.86    0.32
  -2  -4   2    6.05    0.17
   2   4  -2    6.02    0.34
  -2  -3   2   55.12    1.09
   2   3  -2   54.09    1.53
  -2  -2   2    0.11    0.08
  -2  -2   2    0.12    0.04
   2   2  -2    0.12    0.09
   2   2  -2    0.12    0.03
  -2  -1   2  296.93    7.88
  -2  -1   2  300.72    5.85
   2   1  -2  295.07    5.79
   2   1  -2  301.88    7.89
  -2   0   2    1.18    0.06
  -2   0   2    1.04    0.06
   2   0  -2    1.16    0.06
   2   0  -2    1.21    0.06
  -2   1   2  302.59    5.94
  -2   1   2  296.23    5.96
   2  -1  -2  303.54    6.02
   2  -1  -2  319.03    6.03
   2  -1  -2  308.72    8.05
  -2   2   2    0.04    0.08
   2  -2  -2    0.07    0.04
   2  -2  -2   -0.01    0.08
   2  -2  -2    0.07    0.04
  -2   3   2   53.72    1.51
   2  -3  -2   53.65    1.06
   2  -3  -2   54.36    1.06
  -2   4   2    5.97    0.32
   2  -4  -2    5.59    0.13
   2  -4  -2    5.85    0.13
  -2   5   2    2.58    0.29
  -2   6   2    1.74    0.32
   2  -6  -2    1.09    0.06
   2  -6  -2    1.18    0.06
  -2   7   2    2.33    0.41
   2  -7  -2    1.47    0.09
  -2   8   2    1.51    0.41
   1   9  -2    0.95    0.44
   1   8  -2    0.74    0.37
   1   7  -2    3.01    0.41
  -1  -6   2    1.52    0.09
   1   6  -2    2.01    0.33
  -1  -5   2    0.07    0.04
   1   5  -2    0.02    0.22
  -1  -4   2   49.88    0.96
   1   4  -2   48.01    1.43
  -1  -3   2    0.07    0.03
   1   3  -2    0.09    0.12
  -1  -2   2   75.22    2.04
  -1  -2   2   76.78    1.47
   1   2  -2   75.44    2.05
  -1  -1   2    1.08    0.07
  -1  -1   2    0.95    0.04
   1   1  -2    1.07    0.04
  -1   0   2   -0.02    0.01
   1   0  -2   -0.03    0.01
  -1   1   2    0.82    0.03
  -1   1   2    1.08    0.04
   1  -1  -2    0.93    0.04
   1  -1  -2    1.00    0.04
   1  -1  -2    0.97    0.06
  -1   2   2   76.28    2.05
   1  -2  -2   75.59    2.05
  -1   3   2   -0.15    0.12
  -1   4   2   47.82    1.39
  -1   5   2    0.09    0.23
  -1   6   2    2.01    0.32
  -1   7   2    3.71    0.42
  -1   8   2    1.36    0.42
   0   9  -2    1.38    0.44
   0   8  -2    3.55    0.47
   0   7  -2    3.60    0.43
   0   6  -2   20.33    0.78
   0   5  -2   18.83    0.71
   0   4  -2  110.10    3.02
   0   3  -2   58.82    1.65
   0  -2   2  155.81    4.11
   0   2  -2  154.28    4.11
   0  -1   2   22.31    0.44
   0  -1   2   25.19    0.61
   0  -1   2   20.95    0.43
   0   1  -2   18.72    0.43
   0   0   2    0.01    0.01
   0   0  -2    0.00    0.00
   0  -1  -2   25.15    0.69
   0   2   2  149.30    4.00
   0  -2  -2  152.99    4.01
   0   3   2   56.19    1.57
   0   4   2  112.03    3.06
   0   5   2   17.99    0.68
   0   6   2   20.40    0.77
   0   7   2    4.03    0.46
   0   8   2    2.91    0.45
  -1   9  -2    0.80    0.45
  -1   8  -2    0.77    0.37
  -1   7  -2    0.78    0.34
   1  -6   2    1.78    0.07
   1  -6   2    1.51    0.08
  -1   6  -2    2.48    0.37
  -1   5  -2    6.48    0.42
  -1   4  -2   19.41    0.67
   1  -3   2   68.08    1.29
  -1   3  -2   66.21    1.86
   1  -2   2   11.56    0.23
   1  -2   2   10.98    0.36
   1  -2   2   11.17    0.23
  -1   2  -2   11.05    0.37
   1  -1   2    3.34    0.09
   1  -1   2    3.27    0.09
  -1   1  -2    3.26    0.09
  -1   1  -2    3.48    0.09
  -1   1  -2    3.01    0.13
   1   0   2   -0.22    0.02
  -1   0  -2   -0.17    0.02
   1   1   2    3.42    0.09
  -1  -1  -2    3.06    0.09
  -1  -1  -2    3.40    0.09
   1   2   2   11.52    0.38
  -1  -2  -2   11.66    0.38
   1   3   2   65.20    1.80
   1   4   2   18.79    0.64
   1   5   2    6.46    0.38
   1   6   2    2.38    0.34
   1   7   2    0.95    0.33
  -2   9  -2    0.75    0.45
  -2   8  -2    0.79    0.38
   2  -7   2    0.44    0.09
  -2   7  -2    0.73    0.33
   2  -6   2    1.95    0.12
   2  -6   2    1.99    0.11
  -2   6  -2    2.50    0.36
   2  -5   2    8.94    0.22
   2  -5   2    8.39    0.22
  -2   5  -2    8.85    0.45
   2  -4   2    5.87    0.16
   2  -4   2    5.83    0.16
  -2   4  -2    6.14    0.33
   2  -3   2   12.60    0.28
   2  -3   2   12.30    0.28
  -2   3  -2   12.25    0.45
   2  -2   2   59.07    1.61
   2  -2   2   59.22    1.18
   2  -2   2   58.69    1.18
  -2   2  -2   59.02    1.62
  -2   2  -2   60.78    1.15
   2  -1   2   10.38    0.25
   2  -1   2   10.51    0.25
  -2   1  -2   10.58    0.24
  -2   1  -2   10.34    0.25
  -2   1  -2   10.28    0.32
   2   0   2  364.12    7.18
   2   0   2  364.32    7.15
  -2   0  -2  359.95    7.02
  -2   0  -2  364.09    7.10
   2   1   2   10.74    0.25
   2   1   2   10.71    0.25
  -2  -1  -2   10.08    0.25
  -2  -1  -2   10.56    0.25
  -2  -2  -2   59.38    1.19
  -2  -2  -2   58.83    1.62
  -2  -2  -2   59.62    1.18
   2   3   2   12.06    0.43
  -2  -3  -2   12.14    0.28
  -2  -3  -2   12.32    0.28
   2   4   2    6.04    0.33
  -2  -4  -2    6.57    0.18
   2   5   2    8.09    0.42
  -2  -5  -2    8.48    0.22
   2   6   2    2.49    0.34
  -2  -6  -2    2.10    0.13
   2   7   2    0.75    0.35
  -2  -7  -2    0.43    0.10
  -3   9  -2    1.02    0.49
  -3   8  -2    1.16    0.43
   3  -7   2    0.96    0.13
  -3   7  -2    1.75    0.37
   3  -6   2    0.23    0.09
   3  -6   2    0.13    0.09
  -3   6  -2    0.80    0.32
   3  -5   2    2.92    0.15
   3  -5   2    2.89    0.15
  -3   5  -2    2.87    0.31
   3  -4   2    4.92    0.17
   3  -4   2    5.12    0.18
  -3   4  -2    4.86    0.31
   3  -3   2   10.45    0.27
   3  -3   2    9.91    0.27
  -3   3  -2    9.83    0.39
   3  -2   2   37.08    1.04
   3  -2   2   38.20    0.79
   3  -2   2   37.45    0.79
  -3   2  -2   36.84    1.06
  -3   2  -2   38.38    0.77
  -3   2  -2   37.48    0.77
   3  -1   2    4.76    0.16
   3  -1   2    4.43    0.16
  -3   1  -2    4.54    0.16
  -3   1  -2    4.56    0.17
  -3   1  -2    4.56    0.15
   3   0   2    0.00    0.05
   3   0   2    0.04    0.05
  -3   0  -2   -0.05    0.04
  -3   0  -2    0.01    0.06
   3   1   2    4.76    0.16
   3   1   2    4.78    0.16
  -3  -1  -2    4.75    0.16
  -3  -1  -2    4.44    0.16
  -3  -1  -2    4.47    0.17
   3   2   2   38.14    0.78
  -3  -2  -2   37.01    1.05
  -3  -2  -2   36.79    0.78
  -3  -2  -2   37.69    0.79
   3   3   2   10.27    0.38
  -3  -3  -2    9.74    0.27
  -3  -3  -2   10.23    0.28
   3   4   2    4.77    0.31
  -3  -4  -2    5.12    0.19
  -3  -4  -2    5.08    0.19
   3   5   2    3.07    0.30
  -3  -5  -2    2.68    0.16
  -3  -5  -2    2.80    0.16
   3   6   2    0.59    0.29
  -3  -6  -2    0.13    0.10
  -3  -6  -2    0.09    0.10
  -3  -7  -2    0.90    0.14
  -4   9  -2    1.05    0.50
  -4   8  -2    0.97    0.40
   4  -7   2    0.46    0.14
  -4   7  -2    0.86    0.35
   4  -6   2    4.45    0.23
  -4   6  -2    5.09    0.45
   4  -5   2    2.02    0.15
   4  -5   2    2.13    0.18
  -4   5  -2    2.64    0.32
   4  -4   2    6.23    0.23
   4  -4   2    6.21    0.23
  -4   4  -2    6.25    0.36
   4  -3   2    1.32    0.12
   4  -3   2    1.23    0.12
  -4   3  -2    1.28    0.08
  -4   3  -2    1.20    0.07
  -4   3  -2    1.25    0.19
   4  -2   2    8.67    0.26
   4  -2   2    9.05    0.27
  -4   2  -2    8.73    0.32
  -4   2  -2    8.85    0.24
  -4   2  -2    8.73    0.25
   4  -1   2  128.12    2.52
   4  -1   2  128.37    2.51
  -4   1  -2  122.67    3.34
  -4   1  -2  128.66    2.51
  -4   1  -2  124.57    2.52
   4   0   2   49.21    1.03
   4   0   2   49.61    1.03
  -4   0  -2   48.14    1.02
  -4   0  -2   47.45    1.03
   4   1   2  126.63    2.51
   4   1   2  125.23    2.52
  -4  -1  -2  124.57    3.33
  -4  -1  -2  129.00    2.52
  -4  -1  -2  126.27    2.51
   4   2   2    8.65    0.27
   4   2   2    8.84    0.25
  -4  -2  -2    9.03    0.27
  -4  -2  -2    9.01    0.26
  -4  -2  -2    8.80    0.32
  -4  -3  -2    1.19    0.12
  -4  -3  -2    1.33    0.13
  -4  -4  -2    6.53    0.24
  -4  -4  -2    6.56    0.24
  -4  -5  -2    1.92    0.16
  -4  -5  -2    1.89    0.16
  -4  -6  -2    4.69    0.24
  -4  -7  -2    0.25    0.15
  -4  -8  -2    0.52    0.18
   5  -8   2    0.28    0.18
  -5   8  -2    1.04    0.44
   5  -7   2    1.59    0.19
  -5   7  -2    2.31    0.43
   5  -6   2    0.34    0.15
  -5   6  -2    0.64    0.32
   5  -5   2    0.45    0.14
   5  -5   2    0.54    0.13
  -5   5  -2    0.90    0.26
   5  -4   2    0.68    0.13
   5  -4   2    0.85    0.14
  -5   4  -2    1.08    0.21
   5  -3   2    2.30    0.18
   5  -3   2    2.30    0.18
  -5   3  -2    2.39    0.22
  -5   3  -2    2.31    0.13
  -5   3  -2    2.34    0.14
   5  -2   2    0.08    0.09
   5  -2   2    0.11    0.09
  -5   2  -2    0.16    0.08
  -5   2  -2   -0.02    0.11
  -5   2  -2    0.09    0.09
   5  -1   2   19.99    0.50
   5  -1   2   19.10    0.48
  -5   1  -2   19.41    0.56
  -5   1  -2   19.29    0.48
  -5   1  -2   18.94    0.49
   5   0   2    0.11    0.09
   5   0   2   -0.04    0.08
  -5   0  -2   -0.07    0.08
  -5   0  -2    0.08    0.10
   5   1   2   19.34    0.49
  -5  -1  -2   18.99    0.49
  -5  -1  -2   20.17    0.49
  -5  -1  -2   18.93    0.55
   5   2   2    0.11    0.09
  -5  -2  -2    0.12    0.09
  -5  -2  -2    0.07    0.10
  -5  -2  -2    0.07    0.10
   5   3   2    1.96    0.16
  -5  -3  -2    2.69    0.19
  -5  -3  -2    2.36    0.17
  -5  -4  -2    0.82    0.14
  -5  -4  -2    1.01    0.15
  -5  -5  -2    0.34    0.15
  -5  -5  -2    0.10    0.13
  -5  -6  -2    0.17    0.16
  -5  -7  -2    1.53    0.21
  -5  -8  -2   -0.01    0.20
   6  -8   2    1.39    0.23
  -6   8  -2    1.44    0.48
   6  -7   2    2.58    0.25
  -6   7  -2    2.77    0.46
   6  -6   2    7.04    0.34
  -6   6  -2    6.68    0.50
   6  -5   2   15.64    0.48
   6  -5   2   15.72    0.52
  -6   5  -2   15.54    0.65
   6  -4   2   16.84    0.48
   6  -4   2   16.96    0.48
  -6   4  -2   15.66    0.34
  -6   4  -2   16.44    0.62
   6  -3   2   15.14    0.45
   6  -3   2   15.30    0.44
  -6   3  -2   14.58    0.53
  -6   3  -2   14.98    0.41
   6  -2   2    5.11    0.25
  -6   2  -2    4.85    0.23
  -6   2  -2    5.12    0.24
   6  -1   2   62.88    1.34
  -6   1  -2   63.24    1.35
  -6   1  -2   61.92    1.68
   6   0   2    0.72    0.13
  -6   0  -2    0.79    0.15
   6   1   2   62.77    1.35
  -6  -1  -2   62.91    1.69
  -6  -1  -2   63.38    1.35
   6   2   2    5.25    0.24
  -6  -2  -2    5.03    0.24
  -6  -2  -2    4.84    0.24
   6   3   2   14.56    0.43
  -6  -3  -2   15.61    0.45
  -6  -4  -2   16.97    0.49
  -6  -5  -2   15.20    0.48
  -6  -6  -2    6.68    0.35
  -6  -7  -2    2.58    0.26
  -6  -8  -2    1.32    0.26
   7  -8   2    0.06    0.23
  -7   8  -2    0.71    0.46
   7  -7   2    0.84    0.23
  -7   7  -2    1.10    0.39
   7  -6   2    0.52    0.20
  -7   6  -2    0.48    0.33
   7  -5   2    1.60    0.22
  -7   5  -2    2.17    0.33
   7  -4   2    2.39    0.23
  -7   4  -2    2.63    0.30
  -7   4  -2    1.99    0.15
   7  -3   2    4.65    0.26
  -7   3  -2    4.39    0.24
  -7   3  -2    4.54    0.29
   7  -2   2    3.77    0.26
  -7   2  -2    3.87    0.25
  -7   2  -2    3.87    0.22
   7  -1   2    0.31    0.14
  -7   1  -2    0.40    0.14
  -7   1  -2    0.44    0.09
   7   0   2    0.00    0.13
  -7   0  -2    0.05    0.13
   7   1   2    0.43    0.13
  -7  -1  -2    0.30    0.08
  -7  -1  -2    0.36    0.15
   7   2   2    4.29    0.26
  -7  -2  -2    4.10    0.25
  -7  -2  -2    3.54    0.21
   7   3   2    5.04    0.26
  -7  -3  -2    4.21    0.27
   7   4   2    1.94    0.17
  -7  -4  -2    2.47    0.24
  -7  -5  -2    1.43    0.22
  -7  -6  -2    0.54    0.21
  -7  -7  -2    1.09    0.26
  -7  -8  -2    0.03    0.26
   8  -7   2    0.44    0.24
  -8   7  -2    0.55    0.40
   8  -6   2    6.08    0.38
  -8   6  -2    5.73    0.49
   8  -5   2    5.79    0.37
  -8   5  -2    6.00    0.43
   8  -4   2   18.65    0.57
  -8   4  -2   16.08    0.47
  -8   4  -2   17.70    0.65
   8  -3   2    3.85    0.31
  -8   3  -2    3.78    0.25
  -8   3  -2    3.32    0.27
   8  -2   2   43.22    1.03
  -8   2  -2   43.33    1.02
  -8   2  -2   42.64    1.20
   8  -1   2    0.29    0.17
  -8   1  -2    0.02    0.06
  -8   1  -2    0.11    0.14
   8   0   2   39.13    0.94
  -8   0  -2   38.80    0.94
   8   1   2    0.06    0.14
  -8  -1  -2    0.17    0.17
  -8  -1  -2   -0.01    0.04
   8   2   2   42.17    0.99
  -8  -2  -2   42.29    1.00
  -8  -2  -2   41.19    1.17
   8   3   2    3.76    0.28
  -8  -3  -2    3.99    0.31
   8   4   2   16.71    0.53
  -8  -4  -2   19.43    0.59
  -8  -5  -2    6.55    0.40
  -8  -6  -2    5.92    0.41
  -8  -7  -2    0.61    0.28
   9  -7   2    0.07    0.26
  -9   7  -2   -0.03    0.38
   9  -6   2    0.74    0.26
  -9   6  -2    0.58    0.35
   9  -5   2    0.28    0.23
  -9   5  -2    0.34    0.28
   9  -4   2    0.06    0.22
  -9   4  -2   -0.06    0.22
   9  -3   2    0.89    0.21
  -9   3  -2    1.16    0.19
  -9   3  -2    1.14    0.20
   9  -2   2    0.44    0.18
  -9   2  -2    0.46    0.12
  -9   2  -2    0.61    0.18
   9  -1   2    0.38    0.18
  -9   1  -2    0.55    0.17
   9   0   2    0.21    0.18
  -9   0  -2   -0.06    0.18
   9   1   2    0.53    0.19
  -9  -1  -2    0.49    0.19
   9   2   2    0.37    0.18
  -9  -2  -2    0.46    0.20
   9   3   2    1.07    0.19
  -9  -3  -2    1.07    0.24
  -9  -4  -2    0.07    0.21
  -9  -5  -2    0.61    0.25
  -9  -6  -2    0.53    0.27
  -9  -7  -2    0.49    0.29
  10  -6   2    0.14    0.27
  10  -5   2    3.15    0.34
  10  -4   2    1.43    0.26
  10  -3   2   10.26    0.50
 -10   3  -2   11.14    0.45
  10  -2   2   14.65    0.54
 -10   2  -2   15.05    0.52
  10  -1   2   18.67    0.62
 -10   1  -2   19.69    0.61
  10   0   2   23.72    0.71
 -10   0  -2   24.34    0.71
  10   1   2   19.38    0.63
 -10  -1  -2   18.83    0.62
  10   2   2   14.85    0.55
 -10  -2  -2   15.85    0.59
  10   3   2   10.78    0.46
 -10  -3  -2   11.65    0.53
 -10  -4  -2    1.10    0.26
 -10  -5  -2    3.55    0.37
 -10  -6  -2   -0.33    0.29
  11  -6   2   -0.02    0.30
  11  -5   2    0.02    0.29
  11  -4   2   -0.07    0.27
  11  -3   2    0.30    0.26
 -11   3  -2    0.83    0.22
  11  -2   2    0.98    0.25
 -11   2  -2    1.00    0.24
  11  -1   2    0.24    0.22
 -11   1  -2    0.25    0.20
  11   0   2    0.63    0.25
 -11   0  -2    1.00    0.25
  11   1   2    0.31    0.24
 -11  -1  -2    0.24    0.23
  11   2   2    0.59    0.22
 -11  -2  -2    1.15    0.27
  11   3   2    0.46    0.22
 -11  -3  -2    0.75    0.29
 -11  -4  -2   -0.22    0.27
 -11  -5  -2    0.32    0.32
 -11  -6  -2    0.14    0.33
  12  -5   2    0.18    0.32
  12  -4   2    3.56    0.41
  12  -3   2    3.23    0.36
  12  -2   2    5.54    0.48
 -12   2  -2    6.68    0.43
  12  -1   2    9.81    0.51
 -12   1  -2   10.99    0.53
  12   0   2    4.34    0.39
 -12   0  -2    4.78    0.40
  12   1   2    9.67    0.50
 -12  -1  -2   10.69    0.56
  12   2   2    5.78    0.41
 -12  -2  -2    5.76    0.45
 -12  -3  -2    3.32    0.40
 -12  -4  -2    2.70    0.40
 -12  -5  -2    0.53    0.36
  13  -3   2    0.56    0.34
  13  -2   2    0.67    0.30
 -13   2  -2    0.74    0.26
  13  -1   2    0.33    0.31
 -13   1  -2    0.45    0.26
  13   0   2    0.45    0.29
 -13   0  -2    0.61    0.30
  13   1   2    0.25    0.29
 -13  -1  -2    0.54    0.28
  13   2   2    0.24    0.27
 -13  -2  -2    0.42    0.33
 -13  -3  -2    0.89    0.35
  14  -1   2    3.22    0.43
 -14   1  -2    3.51    0.41
  14   0   2    1.48    0.36
 -14   0  -2    1.44    0.33
  14   1   2    3.26    0.41
 -14  -1  -2    3.40    0.43
 -14  -2   3    0.08    0.33
  14   2  -3    0.22    0.31
 -14  -1   3    0.13    0.33
  14   1  -3   -0.10    0.28
 -14   0   3   -0.20    0.27
  14   0  -3   -0.17    0.28
 -14   1   3    0.29    0.30
  14  -1  -3   -0.02    0.32
  14  -2  -3   -0.21    0.30
 -13  -4   3    2.91    0.43
 -13  -3   3    0.00    0.32
 -13  -2   3    3.47    0.42
  13   2  -3    3.68    0.38
 -13  -1   3    1.41    0.33
  13   1  -3    1.37    0.32
 -13   0   3    3.24    0.37
  13   0  -3    3.31    0.37
 -13   1   3    1.44    0.29
  13  -1  -3    0.98    0.32
 -13   2   3    4.23    0.38
  13  -2  -3    3.69    0.41
  13  -3  -3   -0.20    0.30
  13  -4  -3    1.88    0.36
 -12  -5   3    0.20    0.35
 -12  -4   3   -0.22    0.31
 -12  -3   3    0.62    0.31
  12   3  -3    0.31    0.24
 -12  -2   3    0.41    0.26
  12   2  -3    0.40    0.25
 -12  -1   3    0.45    0.28
  12   1  -3    0.07    0.25
 -12   0   3    0.09    0.26
  12   0  -3   -0.22    0.22
 -12   1   3    0.19    0.25
  12  -1  -3    0.22    0.24
 -12   2   3    0.52    0.24
  12  -2  -3    0.52    0.26
  12  -3  -3    0.59    0.27
  12  -4  -3   -0.02    0.30
  12  -5  -3    0.45    0.33
 -11  -6   3    3.57    0.43
 -11  -5   3    0.22    0.31
 -11  -4   3    9.78    0.52
 -11  -3   3    1.80    0.32
  11   3  -3    1.68    0.26
 -11  -2   3    8.67    0.47
  11   2  -3    9.84    0.47
 -11  -1   3    3.14    0.32
  11   1  -3    3.28    0.31
 -11   0   3    4.96    0.41
  11   0  -3    4.84    0.37
 -11   1   3    3.29    0.31
  11  -1  -3    2.88    0.32
 -11   2   3   10.59    0.47
  11  -2  -3    9.44    0.50
  11  -3  -3    2.05    0.29
  11  -4  -3    9.80    0.52
  11  -5  -3    0.28    0.28
  11  -6  -3    3.30    0.39
 -10  -6   3   -0.15    0.28
 -10  -5   3    0.18    0.28
 -10  -4   3   -0.19    0.24
 -10  -3   3    0.54    0.23
  10   3  -3    0.47    0.19
 -10  -2   3    0.26    0.21
  10   2  -3   -0.01    0.19
 -10  -1   3    0.62    0.21
  10   1  -3    0.81    0.21
 -10   0   3    0.45    0.22
  10   0  -3    0.12    0.19
 -10   1   3    0.72    0.22
  10  -1  -3    0.90    0.22
 -10   2   3    0.14    0.18
  10  -2  -3    0.01    0.19
 -10   3   3    0.82    0.19
  10  -3  -3    0.44    0.21
  10  -4  -3    0.23    0.24
  10  -5  -3    0.39    0.25
  10  -6  -3    0.10    0.26
  -9  -7   3    0.08    0.31
  -9  -6   3    0.81    0.28
  -9  -5   3   -0.03    0.25
  -9  -4   3    3.14    0.31
   9   4  -3    3.12    0.26
  -9  -3   3    0.21    0.19
   9   3  -3    0.26    0.16
  -9  -2   3    7.94    0.40
   9   2  -3    7.45    0.37
  -9  -1   3    8.36    0.40
   9   1  -3    7.78    0.38
  -9   0   3    5.70    0.32
   9   0  -3    5.49    0.34
  -9   1   3    7.42    0.35
   9  -1  -3    7.31    0.36
  -9   2   3    8.60    0.38
   9  -2  -3    8.72    0.41
  -9   3   3    0.39    0.15
   9  -3  -3    0.37    0.20
   9  -4  -3    3.04    0.28
   9  -5  -3    0.35    0.23
   9  -6  -3    1.44    0.27
   9  -7  -3   -0.17    0.26
  -8  -7   3    0.23    0.26
  -8  -6   3    0.83    0.26
  -8  -5   3    1.02    0.24
  -8  -4   3    0.11    0.18
   8   4  -3   -0.03    0.13
  -8  -3   3    2.35    0.23
   8   3  -3    2.22    0.21
  -8  -2   3    0.82    0.20
   8   2  -3    1.14    0.19
  -8  -1   3    0.80    0.17
   8   1  -3    0.45    0.16
  -8   0   3    0.20    0.16
   8   0  -3    0.00    0.15
  -8   1   3    0.32    0.16
   8  -1  -3    0.22    0.15
  -8   2   3    0.74    0.18
   8  -2  -3    1.14    0.19
  -8   3   3    2.98    0.22
   8  -3  -3    2.57    0.24
   8  -4  -3   -0.07    0.17
   8  -5  -3    1.16    0.22
   8  -6  -3    0.96    0.23
   8  -7  -3    0.91    0.25
  -7  -8   3    0.62    0.28
  -7  -7   3    0.96    0.25
  -7  -6   3    0.02    0.22
   7   6  -3    0.63    0.30
  -7  -5   3    5.66    0.35
   7   5  -3    6.34    0.38
  -7  -4   3    3.05    0.26
   7   4  -3    2.99    0.21
   7   4  -3    2.87    0.27
  -7  -3   3    1.69    0.21
   7   3  -3    1.55    0.17
   7   3  -3    1.90    0.19
  -7  -2   3   27.04    0.68
   7   2  -3   26.93    0.67
  -7  -1   3    4.53    0.25
   7   1  -3    4.20    0.23
  -7   0   3   53.35    1.19
   7   0  -3   54.77    1.19
  -7   1   3    3.96    0.23
   7  -1  -3    3.77    0.23
  -7   2   3   28.94    0.70
   7  -2  -3   27.33    0.80
   7  -2  -3   28.98    0.71
  -7   3   3    1.67    0.17
   7  -3  -3    1.83    0.18
  -7   4   3    1.84    0.12
  -7   4   3    2.67    0.12
   7  -4  -3    3.48    0.26
   7  -5  -3    5.73    0.31
   7  -6  -3    0.33    0.18
   7  -7  -3    0.44    0.21
   7  -8  -3    0.63    0.24
  -6  -8   3    0.13    0.25
  -6  -7   3   -0.18    0.20
   6   7  -3   -0.01    0.33
  -6  -6   3    0.75    0.20
   6   6  -3    0.88    0.29
  -6  -5   3   -0.03    0.16
   6   5  -3    0.27    0.22
  -6  -4   3    1.58    0.19
   6   4  -3    1.53    0.22
   6   4  -3    1.09    0.12
  -6  -3   3    5.74    0.26
   6   3  -3    6.23    0.25
   6   3  -3    5.43    0.28
  -6  -2   3    3.02    0.20
   6   2  -3    3.00    0.20
   6   2  -3    3.16    0.17
  -6  -1   3   -0.12    0.10
   6   1  -3   -0.03    0.11
  -6   0   3   -0.04    0.10
   6   0  -3   -0.01    0.10
  -6   1   3    0.10    0.11
   6  -1  -3    0.00    0.11
  -6   2   3    3.22    0.20
   6  -2  -3    2.83    0.17
   6  -2  -3    3.01    0.19
   6  -2  -3    3.24    0.19
  -6   3   3    5.32    0.23
   6  -3  -3    5.77    0.26
   6  -3  -3    6.22    0.26
   6  -4  -3    1.24    0.16
   6  -4  -3    1.22    0.17
  -6   5   3    0.29    0.25
   6  -5  -3    0.00    0.13
   6  -5  -3   -0.15    0.14
   6  -6  -3    0.74    0.17
   6  -7  -3   -0.04    0.17
   6  -8  -3    0.00    0.19
  -5  -8   3    2.08    0.26
   5   8  -3    2.35    0.47
  -5  -7   3   -0.28    0.18
   5   7  -3    0.17    0.34
  -5  -6   3   12.25    0.41
   5   6  -3   11.02    0.57
  -5  -5   3    3.25    0.22
  -5  -5   3    3.54    0.23
   5   5  -3    3.52    0.34
  -5  -4   3   39.11    0.87
  -5  -4   3   38.93    0.87
   5   4  -3   37.86    1.16
  -5  -3   3    4.16    0.22
  -5  -3   3    3.93    0.20
   5   3  -3    3.80    0.24
   5   3  -3    4.28    0.19
  -5  -2   3   25.93    0.75
  -5  -2   3   26.45    0.61
  -5  -2   3   25.39    0.62
   5   2  -3   26.20    0.61
   5   2  -3   26.36    0.75
  -5  -1   3   15.69    0.41
  -5  -1   3   15.33    0.40
   5   1  -3   15.42    0.44
   5   1  -3   15.44    0.40
  -5   0   3   32.77    0.73
  -5   0   3   32.50    0.72
   5   0  -3   31.93    0.73
   5   0  -3   32.77    0.73
  -5   1   3   14.90    0.39
  -5   1   3   15.10    0.40
   5  -1  -3   15.63    0.44
   5  -1  -3   15.59    0.41
   5  -1  -3   15.49    0.40
  -5   2   3   26.22    0.61
  -5   2   3   26.50    0.59
   5  -2  -3   25.91    0.61
   5  -2  -3   26.26    0.62
   5  -2  -3   26.80    0.76
  -5   3   3    3.80    0.14
  -5   3   3    3.98    0.25
  -5   3   3    3.65    0.16
   5  -3  -3    3.89    0.20
   5  -3  -3    3.91    0.20
  -5   4   3   39.09    1.18
   5  -4  -3   39.37    0.86
   5  -4  -3   39.18    0.88
  -5   5   3    3.66    0.35
   5  -5  -3    2.98    0.21
   5  -5  -3    3.23    0.21
  -5   6   3   11.55    0.56
   5  -6  -3   11.88    0.37
   5  -7  -3   -0.22    0.14
   4   9  -3    0.38    0.45
  -4  -8   3   -0.01    0.18
   4   8  -3    0.64    0.41
  -4  -7   3    0.14    0.16
   4   7  -3    0.17    0.31
   4   6  -3    0.32    0.29
  -4  -5   3    0.33    0.11
   4   5  -3    0.53    0.26
  -4  -4   3    6.80    0.24
   4   4  -3    6.46    0.34
  -4  -3   3   -0.06    0.09
  -4  -3   3   -0.01    0.08
   4   3  -3    0.09    0.14
   4   3  -3    0.04    0.06
  -4  -2   3   13.70    0.44
  -4  -2   3   14.24    0.37
  -4  -2   3   14.76    0.37
   4   2  -3   14.30    0.45
   4   2  -3   14.50    0.36
  -4  -1   3   23.15    0.54
  -4  -1   3   24.10    0.54
   4   1  -3   23.49    0.65
   4   1  -3   23.26    0.53
  -4   0   3   -0.14    0.06
  -4   0   3   -0.16    0.06
   4   0  -3   -0.02    0.07
   4   0  -3   -0.12    0.06
  -4   1   3   23.20    0.52
  -4   1   3   23.19    0.53
   4  -1  -3   23.89    0.65
   4  -1  -3   23.73    0.53
   4  -1  -3   23.65    0.54
  -4   2   3   14.31    0.34
  -4   2   3   14.14    0.36
   4  -2  -3   14.38    0.37
   4  -2  -3   14.65    0.46
   4  -2  -3   14.58    0.36
  -4   3   3    0.08    0.02
  -4   3   3    0.02    0.02
  -4   3   3    0.11    0.14
   4  -3  -3    0.06    0.08
   4  -3  -3    0.05    0.08
  -4   4   3    6.44    0.36
   4  -4  -3    6.53    0.23
   4  -4  -3    6.22    0.22
  -4   5   3    0.98    0.27
   4  -5  -3    0.11    0.10
   4  -5  -3    0.28    0.10
  -4   6   3    0.84    0.31
   4  -6  -3    0.36    0.11
  -4   7   3    0.95    0.34
   4  -7  -3   -0.07    0.11
   3   9  -3    0.99    0.45
   3   8  -3    1.92    0.42
   3   7  -3    0.13    0.31
  -3  -6   3   11.48    0.33
   3   6  -3   11.23    0.55
  -3  -5   3   -0.04    0.08
   3   5  -3    0.11    0.24
  -3  -4   3   36.24    0.76
   3   4  -3   35.06    1.08
  -3  -3   3    0.63    0.08
   3   3  -3    1.05    0.17
  -3  -2   3   17.48    0.40
  -3  -2   3   17.02    0.52
   3   2  -3   17.09    0.52
   3   2  -3   17.17    0.39
  -3  -1   3  121.28    2.40
  -3  -1   3  124.30    2.40
   3   1  -3  121.01    2.39
   3   1  -3  119.81    3.20
  -3   0   3   39.47    0.81
  -3   0   3   39.12    0.82
   3   0  -3   39.44    0.81
   3   0  -3   38.84    0.82
  -3   1   3  119.25    2.38
  -3   1   3  119.88    2.37
   3  -1  -3  123.90    2.38
   3  -1  -3  122.59    3.19
   3  -1  -3  119.37    2.38
  -3   2   3   17.59    0.37
  -3   2   3   17.51    0.53
  -3   2   3   16.79    0.39
   3  -2  -3   17.46    0.39
   3  -2  -3   17.43    0.53
   3  -2  -3   18.05    0.40
  -3   3   3    0.51    0.15
   3  -3  -3    0.57    0.08
   3  -3  -3    0.56    0.07
  -3   4   3   34.67    1.07
   3  -4  -3   36.34    0.75
   3  -4  -3   35.33    0.73
  -3   5   3    0.06    0.23
   3  -5  -3   -0.13    0.07
   3  -5  -3   -0.14    0.07
  -3   6   3   11.04    0.54
   3  -6  -3   10.47    0.29
   3  -6  -3   11.55    0.28
  -3   7   3    0.45    0.33
   3  -7  -3    0.03    0.09
   2   9  -3    0.46    0.41
   2   8  -3    1.34    0.39
   2   7  -3    0.36    0.31
  -2  -6   3    1.31    0.11
   2   6  -3    1.76    0.33
  -2  -5   3    0.00    0.06
   2   5  -3    0.10    0.24
  -2  -4   3    2.78    0.12
   2   4  -3    2.56    0.25
  -2  -3   3    8.16    0.21
   2   3  -3    8.32    0.34
  -2  -2   3    8.55    0.21
  -2  -2   3    8.80    0.30
   2   2  -3    8.36    0.30
   2   2  -3    8.73    0.21
  -2  -1   3   50.52    1.00
   2   1  -3   49.81    1.00
   2   1  -3   48.52    1.33
  -2   0   3   -0.14    0.04
  -2   0   3   -0.10    0.04
   2   0  -3   -0.10    0.04
  -2   1   3   51.57    1.01
  -2   1   3   50.23    1.02
   2  -1  -3   51.30    1.02
   2  -1  -3   51.38    1.37
   2  -1  -3   50.58    1.02
  -2   2   3    8.27    0.30
   2  -2  -3    8.48    0.30
   2  -2  -3    8.65    0.21
   2  -2  -3    8.33    0.20
  -2   3   3    8.00    0.33
   2  -3  -3    8.02    0.19
   2  -3  -3    8.26    0.20
  -2   4   3    2.66    0.27
   2  -4  -3    2.66    0.09
   2  -4  -3    2.67    0.08
  -2   5   3    0.27    0.23
   2  -5  -3    0.06    0.03
   2  -5  -3   -0.02    0.04
  -2   6   3    1.48    0.32
   2  -6  -3    1.15    0.06
   2  -6  -3    0.87    0.07
  -2   7   3    1.06    0.34
   1   9  -3    0.72    0.45
   1   8  -3    3.42    0.47
   1   7  -3    0.57    0.32
  -1  -6   3    3.97    0.14
   1   6  -3    4.12    0.38
  -1  -5   3    0.06    0.05
   1   5  -3   -0.09    0.22
  -1  -4   3   13.28    0.29
   1   4  -3   12.88    0.51
  -1  -3   3    0.06    0.03
   1   3  -3    0.10    0.12
  -1  -2   3   46.08    0.89
  -1  -2   3   43.94    1.24
   1   2  -3   44.66    1.24
  -1  -1   3   10.29    0.22
   1   1  -3    8.95    0.30
   1   1  -3   10.79    0.22
   1   0  -3  126.99    2.48
  -1   1   3   10.39    0.22
  -1   1   3   10.78    0.22
   1  -1  -3   10.06    0.22
   1  -1  -3   10.31    0.22
  -1   2   3   44.27    1.25
   1  -2  -3   46.00    0.88
   1  -2  -3   45.47    1.26
   1  -2  -3   45.95    0.88
  -1   3   3   -0.10    0.13
  -1   4   3   13.15    0.50
  -1   5   3    0.07    0.22
  -1   6   3    4.28    0.38
  -1   7   3    0.26    0.31
   0   9  -3    1.00    0.45
   0   8  -3    0.65    0.37
   0   7  -3    0.55    0.35
   0  -6   3    0.15    0.06
   0  -6   3    0.23    0.06
   0   6  -3    0.70    0.29
   0  -5   3    0.32    0.05
   0  -5   3    0.58    0.05
   0   5  -3    1.22    0.26
   0  -4   3    0.20    0.03
   0  -4   3    0.19    0.03
   0   4  -3    0.27    0.19
   0  -3   3   30.51    0.61
   0  -3   3   30.80    0.60
   0   3  -3   30.80    0.92
   0  -2   3   43.30    0.84
   0  -2   3   41.37    1.17
   0  -2   3   43.42    0.83
   0   2  -3   41.35    1.18
   0   1  -3   36.21    0.74
   0   1  -3   38.57    0.74
   0   0   3   -0.25    0.01
   0   0  -3   -0.22    0.01
   0   1   3   27.34    0.61
   0  -1  -3   35.34    0.62
   0  -2  -3   41.24    1.15
   0   3   3   31.01    0.92
   0   4   3   -0.28    0.19
   0   5   3    0.93    0.25
   0   6   3    0.63    0.28
   0   7   3    0.82    0.32
  -1   9  -3    1.01    0.43
  -1   8  -3    0.83    0.41
   1  -7   3    2.13    0.14
  -1   7  -3    2.98    0.42
   1  -6   3    0.57    0.08
   1  -6   3    0.59    0.07
  -1   6  -3    0.86    0.30
   1  -5   3   18.43    0.38
   1  -5   3   18.39    0.39
  -1   5  -3   17.99    0.70
   1  -4   3    1.70    0.08
   1  -4   3    1.79    0.07
  -1   4  -3    2.14    0.24
   1  -3   3   49.09    0.95
   1  -3   3   48.73    0.95
  -1   3  -3   46.96    1.37
   1  -2   3    1.42    0.07
   1  -2   3    1.45    0.07
   1  -2   3    1.34    0.13
  -1   2  -3    1.36    0.13
   1  -1   3   43.33    0.86
   1  -1   3   43.05    0.87
  -1   1  -3   43.15    0.86
  -1   1  -3   43.93    0.87
   1   0   3    8.76    0.20
  -1   0  -3    8.09    0.20
   1   1   3   44.22    0.88
  -1  -1  -3   44.38    0.89
  -1  -2  -3    1.41    0.06
  -1  -2  -3    1.29    0.12
   1   3   3   47.77    1.35
   1   4   3    2.03    0.23
   1   5   3   17.61    0.65
   1   6   3    1.19    0.32
  -2   9  -3    0.82    0.43
  -2   8  -3    0.98    0.42
   2  -7   3   -0.16    0.09
  -2   7  -3    0.26    0.32
   2  -6   3    0.26    0.08
   2  -6   3    0.29    0.08
  -2   6  -3    0.46    0.29
   2  -5   3    1.28    0.11
   2  -5   3    1.37    0.10
  -2   5  -3    1.74    0.29
   2  -4   3   25.56    0.55
   2  -4   3   26.12    0.55
  -2   4  -3   26.97    0.86
   2  -3   3    0.44    0.06
   2  -3   3    0.54    0.06
  -2   3  -3    0.51    0.15
   2  -2   3   92.54    2.46
   2  -2   3   91.49    1.80
   2  -2   3   92.04    1.81
  -2   2  -3   90.29    1.78
  -2   2  -3   93.51    1.78
  -2   2  -3   90.23    2.47
   2  -1   3   19.78    0.43
   2  -1   3   19.05    0.43
  -2   1  -3   19.11    0.42
  -2   1  -3   19.78    0.42
   2   0   3   -0.12    0.04
   2   0   3    0.05    0.04
  -2   0  -3   -0.09    0.04
  -2   0  -3    0.17    0.05
   2   1   3   20.04    0.43
   2   1   3   19.89    0.44
  -2  -1  -3   19.46    0.43
  -2  -1  -3   19.66    0.43
  -2  -2  -3   89.48    2.45
  -2  -2  -3   93.09    1.80
  -2  -2  -3   90.79    1.79
  -2  -3  -3    0.39    0.06
  -2  -3  -3    0.46    0.06
   2   4   3   25.77    0.83
  -2  -4  -3   26.11    0.55
  -2  -4  -3   26.99    0.56
   2   5   3    1.62    0.27
  -2  -5  -3    1.22    0.09
  -2  -5  -3    1.25    0.10
  -2  -6  -3    0.29    0.08
  -2  -6  -3    0.20    0.08
  -2  -7  -3    0.03    0.09
  -3   9  -3    0.63    0.44
  -3   8  -3    2.51    0.46
   3  -7   3    0.17    0.12
  -3   7  -3    0.84    0.35
   3  -6   3   10.94    0.32
   3  -6   3   11.22    0.32
  -3   6  -3   11.47    0.57
   3  -5   3    0.63    0.10
   3  -5   3    0.57    0.10
  -3   5  -3    0.89    0.28
   3  -4   3   37.59    0.79
   3  -4   3   37.44    0.79
  -3   4  -3   36.38    1.13
   3  -3   3    0.06    0.07
   3  -3   3    0.13    0.07
  -3   3  -3    0.11    0.15
   3  -2   3   14.45    0.35
   3  -2   3   14.63    0.35
  -3   2  -3   14.65    0.33
  -3   2  -3   14.72    0.34
  -3   2  -3   14.06    0.47
   3  -1   3   43.38    0.89
   3  -1   3   40.72    0.88
  -3   1  -3   42.22    0.88
  -3   1  -3   42.06    0.88
   3   0   3   45.29    0.95
   3   0   3   45.71    0.96
  -3   0  -3   45.31    0.96
  -3   0  -3   46.24    0.95
   3   1   3   42.86    0.89
   3   1   3   42.23    0.89
  -3  -1  -3   42.59    0.89
  -3  -1  -3   41.68    0.89
   3   2   3   14.62    0.33
   3   2   3   13.99    0.34
  -3  -2  -3   14.05    0.45
  -3  -2  -3   14.70    0.36
  -3  -2  -3   13.82    0.35
  -3  -3  -3    0.01    0.07
  -3  -3  -3    0.04    0.07
  -3  -4  -3   38.05    0.81
  -3  -4  -3   38.49    0.82
  -3  -5  -3    0.70    0.10
  -3  -5  -3    0.40    0.10
  -3  -6  -3   11.70    0.33
  -3  -6  -3   10.99    0.33
  -3  -7  -3    0.18    0.12
  -4   9  -3    0.72    0.45
   4  -8   3    0.91    0.18
  -4   8  -3    1.52    0.46
   4  -7   3    0.94    0.16
  -4   7  -3    1.46    0.38
   4  -6   3    1.43    0.16
  -4   6  -3    1.46    0.33
   4  -5   3    1.20    0.14
   4  -5   3    1.18    0.14
  -4   5  -3    1.72    0.28
   4  -4   3    3.23    0.18
   4  -4   3    3.14    0.18
  -4   4  -3    3.57    0.30
   4  -3   3   34.68    0.76
   4  -3   3   34.87    0.76
  -4   3  -3   34.47    0.70
  -4   3  -3   33.69    1.03
  -4   3  -3   34.56    0.71
   4  -2   3    4.59    0.18
   4  -2   3    4.61    0.19
  -4   2  -3    4.39    0.22
  -4   2  -3    4.54    0.16
  -4   2  -3    4.62    0.18
   4  -1   3    8.68    0.27
   4  -1   3    8.75    0.27
  -4   1  -3    8.74    0.27
  -4   1  -3    8.87    0.26
  -4   1  -3    9.10    0.30
   4   0   3    0.01    0.07
   4   0   3   -0.03    0.07
  -4   0  -3   -0.08    0.06
  -4   0  -3   -0.08    0.07
   4   1   3    8.83    0.26
   4   1   3    8.85    0.27
  -4  -1  -3    8.78    0.27
  -4  -1  -3    8.53    0.26
   4   2   3    4.70    0.17
   4   2   3    4.86    0.19
  -4  -2  -3    4.64    0.19
  -4  -2  -3    4.47    0.19
  -4  -2  -3    4.53    0.21
  -4  -3  -3   35.08    0.77
  -4  -3  -3   35.02    0.78
  -4  -4  -3    3.45    0.18
  -4  -4  -3    3.31    0.19
  -4  -5  -3    0.97    0.14
  -4  -5  -3    1.23    0.14
  -4  -6  -3    1.25    0.16
  -4  -7  -3    0.48    0.16
  -4  -8  -3    0.92    0.19
   5  -8   3    2.40    0.24
  -5   8  -3    2.79    0.48
   5  -7   3    0.42    0.17
  -5   7  -3    0.81    0.38
   5  -6   3    4.81    0.28
  -5   6  -3    5.55    0.47
   5  -5   3    0.17    0.13
   5  -5   3    0.10    0.12
  -5   5  -3    0.56    0.27
   5  -4   3   20.34    0.53
   5  -4   3   20.38    0.52
  -5   4  -3   20.52    0.72
   5  -3   3    8.69    0.30
   5  -3   3    9.41    0.31
  -5   3  -3    8.91    0.27
  -5   3  -3    8.89    0.38
  -5   3  -3    8.93    0.25
   5  -2   3   36.56    0.81
   5  -2   3   36.59    0.82
  -5   2  -3   35.79    0.81
  -5   2  -3   35.22    1.03
   5  -1   3    9.36    0.30
   5  -1   3    8.84    0.29
  -5   1  -3    9.18    0.30
  -5   1  -3    9.18    0.30
   5   0   3   66.98    1.41
   5   0   3   65.85    1.40
  -5   0  -3   67.32    1.41
  -5   0  -3   67.68    1.40
   5   1   3    9.49    0.30
  -5  -1  -3    8.94    0.30
  -5  -1  -3    9.19    0.29
   5   2   3   36.86    0.82
  -5  -2  -3   36.75    0.82
  -5  -2  -3   35.00    0.81
  -5  -2  -3   36.56    1.05
   5   3   3    8.83    0.28
  -5  -3  -3    8.80    0.30
  -5  -3  -3    9.37    0.31
  -5  -4  -3   19.98    0.54
  -5  -4  -3   21.07    0.53
  -5  -5  -3    0.24    0.14
  -5  -5  -3   -0.14    0.12
  -5  -6  -3    5.60    0.31
  -5  -7  -3    0.60    0.18
  -5  -8  -3    2.43    0.26
   6  -8   3    1.44    0.24
  -6   8  -3    2.00    0.49
   6  -7   3    0.29    0.19
  -6   7  -3    0.32    0.38
   6  -6   3    1.52    0.21
  -6   6  -3    1.55    0.34
   6  -5   3    0.35    0.16
  -6   5  -3    0.24    0.27
   6  -4   3    0.71    0.15
   6  -4   3    0.89    0.16
  -6   4  -3    0.57    0.21
  -6   4  -3    0.69    0.06
   6  -3   3    1.56    0.18
  -6   3  -3    1.81    0.22
  -6   3  -3    1.55    0.15
   6  -2   3   12.11    0.39
  -6   2  -3   12.07    0.42
  -6   2  -3   11.77    0.37
   6  -1   3    0.12    0.13
  -6   1  -3   -0.09    0.09
  -6   1  -3    0.23    0.13
   6   0   3    0.02    0.10
  -6   0  -3    0.01    0.11
   6   1   3    0.18    0.11
  -6  -1  -3    0.00    0.08
  -6  -1  -3   -0.07    0.11
   6   2   3   12.55    0.39
  -6  -2  -3   12.32    0.43
  -6  -2  -3   12.52    0.40
   6   3   3    1.58    0.16
  -6  -3  -3    2.00    0.19
  -6  -4  -3    0.82    0.16
  -6  -5  -3    0.02    0.16
  -6  -6  -3    1.76    0.22
  -6  -7  -3    0.30    0.20
  -6  -8  -3    1.23    0.26
   7  -8   3    2.66    0.31
  -7   8  -3    3.10    0.53
   7  -7   3    1.47    0.25
  -7   7  -3    1.52    0.40
   7  -6   3    5.95    0.36
  -7   6  -3    4.92    0.47
   7  -5   3    4.38    0.31
  -7   5  -3    4.07    0.39
   7  -4   3   22.16    0.60
  -7   4  -3   21.70    0.75
  -7   4  -3   21.16    0.52
   7  -3   3    9.34    0.37
  -7   3  -3    8.32    0.38
  -7   3  -3    8.17    0.32
   7  -2   3   39.54    0.93
  -7   2  -3   40.60    0.93
  -7   2  -3   39.14    1.13
   7  -1   3    3.69    0.24
  -7   1  -3    3.59    0.17
  -7   1  -3    4.05    0.24
   7   0   3   45.74    1.05
  -7   0  -3   45.81    1.05
   7   1   3    4.08    0.24
  -7  -1  -3    3.66    0.17
  -7  -1  -3    3.98    0.25
   7   2   3   40.88    0.96
  -7  -2  -3   40.07    0.96
  -7  -2  -3   41.93    1.16
   7   3   3    8.81    0.34
  -7  -3  -3    8.93    0.37
  -7  -4  -3   21.74    0.62
  -7  -5  -3    4.10    0.33
  -7  -6  -3    5.31    0.36
  -7  -7  -3    1.75    0.28
  -7  -8  -3    2.30    0.31
   8  -7   3    0.13    0.23
  -8   7  -3    0.21    0.39
   8  -6   3    0.49    0.22
  -8   6  -3    0.26    0.33
   8  -5   3    0.38    0.21
  -8   5  -3    0.63    0.29
   8  -4   3    0.17    0.19
  -8   4  -3    0.06    0.22
  -8   4  -3   -0.08    0.11
   8  -3   3    4.58    0.30
  -8   3  -3    4.69    0.28
  -8   3  -3    4.00    0.28
   8  -2   3   -0.01    0.15
  -8   2  -3    0.26    0.15
  -8   2  -3    0.04    0.13
   8  -1   3    4.69    0.28
  -8   1  -3    4.28    0.19
  -8   1  -3    5.12    0.28
   8   0   3    0.08    0.15
  -8   0  -3    0.17    0.15
   8   1   3    4.69    0.30
  -8  -1  -3    4.99    0.30
  -8  -1  -3    4.33    0.18
   8   2   3    0.15    0.16
  -8  -2  -3    0.26    0.18
   8   3   3    4.64    0.28
  -8  -3  -3    4.75    0.33
   8   4   3   -0.46    0.14
  -8  -4  -3    0.17    0.20
  -8  -5  -3    0.53    0.23
  -8  -6  -3    0.15    0.24
  -8  -7  -3   -0.07    0.26
   9  -7   3    0.47    0.27
  -9   7  -3   -0.11    0.39
   9  -6   3    0.30    0.24
  -9   6  -3    0.04    0.34
   9  -5   3    0.63    0.22
  -9   5  -3    0.49    0.29
   9  -4   3    0.38    0.23
  -9   4  -3    0.17    0.23
   9  -3   3    1.30    0.23
  -9   3  -3    1.44    0.22
  -9   3  -3    1.54    0.21
   9  -2   3    1.62    0.23
  -9   2  -3    1.56    0.17
  -9   2  -3    1.90    0.23
   9  -1   3    6.89    0.38
  -9   1  -3    6.87    0.35
   9   0   3    6.72    0.37
  -9   0  -3    6.07    0.34
   9   1   3    7.56    0.38
  -9  -1  -3    7.15    0.40
   9   2   3    1.81    0.23
  -9  -2  -3    1.54    0.23
   9   3   3    1.35    0.20
  -9  -3  -3    0.98    0.24
  -9  -4  -3    0.41    0.24
  -9  -5  -3    0.76    0.27
  -9  -6  -3    0.20    0.25
  -9  -7  -3   -0.10    0.28
  10  -6   3    0.85    0.30
  10  -5   3    0.06    0.25
  10  -4   3    2.25    0.31
  10  -3   3    0.41    0.22
 -10   3  -3    0.65    0.19
  10  -2   3    5.67    0.37
 -10   2  -3    6.05    0.36
  10  -1   3    0.18    0.20
 -10   1  -3    0.23    0.19
  10   0   3    0.25    0.21
 -10   0  -3    0.14    0.21
  10   1   3    0.38    0.20
 -10  -1  -3    0.67    0.24
  10   2   3    4.74    0.34
 -10  -2  -3    5.84    0.39
  10   3   3    0.14    0.18
 -10  -3  -3    0.04    0.22
 -10  -4  -3    2.17    0.32
 -10  -5  -3    0.04    0.28
 -10  -6  -3    0.51    0.30
  11  -5   3   -0.01    0.28
  11  -4   3    5.36    0.43
  11  -3   3    0.05    0.23
 -11   3  -3    0.75    0.22
  11  -2   3   12.52    0.56
 -11   2  -3   12.23    0.51
  11  -1   3    3.81    0.36
 -11   1  -3    3.29    0.31
  11   0   3   19.35    0.65
 -11   0  -3   18.82    0.64
  11   1   3    3.36    0.32
 -11  -1  -3    3.85    0.35
  11   2   3   12.09    0.53
 -11  -2  -3   13.06    0.58
  11   3   3    0.11    0.21
 -11  -3  -3    0.26    0.25
 -11  -4  -3    5.78    0.50
 -11  -5  -3   -0.24    0.31
  12  -5   3   -0.06    0.29
  12  -4   3    0.78    0.31
  12  -3   3    0.85    0.29
  12  -2   3    0.68    0.30
 -12   2  -3    0.79    0.25
  12  -1   3    1.10    0.30
 -12   1  -3    1.04    0.26
  12   0   3    0.17    0.26
 -12   0  -3    0.31    0.27
  12   1   3    1.15    0.27
 -12  -1  -3    0.97    0.29
  12   2   3    0.69    0.24
 -12  -2  -3    0.54    0.28
 -12  -3  -3    1.72    0.35
 -12  -4  -3    0.57    0.34
 -12  -5  -3   -0.05    0.35
  13  -3   3    0.89    0.34
  13  -2   3    7.58    0.52
 -13   2  -3    8.96    0.50
  13  -1   3    0.70    0.32
 -13   1  -3    0.75    0.30
  13   0   3   12.57    0.60
 -13   0  -3   13.70    0.63
  13   1   3    0.19    0.28
 -13  -1  -3    0.74    0.32
  13   2   3    7.65    0.48
 -13  -2  -3    8.10    0.53
 -13  -3  -3    1.14    0.34
  14  -1   3    0.08    0.34
 -14   1  -3    0.62    0.30
  14   0   3   -0.37    0.28
 -14   0  -3    0.39    0.32
  14   1   3   -0.02    0.28
 -14  -1  -3   -0.03    0.29
 -14  -2   4   -0.36    0.30
  14   2  -4   -0.05    0.26
 -14  -1   4    3.05    0.41
  14   1  -4    3.25    0.42
 -14   0   4    0.26    0.33
  14   0  -4   -0.04    0.31
 -14   1   4    3.58    0.41
  14  -1  -4    2.64    0.39
  14  -2  -4   -0.04    0.34
 -13  -4   4   -0.13    0.31
 -13  -3   4    0.27    0.31
 -13  -2   4    0.39    0.30
  13   2  -4    0.08    0.27
 -13  -1   4    0.24    0.31
  13   1  -4   -0.18    0.27
 -13   0   4    0.40    0.29
  13   0  -4    0.05    0.29
 -13   1   4    0.26    0.28
  13  -1  -4    0.46    0.30
 -13   2   4    0.08    0.24
  13  -2  -4    0.09    0.28
  13  -3  -4    0.27    0.32
  13  -4  -4    0.06    0.33
 -12  -5   4    2.24    0.38
 -12  -4   4   -0.19    0.28
 -12  -3   4    5.93    0.46
  12   3  -4    5.51    0.41
 -12  -2   4    1.67    0.31
  12   2  -4    1.14    0.28
 -12  -1   4    8.39    0.48
  12   1  -4    7.92    0.48
 -12   0   4    1.65    0.29
  12   0  -4    1.62    0.28
 -12   1   4    7.83    0.45
  12  -1  -4    8.43    0.47
 -12   2   4    2.09    0.30
  12  -2  -4    1.93    0.33
  12  -3  -4    6.67    0.46
  12  -4  -4   -0.16    0.30
  12  -5  -4    2.49    0.39
 -11  -6   4    0.47    0.33
 -11  -5   4    0.39    0.32
 -11  -4   4    0.98    0.31
 -11  -3   4    0.73    0.29
  11   3  -4    0.79    0.23
 -11  -2   4    0.40    0.24
  11   2  -4    0.60    0.23
 -11  -1   4    0.12    0.22
  11   1  -4    0.17    0.20
 -11   0   4    0.07    0.21
  11   0  -4    0.02    0.20
 -11   1   4    0.19    0.20
  11  -1  -4    0.14    0.23
 -11   2   4    0.61    0.23
  11  -2  -4    0.67    0.26
  11  -3  -4    0.51    0.24
  11  -4  -4    0.78    0.29
  11  -5  -4    0.91    0.31
  11  -6  -4    0.17    0.29
 -10  -6   4   -0.16    0.29
 -10  -5   4    9.41    0.53
 -10  -4   4   -0.31    0.25
 -10  -3   4   12.25    0.50
  10   3  -4   12.08    0.48
 -10  -2   4    0.48    0.22
  10   2  -4    0.52    0.19
 -10  -1   4    5.75    0.36
  10   1  -4    5.85    0.35
 -10   0   4   -0.07    0.18
  10   0  -4   -0.10    0.19
 -10   1   4    6.07    0.38
  10  -1  -4    6.31    0.39
 -10   2   4    0.76    0.21
  10  -2  -4    0.83    0.23
 -10   3   4   12.68    0.48
  10  -3  -4   13.46    0.53
  10  -4  -4    0.19    0.23
  10  -5  -4    9.35    0.49
  10  -6  -4   -0.14    0.25
  -9  -7   4   -0.01    0.29
  -9  -6   4   -0.11    0.26
  -9  -5   4    0.99    0.27
  -9  -4   4    0.01    0.22
   9   4  -4    0.13    0.15
  -9  -3   4    4.12    0.32
   9   3  -4    4.38    0.29
  -9  -2   4    0.13    0.18
   9   2  -4    0.15    0.17
  -9  -1   4    0.61    0.19
   9   1  -4    0.67    0.19
  -9   0   4   -0.14    0.17
   9   0  -4    0.04    0.15
  -9   1   4    0.56    0.19
   9  -1  -4    0.53    0.20
  -9   2   4    0.35    0.17
   9  -2  -4    0.04    0.17
  -9   3   4    4.66    0.29
   9  -3  -4    4.13    0.30
   9  -4  -4    0.07    0.20
   9  -5  -4    1.18    0.25
   9  -6  -4    0.44    0.24
   9  -7  -4   -0.02    0.27
  -8  -7   4    1.96    0.32
  -8  -6   4    2.02    0.29
  -8  -5   4    9.43    0.44
  -8  -4   4    2.31    0.26
   8   4  -4    2.47    0.22
  -8  -3   4   15.24    0.50
   8   3  -4   15.27    0.48
  -8  -2   4   -0.07    0.16
   8   2  -4   -0.17    0.14
  -8  -1   4   46.70    1.09
   8   1  -4   47.24    1.09
  -8   0   4   10.31    0.38
   8   0  -4   10.15    0.40
  -8   1   4   46.41    1.09
   8  -1  -4   48.19    1.09
  -8   2   4   -0.49    0.14
   8  -2  -4   -0.09    0.16
  -8   3   4   15.55    0.47
   8  -3  -4   16.79    0.51
   8  -4  -4    2.06    0.23
   8  -5  -4    8.58    0.39
   8  -6  -4    1.89    0.25
   8  -7  -4    1.82    0.28
  -7  -8   4    0.60    0.29
  -7  -7   4    0.97    0.26
   7   7  -4    1.09    0.36
  -7  -6   4    1.06    0.25
   7   6  -4    1.69    0.32
  -7  -5   4    1.02    0.22
   7   5  -4    1.55    0.27
  -7  -4   4    0.33    0.19
   7   4  -4    0.32    0.13
   7   4  -4    0.76    0.20
  -7  -3   4    0.11    0.17
   7   3  -4    0.20    0.14
   7   3  -4    0.30    0.13
  -7  -2   4    0.27    0.16
   7   2  -4    0.16    0.10
   7   2  -4    0.21    0.12
  -7  -1   4    1.24    0.17
   7   1  -4    1.04    0.15
  -7   0   4    0.28    0.13
   7   0  -4    0.29    0.13
  -7   1   4    1.16    0.17
   7  -1  -4    1.26    0.17
  -7   2   4    0.31    0.13
   7  -2  -4    0.20    0.13
  -7   3   4    0.17    0.12
   7  -3  -4    0.34    0.14
  -7   4   4    0.26    0.06
  -7   4   4    0.51    0.07
   7  -4  -4    0.55    0.17
   7  -5  -4    0.89    0.19
   7  -6  -4    1.53    0.22
   7  -7  -4    0.51    0.21
   7  -8  -4    0.85    0.25
  -6  -8   4   -0.09    0.24
   6   8  -4    0.09    0.39
  -6  -7   4    0.45    0.22
   6   7  -4    0.61    0.36
  -6  -6   4    0.79    0.21
   6   6  -4    0.81    0.31
  -6  -5   4    3.43    0.28
   6   5  -4    3.66    0.34
  -6  -4   4    0.29    0.15
   6   4  -4    0.28    0.19
   6   4  -4    0.28    0.10
  -6  -3   4    7.49    0.31
   6   3  -4    7.16    0.32
   6   3  -4    7.35    0.28
  -6  -2   4   11.22    0.36
   6   2  -4   11.71    0.38
   6   2  -4   11.62    0.35
  -6  -1   4   88.19    1.82
   6   1  -4   86.68    1.81
   6   1  -4   88.32    2.31
  -6   0   4   37.03    0.85
   6   0  -4   37.89    0.85
  -6   1   4   84.75    1.80
   6  -1  -4   88.80    2.31
   6  -1  -4   88.92    1.81
  -6   2   4   11.22    0.35
   6  -2  -4   11.60    0.38
   6  -2  -4   11.94    0.36
  -6   3   4    7.39    0.27
   6  -3  -4    7.63    0.29
   6  -3  -4    7.78    0.30
   6  -4  -4    0.06    0.13
   6  -4  -4    0.21    0.13
   6  -5  -4    3.37    0.24
   6  -6  -4    0.77    0.17
   6  -7  -4    0.58    0.18
   6  -8  -4   -0.11    0.19
  -5  -8   4    0.11    0.22
   5   8  -4    0.45    0.37
  -5  -7   4    1.99    0.24
   5   7  -4    2.55    0.42
  -5  -6   4    0.24    0.17
   5   6  -4    0.38    0.29
  -5  -5   4    2.58    0.20
  -5  -5   4    3.22    0.23
   5   5  -4    2.92    0.30
  -5  -4   4    2.29    0.17
  -5  -4   4    2.45    0.21
   5   4  -4    2.48    0.27
   5   4  -4    1.76    0.11
  -5  -3   4    2.12    0.17
  -5  -3   4    2.23    0.17
   5   3  -4    1.71    0.20
   5   3  -4    1.85    0.15
  -5  -2   4   12.78    0.36
  -5  -2   4   12.76    0.36
   5   2  -4   12.72    0.35
   5   2  -4   12.26    0.41
  -5  -1   4    3.54    0.20
  -5  -1   4    3.65    0.19
   5   1  -4    3.24    0.14
   5   1  -4    3.72    0.19
  -5   0   4    0.23    0.08
  -5   0   4    0.23    0.10
   5   0  -4    0.23    0.09
  -5   1   4    3.50    0.16
  -5   1   4    3.67    0.19
   5  -1  -4    3.45    0.15
   5  -1  -4    3.66    0.18
   5  -1  -4    3.45    0.18
  -5   2   4   12.26    0.34
  -5   2   4   12.54    0.32
   5  -2  -4   11.68    0.35
   5  -2  -4   12.56    0.35
   5  -2  -4   12.52    0.41
  -5   3   4    1.45    0.12
  -5   3   4    1.79    0.11
   5  -3  -4    1.69    0.15
   5  -3  -4    1.96    0.17
   5  -4  -4    2.31    0.18
   5  -4  -4    2.53    0.19
   5  -5  -4    2.75    0.20
   5  -5  -4    2.58    0.19
   5  -6  -4    0.15    0.13
   5  -7  -4    2.23    0.20
   4   9  -4    0.90    0.45
  -4  -8   4   -0.23    0.18
   4   8  -4   -0.06    0.35
   4   7  -4    4.18    0.43
   4   6  -4    0.04    0.29
  -4  -5   4   23.68    0.57
   4   5  -4   23.36    0.83
  -4  -4   4    3.12    0.18
   4   4  -4    2.77    0.28
  -4  -3   4   30.00    0.67
   4   3  -4   29.52    0.65
   4   3  -4   29.72    0.89
  -4  -2   4    0.52    0.09
  -4  -2   4    0.57    0.10
   4   2  -4    0.40    0.08
   4   2  -4    0.62    0.11
  -4  -1   4   15.93    0.39
  -4  -1   4   15.62    0.38
   4   1  -4   15.17    0.45
   4   1  -4   15.49    0.38
  -4   0   4   22.94    0.53
  -4   0   4   22.93    0.52
   4   0  -4   23.04    0.53
   4   0  -4   23.65    0.53
  -4   1   4   15.92    0.37
  -4   1   4   15.14    0.38
   4  -1  -4   15.49    0.39
   4  -1  -4   15.53    0.39
   4  -1  -4   15.62    0.45
  -4   2   4    0.51    0.08
  -4   2   4    0.66    0.08
   4  -2  -4    0.55    0.08
   4  -2  -4    0.43    0.09
   4  -2  -4    0.56    0.12
  -4   3   4   29.54    0.59
   4  -3  -4   29.87    0.66
   4  -3  -4   29.79    0.65
  -4   4   4    3.00    0.26
   4  -4  -4    2.88    0.16
   4  -4  -4    3.32    0.17
  -4   5   4   23.30    0.81
   4  -5  -4   23.54    0.54
   4  -5  -4   24.21    0.56
   4  -6  -4    0.08    0.11
   4  -7  -4    4.43    0.22
   3   9  -4    0.82    0.46
   3   8  -4    0.34    0.38
   3   7  -4    0.64    0.33
   3   6  -4    1.03    0.32
  -3  -5   4    4.80    0.19
   3   5  -4    4.84    0.38
  -3  -4   4    0.76    0.10
   3   4  -4    1.19    0.21
  -3  -3   4   57.27    1.17
   3   3  -4   56.98    1.60
   3   3  -4   56.51    1.13
  -3  -2   4    0.21    0.06
   3   2  -4    0.29    0.06
   3   2  -4    0.20    0.10
  -3  -1   4    6.88    0.20
   3   1  -4    6.76    0.23
   3   1  -4    6.73    0.20
  -3   0   4   -0.26    0.05
  -3   0   4   -0.11    0.05
   3   0  -4    0.00    0.06
  -3   1   4    6.54    0.20
  -3   1   4    7.06    0.19
   3  -1  -4    6.78    0.19
   3  -1  -4    6.91    0.23
   3  -1  -4    6.46    0.19
  -3   2   4    0.24    0.05
  -3   2   4    0.24    0.05
   3  -2  -4    0.15    0.06
   3  -2  -4    0.25    0.06
   3  -2  -4    0.20    0.10
   3  -3  -4   58.17    1.17
   3  -3  -4   57.72    1.18
  -3   4   4    1.31    0.23
   3  -4  -4    0.75    0.09
   3  -4  -4    0.85    0.09
  -3   5   4    4.80    0.37
   3  -5  -4    4.60    0.16
   3  -5  -4    4.37    0.17
  -3   6   4    1.20    0.30
   3  -6  -4    0.59    0.09
   3  -6  -4    0.30    0.09
   3  -7  -4    0.43    0.10
   2   9  -4    1.25    0.47
   2   8  -4    0.52    0.37
   2   7  -4    3.84    0.47
  -2  -6   4    1.30    0.11
   2   6  -4    1.17    0.31
  -2  -5   4   27.91    0.60
   2   5  -4   27.84    0.93
  -2  -4   4    5.45    0.17
   2   4  -4    5.20    0.31
  -2  -3   4   65.53    1.32
   2   3  -4   66.40    1.83
  -2  -2   4    0.55    0.10
  -2  -2   4    0.42    0.06
   2   2  -4    0.41    0.05
   2   2  -4    0.45    0.11
  -2  -1   4   30.03    0.63
   2   1  -4   30.87    0.64
  -2   0   4   17.58    0.38
   2   0  -4   16.79    0.38
  -2   1   4   29.51    0.62
  -2   1   4   30.28    0.61
   2  -1  -4   29.60    0.62
   2  -1  -4   29.58    0.62
  -2   2   4    0.33    0.03
   2  -2  -4    0.31    0.05
   2  -2  -4    0.41    0.05
   2  -3  -4   65.81    1.31
   2  -3  -4   67.27    1.31
  -2   4   4    5.32    0.31
   2  -4  -4    5.40    0.15
   2  -4  -4    5.29    0.14
  -2   5   4   26.60    0.90
   2  -5  -4   27.30    0.56
   2  -5  -4   28.12    0.55
  -2   6   4    1.70    0.32
   2  -6  -4    0.97    0.08
   2  -6  -4    1.04    0.07
   2  -7  -4    3.46    0.12
   1   9  -4    0.58    0.41
   1   8  -4    0.49    0.36
   1   7  -4    2.46    0.40
  -1  -6   4    0.39    0.08
   1   6  -4    0.80    0.29
  -1  -5   4    0.32    0.06
   1   5  -4    0.34    0.23
  -1  -4   4    5.30    0.15
   1   4  -4    5.27    0.32
  -1  -3   4    2.67    0.10
   1   3  -4    2.74    0.20
  -1  -2   4   15.01    0.46
  -1  -2   4   15.06    0.33
   1   2  -4   14.87    0.31
   1   2  -4   14.82    0.48
   1   2  -4   15.08    0.31
  -1  -1   4    0.01    0.03
   1   1  -4    0.02    0.03
  -1   0   4    0.03    0.03
   1   0  -4   -0.01    0.03
  -1   1   4    0.00    0.03
  -1   1   4    0.01    0.03
   1  -1  -4    0.00    0.03
   1  -2  -4   14.01    0.45
   1  -2  -4   14.56    0.30
   1  -2  -4   14.58    0.30
  -1   4   4    5.29    0.33
  -1   5   4    0.45    0.25
  -1   6   4    0.81    0.29
   0   9  -4    2.35    0.48
   0   8  -4    0.53    0.40
   0   7  -4    4.80    0.46
   0  -6   4    1.35    0.11
   0  -6   4    1.30    0.10
   0   6  -4    2.00    0.35
   0  -5   4    9.09    0.23
   0  -5   4    9.00    0.22
   0   5  -4    8.99    0.46
   0  -4   4   16.63    0.36
   0  -4   4   16.95    0.35
   0   4  -4   16.32    0.60
   0  -3   4   67.07    1.30
   0  -3   4   67.92    1.31
   0   3  -4   63.87    1.84
   0  -2   4   33.56    0.67
   0  -2   4   33.26    0.66
   0   2  -4   32.18    0.94
   0  -1   4  374.01    7.28
   0   1  -4  379.01    7.32
   0   1  -4  361.40    7.24
   0   0   4    0.60    0.04
   0   0  -4    0.86    0.05
   0   1   4  367.49    7.16
   0  -1  -4  363.83    7.14
   0  -2  -4   33.28    0.66
   0  -2  -4   33.25    0.95
   0   4   4   15.57    0.57
   0   5   4    9.36    0.47
  -1   9  -4    0.48    0.40
  -1   8  -4    0.55    0.38
   1  -7   4    3.04    0.17
  -1   7  -4    3.85    0.46
   1  -6   4    1.60    0.11
   1  -6   4    1.54    0.13
  -1   6  -4    2.49    0.38
   1  -5   4    0.00    0.05
   1  -5   4   -0.04    0.06
  -1   5  -4    0.14    0.23
   1  -4   4   17.92    0.38
   1  -4   4   17.35    0.39
  -1   4  -4   17.19    0.62
   1  -3   4    0.35    0.05
   1  -3   4    0.30    0.06
  -1   3  -4    0.50    0.15
   1  -2   4   10.90    0.25
   1  -2   4   11.05    0.24
  -1   2  -4   11.07    0.37
  -1   2  -4    9.18    0.22
  -1   2  -4   11.04    0.22
   1  -1   4    3.59    0.11
   1  -1   4    3.48    0.12
  -1   1  -4    3.50    0.11
  -1   1  -4    3.51    0.11
   1   0   4   -0.17    0.04
   1   0   4   -0.30    0.04
  -1   0  -4   -0.29    0.04
  -1   0  -4   -0.24    0.04
   1   1   4    3.55    0.11
  -1  -1  -4    3.44    0.11
  -1  -2  -4   11.04    0.25
  -1  -2  -4   10.70    0.36
  -1  -3  -4    0.42    0.04
  -1  -4  -4   17.96    0.36
  -1  -6  -4    1.48    0.08
  -1  -7  -4    3.10    0.12
  -2   9  -4    0.98    0.47
  -2   8  -4    0.84    0.39
   2  -7   4    1.02    0.13
  -2   7  -4    1.74    0.38
   2  -6   4    0.46    0.10
   2  -6   4    0.43    0.09
  -2   6  -4    0.64    0.30
   2  -5   4    5.20    0.18
   2  -5   4    5.31    0.19
  -2   5  -4    5.45    0.38
   2  -4   4    1.08    0.09
   2  -4   4    1.12    0.09
  -2   4  -4    1.35    0.25
   2  -3   4   24.81    0.54
   2  -3   4   25.62    0.53
  -2   3  -4   24.39    0.78
   2  -2   4   43.90    0.89
   2  -2   4   44.40    0.90
  -2   2  -4   44.37    0.88
  -2   2  -4   42.88    1.22
  -2   2  -4   42.59    0.88
   2  -1   4   45.44    0.93
   2  -1   4   45.28    0.94
  -2   1  -4   45.20    0.93
  -2   1  -4   46.20    0.93
   2   0   4  236.74    4.63
   2   0   4  238.86    4.63
  -2   0  -4  236.00    4.63
  -2   0  -4  241.52    4.63
   2   1   4   46.11    0.95
   2   1   4   46.83    0.95
  -2  -1  -4   46.74    0.96
  -2  -1  -4   46.30    0.95
   2   2   4   44.55    0.89
  -2  -2  -4   44.53    1.25
  -2  -2  -4   44.15    0.91
  -2  -2  -4   44.24    0.91
  -2  -3  -4   25.24    0.54
  -2  -3  -4   25.24    0.54
  -2  -4  -4    1.21    0.10
  -2  -4  -4    0.99    0.08
  -2  -5  -4    5.37    0.18
  -2  -5  -4    5.32    0.17
  -2  -6  -4    0.41    0.09
  -2  -6  -4    0.39    0.09
  -2  -7  -4    1.21    0.12
  -3   9  -4    1.33    0.47
  -3   8  -4    1.16    0.41
   3  -7   4    3.25    0.23
  -3   7  -4    3.42    0.45
   3  -6   4    0.53    0.12
  -3   6  -4    1.27    0.32
   3  -5   4    5.91    0.22
   3  -5   4    6.14    0.22
  -3   5  -4    6.05    0.43
   3  -4   4    1.42    0.12
   3  -4   4    1.37    0.12
  -3   4  -4    1.96    0.25
   3  -3   4   32.28    0.70
   3  -3   4   32.38    0.70
  -3   3  -4   32.48    0.98
  -3   3  -4   32.16    0.63
   3  -2   4    0.17    0.07
   3  -2   4    0.09    0.07
  -3   2  -4    0.15    0.06
  -3   2  -4    0.16    0.06
  -3   2  -4    0.10    0.11
   3  -1   4    7.28    0.23
   3  -1   4    7.08    0.22
  -3   1  -4    7.29    0.22
  -3   1  -4    7.43    0.23
   3   0   4   -0.04    0.06
   3   0   4   -0.02    0.06
  -3   0  -4   -0.04    0.06
  -3   0  -4   -0.03    0.05
   3   1   4    7.31    0.22
   3   1   4    7.44    0.23
  -3  -1  -4    7.07    0.22
  -3  -1  -4    7.23    0.22
   3   2   4    0.20    0.06
  -3  -2  -4    0.23    0.07
  -3  -2  -4    0.22    0.08
  -3  -3  -4   33.17    0.72
  -3  -3  -4   32.65    0.71
  -3  -4  -4    1.70    0.13
  -3  -4  -4    1.36    0.12
  -3  -5  -4    6.14    0.22
  -3  -5  -4    6.02    0.22
  -3  -6  -4    0.60    0.12
  -3  -7  -4    3.38    0.22
  -4   9  -4    1.73    0.53
   4  -8   4    0.05    0.16
  -4   8  -4    0.28    0.38
   4  -7   4    3.70    0.26
  -4   7  -4    4.91    0.48
   4  -6   4   -0.09    0.13
  -4   6  -4    0.44    0.29
   4  -5   4   26.53    0.64
   4  -5   4   27.39    0.64
  -4   5  -4   26.53    0.92
   4  -4   4    0.20    0.11
   4  -4   4    0.09    0.10
  -4   4  -4    0.48    0.22
   4  -3   4   37.80    0.81
   4  -3   4   37.36    0.82
  -4   3  -4   36.20    1.10
  -4   3  -4   36.52    0.76
  -4   3  -4   36.53    0.76
   4  -2   4    0.36    0.09
   4  -2   4    0.38    0.09
  -4   2  -4    0.29    0.07
  -4   2  -4    0.58    0.13
  -4   2  -4    0.40    0.09
   4  -1   4    0.79    0.10
   4  -1   4    0.88    0.11
  -4   1  -4    0.84    0.11
  -4   1  -4    1.04    0.10
   4   0   4    0.95    0.11
   4   0   4    0.85    0.11
  -4   0  -4    0.95    0.11
  -4   0  -4    1.04    0.11
   4   1   4    1.00    0.11
   4   1   4    0.84    0.10
  -4  -1  -4    0.96    0.12
  -4  -1  -4    0.74    0.10
   4   2   4    0.52    0.09
   4   2   4    0.34    0.09
  -4  -2  -4    0.49    0.10
  -4  -2  -4    0.43    0.10
  -4  -3  -4   37.78    0.84
  -4  -3  -4   38.72    0.84
  -4  -4  -4    0.21    0.11
  -4  -4  -4    0.09    0.10
  -4  -5  -4   28.43    0.65
  -4  -5  -4   26.29    0.65
  -4  -6  -4   -0.01    0.13
  -4  -7  -4    4.17    0.26
  -4  -8  -4    0.17    0.17
   5  -8   4    0.34    0.19
  -5   8  -4    0.98    0.45
   5  -7   4    0.65    0.18
  -5   7  -4    1.22    0.41
   5  -6   4    0.17    0.15
  -5   6  -4    0.58    0.33
   5  -5   4    1.63    0.17
   5  -5   4    1.51    0.18
  -5   5  -4    2.08    0.33
   5  -4   4    2.67    0.22
   5  -4   4    2.29    0.19
  -5   4  -4    2.86    0.27
   5  -3   4    6.01    0.26
   5  -3   4    5.85    0.25
  -5   3  -4    5.95    0.31
  -5   3  -4    5.78    0.20
  -5   3  -4    5.66    0.21
   5  -2   4    8.63    0.30
   5  -2   4    8.41    0.30
  -5   2  -4    9.12    0.34
  -5   2  -4    9.45    0.30
   5  -1   4   -0.06    0.09
   5  -1   4   -0.02    0.10
  -5   1  -4    0.03    0.09
  -5   1  -4    0.12    0.09
   5   0   4   -0.10    0.10
   5   0   4    0.00    0.09
  -5   0  -4    0.06    0.10
   5   1   4   -0.10    0.10
  -5  -1  -4    0.10    0.11
  -5  -1  -4   -0.02    0.09
   5   2   4    9.29    0.31
  -5  -2  -4    8.60    0.30
  -5  -2  -4    9.11    0.31
   5   3   4    6.03    0.23
  -5  -3  -4    6.27    0.26
  -5  -3  -4    6.00    0.26
  -5  -4  -4    2.60    0.20
  -5  -4  -4    2.57    0.21
  -5  -5  -4    1.64    0.18
  -5  -5  -4    1.73    0.18
  -5  -6  -4    0.06    0.16
  -5  -7  -4    0.86    0.19
  -5  -8  -4    0.09    0.19
   6  -8   4    0.12    0.21
  -6   8  -4    0.15    0.39
   6  -7   4    3.92    0.30
  -6   7  -4    3.59    0.51
   6  -6   4    0.32    0.18
  -6   6  -4    0.40    0.33
   6  -5   4   14.65    0.48
  -6   5  -4   14.78    0.64
   6  -4   4    4.44    0.26
  -6   4  -4    3.91    0.32
  -6   4  -4    3.55    0.14
  -6   4  -4    3.80    0.14
   6  -3   4   29.04    0.72
  -6   3  -4   30.06    0.70
  -6   3  -4   30.06    0.92
   6  -2   4    0.19    0.13
  -6   2  -4    0.19    0.12
  -6   2  -4    0.11    0.13
   6  -1   4   56.18    1.23
  -6   1  -4   56.93    1.24
  -6   1  -4   55.94    1.54
   6   0   4    8.24    0.31
  -6   0  -4    8.52    0.31
   6   1   4   55.57    1.24
  -6  -1  -4   57.63    1.24
   6   2   4    0.27    0.12
  -6  -2  -4    0.10    0.13
   6   3   4   30.89    0.74
  -6  -3  -4   30.59    0.75
  -6  -4  -4    4.60    0.28
  -6  -5  -4   14.48    0.48
  -6  -6  -4    0.32    0.18
  -6  -7  -4    3.33    0.28
  -6  -8  -4    0.07    0.22
   7  -8   4    0.46    0.25
  -7   8  -4    0.37    0.45
   7  -7   4    1.61    0.26
  -7   7  -4    1.58    0.42
   7  -6   4    0.05    0.19
  -7   6  -4    0.46    0.34
   7  -5   4    0.98    0.20
  -7   5  -4    1.05    0.31
   7  -4   4    0.54    0.18
  -7   4  -4    0.63    0.24
  -7   4  -4    0.39    0.11
   7  -3   4    0.76    0.18
  -7   3  -4    0.92    0.20
  -7   3  -4    0.75    0.15
   7  -2   4    0.48    0.15
  -7   2  -4    0.20    0.14
  -7   2  -4    0.56    0.15
   7  -1   4    3.77    0.24
  -7   1  -4    3.53    0.18
  -7   1  -4    3.71    0.24
   7   0   4    0.23    0.13
  -7   0  -4    0.26    0.15
   7   1   4    3.79    0.24
  -7  -1  -4    3.76    0.25
  -7  -1  -4    3.21    0.17
   7   2   4    0.35    0.14
  -7  -2  -4    0.47    0.15
   7   3   4    0.93    0.16
  -7  -3  -4    0.88    0.19
  -7  -4  -4    0.70    0.20
  -7  -5  -4    0.90    0.21
  -7  -6  -4    0.20    0.21
  -7  -7  -4    1.35    0.27
  -7  -8  -4    0.19    0.25
   8  -7   4    1.72    0.29
  -8   7  -4    2.36    0.47
   8  -6   4    0.11    0.22
  -8   6  -4    0.06    0.32
   8  -5   4    4.95    0.36
  -8   5  -4    5.37    0.45
   8  -4   4   -0.03    0.19
  -8   4  -4    0.00    0.12
  -8   4  -4   -0.08    0.22
   8  -3   4    8.06    0.37
  -8   3  -4    8.12    0.34
  -8   3  -4    7.65    0.38
   8  -2   4    0.15    0.16
  -8   2  -4    0.14    0.13
  -8   2  -4    0.33    0.15
   8  -1   4   40.11    0.98
  -8   1  -4   41.94    0.98
  -8   1  -4   40.35    1.12
   8   0   4    0.25    0.17
  -8   0  -4    0.45    0.08
  -8   0  -4    0.39    0.18
   8   1   4   40.85    0.98
  -8  -1  -4   39.61    1.11
  -8  -1  -4   40.88    0.98
   8   2   4    0.01    0.15
  -8  -2  -4    0.38    0.18
   8   3   4    8.26    0.36
  -8  -3  -4    8.68    0.38
   8   4   4   -0.43    0.13
  -8  -4  -4    0.18    0.19
  -8  -5  -4    5.56    0.38
  -8  -6  -4    0.14    0.23
  -8  -7  -4    1.79    0.31
   9  -7   4    0.29    0.28
  -9   7  -4   -0.22    0.39
   9  -6   4   -0.11    0.24
  -9   6  -4   -0.14    0.34
   9  -5   4    0.42    0.24
  -9   5  -4    0.51    0.30
   9  -4   4    0.91    0.22
  -9   4  -4    0.85    0.26
   9  -3   4    1.45    0.25
  -9   3  -4    1.19    0.22
  -9   3  -4    1.11    0.20
   9  -2   4    4.77    0.32
  -9   2  -4    4.41    0.25
  -9   2  -4    4.69    0.31
   9  -1   4   -0.16    0.18
  -9   1  -4   -0.01    0.09
  -9   1  -4    0.02    0.18
   9   0   4    0.04    0.18
  -9   0  -4   -0.05    0.17
   9   1   4    0.11    0.18
  -9  -1  -4   -0.05    0.19
   9   2   4    4.96    0.33
  -9  -2  -4    4.73    0.37
   9   3   4    1.12    0.20
  -9  -3  -4    1.07    0.24
  -9  -4  -4    0.70    0.26
  -9  -5  -4    0.78    0.28
  -9  -6  -4   -0.25    0.25
  -9  -7  -4   -0.25    0.28
  10  -6   4    0.83    0.31
  10  -5   4    3.51    0.37
  10  -4   4    1.66    0.30
  10  -3   4    6.25    0.40
 -10   3  -4    7.00    0.38
  10  -2   4    2.79    0.31
 -10   2  -4    3.11    0.29
  10  -1   4   12.87    0.51
 -10   1  -4   13.12    0.52
  10   0   4   11.99    0.51
 -10   0  -4   11.47    0.48
  10   1   4   13.37    0.52
 -10  -1  -4   12.26    0.51
  10   2   4    2.68    0.29
 -10  -2  -4    3.47    0.34
  10   3   4    6.00    0.37
 -10  -3  -4    6.24    0.45
 -10  -4  -4    1.48    0.29
 -10  -5  -4    3.10    0.36
 -10  -6  -4    0.73    0.33
  11  -5   4    2.29    0.37
  11  -4   4    0.22    0.28
  11  -3   4    5.91    0.47
 -11   3  -4    5.17    0.36
  11  -2   4    0.37    0.24
 -11   2  -4    0.49    0.22
  11  -1   4    0.87    0.25
 -11   1  -4    1.08    0.24
  11   0   4    0.44    0.25
 -11   0  -4    0.33    0.22
  11   1   4    1.42    0.25
 -11  -1  -4    1.42    0.29
  11   2   4    0.51    0.23
 -11  -2  -4    0.55    0.27
  11   3   4    5.07    0.38
 -11  -3  -4    5.24    0.43
 -11  -4  -4    0.70    0.31
 -11  -5  -4    2.03    0.38
  12  -4   4   -0.12    0.27
  12  -3   4    8.81    0.55
  12  -2   4    0.10    0.26
 -12   2  -4    0.41    0.24
  12  -1   4   12.59    0.60
 -12   1  -4   11.63    0.53
  12   0   4    0.45    0.28
 -12   0  -4    0.75    0.28
  12   1   4   11.08    0.53
 -12  -1  -4   12.23    0.55
  12   2   4    0.19    0.24
 -12  -2  -4    0.36    0.29
 -12  -3  -4    8.95    0.57
 -12  -4  -4    0.16    0.32
  13  -3   4    0.32    0.33
  13  -2   4    0.90    0.31
 -13   2  -4    1.04    0.27
  13  -1   4    0.43    0.31
 -13   1  -4    0.21    0.25
  13   0   4    0.53    0.28
 -13   0  -4    0.36    0.27
  13   1   4    0.52    0.29
 -13  -1  -4    0.04    0.27
  13   2   4    0.83    0.27
 -13  -2  -4    0.91    0.31
 -13  -3  -4    0.35    0.33
  14  -1   4    4.42    0.45
 -14   1  -4    4.92    0.44
  14   0   4    0.03    0.29
 -14   0  -4    0.14    0.29
  14   1   4    4.65    0.45
 -14  -1  -4    4.20    0.45
 -14  -2   5    0.04    0.35
  14   2  -5   -0.36    0.29
 -14  -1   5    0.06    0.30
  14   1  -5    0.41    0.29
 -14   0   5    0.40    0.32
  14   0  -5   -0.30    0.29
 -14   1   5    0.41    0.30
  14  -1  -5    0.35    0.34
  14  -2  -5   -0.45    0.29
 -13  -3   5    4.67    0.47
 -13  -2   5    1.74    0.34
  13   2  -5    2.33    0.35
 -13  -1   5    6.81    0.48
  13   1  -5    5.85    0.45
 -13   0   5    2.05    0.34
  13   0  -5    2.26    0.33
 -13   1   5    6.27    0.49
  13  -1  -5    6.63    0.47
 -13   2   5    2.09    0.33
  13  -2  -5    2.31    0.37
  13  -3  -5    4.61    0.43
 -12  -5   5   -0.30    0.34
 -12  -4   5   -0.17    0.31
 -12  -3   5   -0.04    0.29
  12   3  -5    0.00    0.22
 -12  -2   5    0.84    0.31
  12   2  -5    0.43    0.23
 -12  -1   5    0.37    0.28
  12   1  -5   -0.03    0.22
 -12   0   5   -0.16    0.26
  12   0  -5   -0.06    0.25
 -12   1   5    0.11    0.25
  12  -1  -5    0.02    0.25
 -12   2   5    0.63    0.24
  12  -2  -5    0.51    0.29
  12  -3  -5    0.14    0.26
  12  -4  -5    0.19    0.30
  12  -5  -5   -0.13    0.30
 -11  -6   5    0.85    0.35
 -11  -5   5    0.48    0.32
 -11  -4   5    3.49    0.38
 -11  -3   5    2.70    0.32
  11   3  -5    2.37    0.28
 -11  -2   5    7.82    0.48
  11   2  -5    8.14    0.44
 -11  -1   5    5.11    0.42
  11   1  -5    5.13    0.39
 -11   0   5   11.61    0.50
  11   0  -5   11.02    0.49
 -11   1   5    4.96    0.39
  11  -1  -5    5.23    0.41
 -11   2   5    8.58    0.44
  11  -2  -5    8.13    0.47
  11  -3  -5    2.45    0.30
  11  -4  -5    4.15    0.39
  11  -5  -5    1.04    0.32
  11  -6  -5    1.17    0.33
 -10  -6   5   -0.37    0.28
 -10  -5   5    0.40    0.29
 -10  -4   5    0.46    0.27
 -10  -3   5    1.16    0.25
  10   3  -5    1.11    0.22
 -10  -2   5   -0.15    0.20
  10   2  -5   -0.08    0.20
 -10  -1   5    0.63    0.22
  10   1  -5    1.07    0.24
 -10   0   5   -0.03    0.19
  10   0  -5    0.13    0.19
 -10   1   5    0.94    0.21
  10  -1  -5    1.28    0.23
 -10   2   5    0.09    0.19
  10  -2  -5    0.15    0.19
 -10   3   5    1.44    0.21
  10  -3  -5    1.39    0.24
  10  -4  -5    0.16    0.23
  10  -5  -5    0.51    0.25
  10  -6  -5    0.24    0.27
  -9  -7   5    0.62    0.31
  -9  -6   5    2.59    0.34
  -9  -5   5    0.98    0.25
  -9  -4   5    9.15    0.43
   9   4  -5    8.89    0.38
  -9  -3   5    2.23    0.27
   9   3  -5    2.45    0.24
  -9  -2   5    7.85    0.38
   9   2  -5    7.42    0.35
  -9  -1   5    3.88    0.33
   9   1  -5    4.04    0.28
  -9   0   5    6.03    0.33
   9   0  -5    5.96    0.33
  -9   1   5    4.21    0.29
   9  -1  -5    4.49    0.30
  -9   2   5    7.76    0.36
   9  -2  -5    7.32    0.35
  -9   3   5    2.16    0.22
   9  -3  -5    2.04    0.24
   9  -4  -5    8.89    0.42
   9  -5  -5    0.99    0.24
   9  -6  -5    2.90    0.31
   9  -7  -5    0.36    0.28
  -8  -7   5   -0.03    0.26
  -8  -6   5   -0.01    0.25
   8   6  -5    0.20    0.28
  -8  -5   5    0.34    0.23
   8   5  -5    0.34    0.24
  -8  -4   5    0.03    0.19
   8   4  -5    0.23    0.15
   8   4  -5    0.54    0.20
  -8  -3   5    0.37    0.20
   8   3  -5    0.20    0.14
   8   3  -5    0.13    0.14
  -8  -2   5    7.09    0.34
   8   2  -5    7.11    0.32
  -8  -1   5    0.33    0.18
   8   1  -5    0.15    0.14
  -8   0   5   -0.04    0.15
   8   0  -5   -0.35    0.15
  -8   1   5    0.01    0.16
   8  -1  -5    0.24    0.15
  -8   2   5    7.35    0.34
   8  -2  -5    7.53    0.27
   8  -2  -5    7.71    0.35
  -8   3   5    0.24    0.13
   8  -3  -5    0.21    0.17
   8  -4  -5    0.12    0.18
   8  -5  -5    0.37    0.19
   8  -6  -5    0.13    0.21
   8  -7  -5   -0.17    0.22
  -7  -8   5    0.35    0.29
   7   8  -5    0.81    0.42
  -7  -7   5    1.08    0.28
   7   7  -5    1.04    0.37
  -7  -6   5    1.06    0.24
   7   6  -5    1.41    0.33
  -7  -5   5    4.84    0.33
   7   5  -5    4.71    0.37
  -7  -4   5   10.02    0.40
   7   4  -5    9.57    0.43
   7   4  -5    9.82    0.34
  -7  -3   5    3.11    0.27
   7   3  -5    3.41    0.23
   7   3  -5    3.23    0.23
  -7  -2   5   12.85    0.43
   7   2  -5   13.29    0.41
   7   2  -5   12.78    0.41
  -7  -1   5   -0.01    0.14
   7   1  -5    0.12    0.13
  -7   0   5   11.08    0.38
   7   0  -5   11.70    0.39
  -7   1   5    0.08    0.12
   7  -1  -5    0.02    0.13
   7  -1  -5    0.07    0.05
  -7   2   5   12.57    0.40
   7  -2  -5   12.91    0.40
   7  -2  -5   12.31    0.41
  -7   3   5    3.56    0.21
   7  -3  -5    3.37    0.25
  -7   4   5    9.67    0.25
   7  -4  -5    9.34    0.36
   7  -5  -5    4.54    0.30
   7  -6  -5    1.30    0.21
   7  -7  -5    1.09    0.23
   7  -8  -5    0.39    0.24
  -6  -8   5    0.18    0.25
   6   8  -5    0.75    0.39
  -6  -7   5   -0.06    0.21
   6   7  -5    0.00    0.34
  -6  -6   5    0.63    0.21
   6   6  -5    0.73    0.30
  -6  -5   5   -0.04    0.16
   6   5  -5    0.12    0.24
  -6  -4   5    0.12    0.15
   6   4  -5    0.12    0.10
   6   4  -5    0.28    0.20
  -6  -3   5    3.99    0.23
   6   3  -5    3.80    0.24
   6   3  -5    3.78    0.21
  -6  -2   5    0.19    0.12
   6   2  -5    0.12    0.11
   6   2  -5    0.18    0.11
  -6  -1   5    6.99    0.28
   6   1  -5    6.68    0.22
   6   1  -5    7.09    0.28
  -6   0   5    0.01    0.10
   6   0  -5    0.08    0.11
  -6   1   5    6.56    0.26
   6  -1  -5    7.05    0.26
   6  -1  -5    6.42    0.22
  -6   2   5    0.22    0.10
   6  -2  -5    0.06    0.11
   6  -2  -5    0.24    0.12
  -6   3   5    3.90    0.19
   6  -3  -5    4.04    0.21
   6  -3  -5    4.14    0.22
   6  -4  -5    0.19    0.14
   6  -4  -5   -0.04    0.12
   6  -5  -5    0.02    0.14
   6  -6  -5    0.62    0.16
   6  -7  -5   -0.17    0.16
   6  -8  -5   -0.03    0.20
  -5  -8   5    1.79    0.26
   5   8  -5    1.81    0.46
  -5  -7   5    3.25    0.27
   5   7  -5    3.93    0.47
  -5  -6   5    0.64    0.18
   5   6  -5    0.71    0.31
  -5  -5   5   12.09    0.38
   5   5  -5   11.64    0.52
  -5  -4   5    9.53    0.33
  -5  -4   5    9.98    0.33
   5   4  -5    8.81    0.26
   5   4  -5    9.25    0.42
  -5  -3   5   58.50    1.23
  -5  -3   5   59.49    1.24
   5   3  -5   57.29    1.62
   5   3  -5   56.75    1.22
  -5  -2   5   79.06    1.62
  -5  -2   5   77.53    1.62
   5   2  -5   80.12    2.12
   5   2  -5   77.20    1.61
  -5  -1   5  109.66    2.21
  -5  -1   5  111.10    2.22
   5   1  -5  109.76    2.21
   5   1  -5  109.43    2.90
  -5   0   5  186.70    3.66
   5   0  -5  183.45    3.65
   5   0  -5  184.71    3.65
  -5   1   5  108.79    2.22
   5  -1  -5  112.97    2.92
   5  -1  -5  108.34    2.22
   5  -1  -5  110.87    2.22
  -5   2   5   78.48    1.63
  -5   2   5   80.15    1.61
   5  -2  -5   79.24    1.64
   5  -2  -5   80.37    1.63
   5  -2  -5   80.21    2.15
  -5   3   5   56.65    1.16
  -5   3   5   54.92    1.18
   5  -3  -5   59.12    1.21
   5  -3  -5   58.39    1.22
   5  -4  -5    9.19    0.30
   5  -4  -5    8.86    0.31
   5  -5  -5   12.32    0.36
   5  -5  -5   11.97    0.37
   5  -6  -5    0.58    0.14
   5  -7  -5    2.91    0.24
   4   9  -5    0.54    0.46
   4   8  -5    1.06    0.42
   4   7  -5    1.29    0.36
   4   6  -5    1.44    0.34
  -4  -5   5    0.46    0.12
   4   5  -5    0.76    0.27
  -4  -4   5    0.18    0.10
   4   4  -5    0.30    0.21
  -4  -3   5    1.07    0.11
   4   3  -5    1.10    0.10
   4   3  -5    1.11    0.18
  -4  -2   5    4.44    0.19
   4   2  -5    4.41    0.22
   4   2  -5    4.80    0.18
  -4  -1   5    0.88    0.09
  -4  -1   5    0.82    0.10
   4   1  -5    0.81    0.10
   4   1  -5    0.92    0.10
  -4   0   5    0.15    0.07
  -4   0   5    0.20    0.09
   4   0  -5    0.12    0.08
  -4   1   5    0.85    0.09
  -4   1   5    1.07    0.11
   4  -1  -5    0.82    0.09
   4  -1  -5    0.92    0.10
   4  -1  -5    0.81    0.09
  -4   2   5    4.62    0.16
  -4   2   5    4.58    0.17
   4  -2  -5    4.62    0.22
   4  -2  -5    4.56    0.18
   4  -2  -5    4.60    0.18
  -4   3   5    0.95    0.06
   4  -3  -5    0.91    0.10
   4  -3  -5    0.96    0.11
   4  -4  -5    0.20    0.09
   4  -4  -5    0.18    0.09
   4  -5  -5    0.52    0.11
   4  -5  -5    0.46    0.11
   4  -6  -5    1.08    0.13
   4  -7  -5    0.69    0.14
   3   9  -5    1.18    0.47
   3   8  -5    1.71    0.42
   3   7  -5    0.73    0.35
   3   6  -5    5.47    0.42
  -3  -5   5    0.88    0.11
   3   5  -5    1.15    0.28
  -3  -4   5   25.13    0.57
   3   4  -5   25.29    0.83
  -3  -3   5   19.58    0.45
   3   3  -5   18.77    0.42
   3   3  -5   19.24    0.62
  -3  -2   5   18.60    0.43
   3   2  -5   17.98    0.56
   3   2  -5   18.25    0.42
  -3  -1   5  147.02    2.89
   3   1  -5  147.23    2.89
  -3   0   5   79.09    1.60
  -3   0   5   80.64    1.60
   3   0  -5   79.93    1.60
  -3   1   5  146.61    2.91
  -3   1   5  148.10    2.90
   3  -1  -5  151.94    2.91
   3  -1  -5  147.04    2.91
  -3   2   5   18.36    0.41
  -3   2   5   19.17    0.41
   3  -2  -5   19.05    0.57
   3  -2  -5   18.40    0.43
   3  -2  -5   18.52    0.42
   3  -3  -5   19.49    0.44
   3  -3  -5   19.37    0.44
   3  -4  -5   25.15    0.54
   3  -4  -5   25.18    0.55
   3  -5  -5    0.72    0.09
   3  -5  -5    0.72    0.09
   3  -6  -5    5.72    0.20
   3  -6  -5    5.25    0.20
   3  -7  -5    0.38    0.11
   2   9  -5    0.46    0.45
   2   8  -5    0.93    0.41
   2   7  -5    1.76    0.38
  -2  -6   5   -0.02    0.09
   2   6  -5    0.21    0.30
  -2  -5   5    0.47    0.09
   2   5  -5    0.69    0.25
  -2  -4   5    9.11    0.25
   2   4  -5    8.70    0.41
  -2  -3   5    0.72    0.08
   2   3  -5    1.00    0.16
  -2  -2   5    7.72    0.20
   2   2  -5    7.45    0.19
   2   2  -5    7.12    0.28
  -2  -1   5    0.39    0.06
   2   1  -5    0.38    0.06
  -2   0   5   -0.01    0.04
   2   0  -5   -0.04    0.04
  -2   1   5    0.44    0.06
  -2   1   5    0.36    0.05
   2  -1  -5    0.30    0.05
  -2   2   5    7.34    0.17
  -2   2   5    7.49    0.17
   2  -2  -5    7.43    0.29
   2  -2  -5    7.59    0.19
   2  -2  -5    7.64    0.19
   2  -3  -5    0.71    0.06
   2  -3  -5    0.69    0.06
   2  -4  -5    9.21    0.22
   2  -4  -5    8.95    0.22
   2  -5  -5    0.29    0.06
   2  -5  -5    0.30    0.06
   2  -6  -5   -0.01    0.06
   2  -6  -5    0.00    0.06
   2  -7  -5    1.22    0.09
   1   9  -5    1.13    0.44
   1   8  -5    1.74    0.42
   1   7  -5    1.78    0.38
  -1  -6   5   15.65    0.38
   1   6  -5   16.15    0.68
  -1  -5   5    9.87    0.26
   1   5  -5   10.65    0.50
  -1  -4   5   40.89    0.83
   1   4  -5   40.18    1.22
  -1  -3   5   33.58    0.69
   1   3  -5   33.72    1.00
  -1  -2   5    0.32    0.05
   1   2  -5    0.25    0.04
   1   2  -5    0.28    0.10
   1   2  -5    0.23    0.04
  -1  -1   5   19.03    0.41
   1   1  -5   19.59    0.41
  -1   0   5   47.66    0.97
   1   0  -5   48.45    0.97
  -1   1   5   19.11    0.40
   1  -1  -5   18.97    0.41
   1  -2  -5    0.28    0.04
   1  -2  -5    0.23    0.10
   1  -3  -5   33.74    0.67
   1  -3  -5   33.33    0.67
   1  -4  -5   40.96    0.81
   1  -4  -5   41.98    0.81
   0   9  -5    0.65    0.42
   0   8  -5    0.47    0.37
   0   7  -5    0.33    0.32
   0  -6   5    1.41    0.12
   0   6  -5    1.75    0.34
   0  -5   5    0.13    0.06
   0  -5   5    0.09    0.07
   0   5  -5    0.17    0.23
   0  -4   5    0.22    0.07
   0  -4   5    0.17    0.06
   0   4  -5    0.20    0.19
   0  -3   5   25.32    0.53
   0  -3   5   26.07    0.54
   0   3  -5   24.81    0.78
   0  -2   5   15.23    0.33
   0   2  -5   15.17    0.49
   0   2  -5   15.08    0.32
   0   2  -5   15.42    0.33
   0  -1   5   38.40    0.78
   0   1  -5   38.95    0.78
   0   1  -5   38.10    0.78
   0   0   5   -0.02    0.03
   0   0  -5    0.03    0.03
   0   1   5   38.21    0.77
   0  -1  -5   38.55    0.78
   0  -2  -5   14.92    0.32
   0  -3  -5   25.52    0.52
  -1   9  -5    0.38    0.45
  -1   8  -5    1.20    0.44
   1  -7   5    1.28    0.14
  -1   7  -5    1.80    0.39
   1  -6   5    1.87    0.13
   1  -6   5    1.87    0.15
  -1   6  -5    2.39    0.36
   1  -5   5    9.84    0.26
   1  -5   5   10.49    0.28
  -1   5  -5   10.26    0.52
   1  -4   5    4.82    0.17
   1  -4   5    4.86    0.15
  -1   4  -5    5.02    0.32
   1  -3   5    0.97    0.08
   1  -3   5    0.92    0.08
  -1   3  -5    1.11    0.17
   1  -2   5    5.91    0.18
   1  -2   5    5.96    0.16
  -1   2  -5    5.87    0.25
  -1   2  -5    5.91    0.15
  -1   2  -5    5.81    0.15
   1  -1   5   10.49    0.25
   1  -1   5   10.54    0.26
  -1   1  -5   10.50    0.25
  -1   1  -5   10.26    0.25
   1   0   5  140.61    2.75
  -1   0  -5  142.30    2.75
  -1   0  -5  139.65    2.75
   1   1   5   10.38    0.25
  -1  -1  -5   10.09    0.25
   1   2   5    5.91    0.13
  -1  -2  -5    5.64    0.16
  -1  -3  -5    0.86    0.07
  -1  -4  -5    4.80    0.14
  -1  -5  -5    9.84    0.23
  -1  -6  -5    1.81    0.10
  -1  -7  -5    1.14    0.09
  -2   9  -5    1.42    0.50
  -2   8  -5    1.05    0.42
   2  -7   5    0.59    0.13
  -2   7  -5    1.38    0.38
   2  -6   5   -0.18    0.10
   2  -6   5   -0.02    0.09
  -2   6  -5    0.13    0.28
   2  -5   5    0.32    0.08
   2  -5   5    0.41    0.10
  -2   5  -5    0.41    0.25
   2  -4   5    1.44    0.12
   2  -4   5    1.45    0.12
  -2   4  -5    1.72    0.25
   2  -3   5    1.92    0.13
   2  -3   5    1.82    0.11
  -2   3  -5    1.91    0.20
   2  -2   5  103.49    2.08
   2  -2   5  105.37    2.07
  -2   2  -5  104.68    2.05
  -2   2  -5  105.15    2.82
  -2   2  -5  105.01    2.06
   2  -1   5    0.65    0.08
   2  -1   5    0.51    0.07
  -2   1  -5    0.63    0.07
  -2   1  -5    0.51    0.07
   2   0   5   -0.14    0.06
   2   0   5   -0.10    0.05
  -2   0  -5   -0.11    0.06
  -2   0  -5   -0.10    0.05
   2   1   5    0.56    0.06
  -2  -1  -5    0.38    0.07
  -2  -1  -5    0.56    0.07
   2   2   5  105.51    2.06
  -2  -2  -5  107.99    2.09
  -2  -2  -5  102.70    2.08
  -2  -3  -5    1.85    0.11
  -2  -3  -5    1.91    0.11
  -2  -4  -5    1.40    0.10
  -2  -5  -5    0.44    0.08
  -2  -5  -5    0.35    0.08
  -2  -6  -5   -0.08    0.08
  -2  -6  -5   -0.07    0.09
  -2  -7  -5    0.59    0.11
  -3   9  -5    1.21    0.51
   3  -8   5    1.42    0.19
  -3   8  -5    2.04    0.49
   3  -7   5    1.42    0.17
  -3   7  -5    1.60    0.39
   3  -6   5    4.00    0.23
  -3   6  -5    5.15    0.46
   3  -5   5    6.77    0.25
   3  -5   5    6.26    0.23
  -3   5  -5    6.51    0.42
   3  -4   5   23.83    0.57
   3  -4   5   24.12    0.56
  -3   4  -5   24.95    0.83
   3  -3   5   30.95    0.68
   3  -3   5   30.77    0.69
  -3   3  -5   30.85    0.63
  -3   3  -5   30.70    0.63
  -3   3  -5   31.66    0.95
   3  -2   5   82.32    1.69
   3  -2   5   82.11    1.68
  -3   2  -5   85.62    2.28
  -3   2  -5   84.70    1.68
  -3   2  -5   83.74    1.67
   3  -1   5  149.80    2.96
   3  -1   5  148.32    2.95
  -3   1  -5  151.35    2.95
  -3   1  -5  148.51    2.95
   3   0   5  252.13    5.02
   3   0   5  265.02    5.02
  -3   0  -5  253.37    5.02
  -3   0  -5  259.48    5.02
   3   1   5  152.14    3.01
   3   1   5  154.49    3.01
  -3  -1  -5  152.94    3.01
  -3  -1  -5  150.44    3.01
   3   2   5   84.91    1.70
  -3  -2  -5   84.65    1.72
  -3  -2  -5   85.77    1.72
  -3  -3  -5   31.61    0.70
  -3  -3  -5   31.63    0.69
  -3  -4  -5   24.28    0.56
  -3  -4  -5   24.11    0.56
  -3  -5  -5    6.41    0.24
  -3  -5  -5    6.47    0.24
  -3  -6  -5    4.14    0.22
  -3  -7  -5    1.58    0.16
   4  -8   5    0.37    0.18
  -4   8  -5    1.01    0.46
   4  -7   5    0.59    0.17
  -4   7  -5    1.22    0.38
   4  -6   5    0.30    0.14
  -4   6  -5    0.72    0.33
   4  -5   5    0.07    0.11
   4  -5   5    0.10    0.12
  -4   5  -5    0.62    0.25
   4  -4   5    2.75    0.20
   4  -4   5    3.02    0.18
  -4   4  -5    3.16    0.28
   4  -3   5    5.12    0.22
   4  -3   5    4.93    0.22
  -4   3  -5    5.25    0.18
  -4   3  -5    5.18    0.30
  -4   3  -5    5.06    0.17
   4  -2   5    1.54    0.13
   4  -2   5    1.70    0.14
  -4   2  -5    1.47    0.17
  -4   2  -5    1.52    0.13
  -4   2  -5    1.60    0.14
   4  -1   5   28.83    0.67
   4  -1   5   29.41    0.67
  -4   1  -5   29.46    0.66
  -4   1  -5   29.65    0.68
   4   0   5   -0.03    0.08
   4   0   5    0.08    0.09
  -4   0  -5    0.08    0.08
  -4   0  -5    0.08    0.07
   4   1   5   29.51    0.66
   4   1   5   29.22    0.67
  -4  -1  -5   27.71    0.66
  -4  -1  -5   29.65    0.67
   4   2   5    1.49    0.13
   4   2   5    1.50    0.13
  -4  -2  -5    1.55    0.14
  -4  -2  -5    1.41    0.12
  -4  -3  -5    5.27    0.22
  -4  -3  -5    4.65    0.22
  -4  -4  -5    3.25    0.20
  -4  -4  -5    3.24    0.20
  -4  -5  -5    0.21    0.13
  -4  -5  -5    0.20    0.11
  -4  -6  -5    0.46    0.14
  -4  -7  -5    0.36    0.16
  -4  -8  -5    0.16    0.17
   5  -8   5    1.37    0.23
  -5   8  -5    1.85    0.46
   5  -7   5    0.86    0.20
  -5   7  -5    0.94    0.40
   5  -6   5    6.31    0.32
  -5   6  -5    6.96    0.48
   5  -5   5    7.09    0.31
   5  -5   5    6.51    0.28
  -5   5  -5    7.55    0.46
   5  -4   5   19.20    0.52
   5  -4   5   18.40    0.50
  -5   4  -5   18.39    0.69
   5  -3   5   21.77    0.56
   5  -3   5   21.02    0.54
  -5   3  -5   21.59    0.71
  -5   3  -5   21.50    0.52
   5  -2   5    2.71    0.20
   5  -2   5    2.59    0.18
  -5   2  -5    2.79    0.20
  -5   2  -5    2.95    0.18
   5  -1   5   93.41    1.91
   5  -1   5   94.46    1.91
  -5   1  -5   89.64    1.90
   5   0   5    0.17    0.11
  -5   0  -5    0.15    0.10
   5   1   5   94.21    1.94
  -5  -1  -5   94.73    1.94
  -5  -1  -5   92.73    1.93
   5   2   5    2.79    0.19
  -5  -2  -5    2.93    0.20
  -5  -2  -5    2.73    0.19
  -5  -3  -5   21.23    0.55
  -5  -3  -5   21.39    0.55
  -5  -4  -5   19.00    0.52
  -5  -4  -5   18.52    0.51
  -5  -5  -5    6.68    0.30
  -5  -5  -5    7.34    0.32
  -5  -6  -5    6.70    0.33
  -5  -7  -5    0.92    0.20
  -5  -8  -5    1.14    0.22
   6  -8   5    0.48    0.23
  -6   8  -5    0.64    0.46
   6  -7   5    0.30    0.20
  -6   7  -5    0.20    0.39
   6  -6   5    0.66    0.20
  -6   6  -5    0.89    0.36
   6  -5   5    0.34    0.17
  -6   5  -5    0.81    0.29
   6  -4   5    2.51    0.22
  -6   4  -5    3.07    0.32
  -6   4  -5    2.16    0.12
  -6   4  -5    2.28    0.14
   6  -3   5    2.95    0.22
  -6   3  -5    3.08    0.26
  -6   3  -5    3.23    0.21
   6  -2   5   13.18    0.41
  -6   2  -5   12.22    0.45
  -6   2  -5   12.75    0.40
   6  -1   5    0.47    0.13
  -6   1  -5    0.62    0.15
   6   0   5   -0.05    0.11
  -6   0  -5   -0.03    0.13
   6   1   5    0.58    0.13
  -6  -1  -5    0.64    0.14
   6   2   5   13.10    0.41
  -6  -2  -5   12.64    0.40
   6   3   5    3.01    0.21
  -6  -3  -5    3.20    0.23
  -6  -4  -5    2.35    0.22
  -6  -5  -5    0.41    0.18
  -6  -6  -5    0.75    0.20
  -6  -7  -5    0.08    0.20
  -6  -8  -5    0.37    0.23
   7  -8   5    1.91    0.29
  -7   8  -5    1.67    0.47
   7  -7   5    0.94    0.25
  -7   7  -5    0.65    0.41
   7  -6   5    4.94    0.35
  -7   6  -5    4.80    0.49
   7  -5   5    7.81    0.38
  -7   5  -5    6.73    0.46
   7  -4   5   16.63    0.53
  -7   4  -5   15.30    0.42
  -7   4  -5   16.19    0.63
   7  -3   5    1.95    0.21
  -7   3  -5    1.53    0.18
  -7   3  -5    2.16    0.25
   7  -2   5   28.43    0.73
  -7   2  -5   27.65    0.85
  -7   2  -5   28.98    0.72
   7  -1   5   -0.04    0.15
  -7   1  -5   -0.04    0.14
  -7   1  -5   -0.05    0.10
   7   0   5   26.59    0.69
  -7   0  -5   26.42    0.69
   7   1   5    0.12    0.13
  -7  -1  -5   -0.08    0.14
   7   2   5   28.15    0.72
  -7  -2  -5   28.03    0.73
   7   3   5    1.65    0.19
  -7  -3  -5    2.07    0.23
  -7  -4  -5   16.22    0.53
  -7  -5  -5    7.70    0.40
  -7  -6  -5    5.24    0.37
  -7  -7  -5    0.83    0.25
  -7  -8  -5    1.89    0.31
   8  -7   5    0.41    0.25
  -8   7  -5    0.35    0.41
   8  -6   5    0.34    0.23
  -8   6  -5   -0.39    0.32
   8  -5   5    0.67    0.23
  -8   5  -5    0.59    0.31
   8  -4   5    1.54    0.24
  -8   4  -5    1.63    0.28
  -8   4  -5    1.15    0.17
   8  -3   5    3.90    0.32
  -8   3  -5    3.16    0.28
  -8   3  -5    3.04    0.26
   8  -2   5    0.24    0.18
  -8   2  -5    0.48    0.17
  -8   2  -5    0.36    0.15
   8  -1   5    0.40    0.17
  -8   1  -5    0.62    0.17
  -8   1  -5    0.30    0.12
   8   0   5    0.03    0.15
  -8   0  -5   -0.20    0.16
   8   1   5    0.37    0.17
  -8  -1  -5    0.05    0.10
  -8  -1  -5    0.57    0.19
   8   2   5    0.34    0.16
  -8  -2  -5    0.39    0.18
   8   3   5    3.76    0.29
  -8  -3  -5    3.64    0.29
  -8  -4  -5    1.68    0.26
  -8  -5  -5    0.84    0.24
  -8  -6  -5    0.09    0.24
  -8  -7  -5    0.22    0.26
   9  -7   5    0.27    0.28
  -9   7  -5   -0.03    0.40
   9  -6   5    0.04    0.25
  -9   6  -5   -0.11    0.34
   9  -5   5    1.25    0.28
  -9   5  -5    0.88    0.32
   9  -4   5    0.13    0.20
  -9   4  -5    0.27    0.25
   9  -3   5    0.54    0.23
  -9   3  -5    0.68    0.21
  -9   3  -5    0.73    0.19
   9  -2   5    6.30    0.36
  -9   2  -5    6.97    0.37
  -9   2  -5    6.18    0.30
   9  -1   5    1.61    0.23
  -9   1  -5    1.59    0.15
  -9   1  -5    1.48    0.22
   9   0   5    6.54    0.36
  -9   0  -5    6.70    0.23
  -9   0  -5    6.93    0.38
   9   1   5    1.62    0.24
  -9  -1  -5    1.67    0.24
   9   2   5    7.02    0.38
  -9  -2  -5    6.52    0.40
   9   3   5    0.65    0.19
  -9  -3  -5    0.25    0.21
  -9  -4  -5    0.09    0.24
  -9  -5  -5    1.34    0.30
  -9  -6  -5   -0.35    0.26
  -9  -7  -5    0.09    0.30
  10  -6   5   -0.03    0.28
  10  -5   5    0.12    0.28
  10  -4   5    0.62    0.27
  10  -3   5   -0.13    0.24
 -10   3  -5    0.39    0.19
  10  -2   5    0.24    0.22
 -10   2  -5    0.51    0.21
  10  -1   5    0.75    0.24
 -10   1  -5    0.61    0.21
  10   0   5    0.71    0.22
 -10   0  -5    0.34    0.20
  10   1   5    0.83    0.21
 -10  -1  -5    0.23    0.21
  10   2   5    0.21    0.21
 -10  -2  -5   -0.03    0.21
  10   3   5    0.22    0.20
 -10  -3  -5   -0.17    0.22
 -10  -4  -5    0.52    0.28
 -10  -5  -5   -0.17    0.28
 -10  -6  -5    0.31    0.30
  11  -5   5    1.22    0.33
  11  -4   5    5.20    0.43
  11  -3   5    5.24    0.42
  11  -2   5   11.63    0.56
 -11   2  -5   11.90    0.49
  11  -1   5   10.39    0.53
 -11   1  -5   10.84    0.48
  11   0   5   10.65    0.49
 -11   0  -5   10.25    0.48
  11   1   5   10.31    0.51
 -11  -1  -5   10.26    0.52
  11   2   5   12.14    0.51
 -11  -2  -5   11.51    0.53
  11   3   5    5.33    0.39
 -11  -3  -5    5.08    0.43
 -11  -4  -5    5.30    0.45
 -11  -5  -5    1.00    0.33
  12  -4   5    0.62    0.33
  12  -3   5    0.68    0.32
  12  -2   5    1.02    0.29
 -12   2  -5    1.83    0.29
  12  -1   5    0.05    0.25
 -12   1  -5    0.80    0.27
  12   0   5    0.24    0.24
 -12   0  -5    0.29    0.24
  12   1   5    0.38    0.24
 -12  -1  -5    0.66    0.27
  12   2   5    0.86    0.28
 -12  -2  -5    1.28    0.32
 -12  -3  -5    0.53    0.31
 -12  -4  -5   -0.08    0.32
  13  -3   5    3.00    0.42
  13  -2   5    3.82    0.44
 -13   2  -5    4.49    0.39
  13  -1   5    4.51    0.43
 -13   1  -5    5.38    0.46
  13   0   5    3.40    0.39
 -13   0  -5    3.77    0.41
  13   1   5    4.81    0.42
 -13  -1  -5    4.64    0.43
  13   2   5    4.15    0.40
 -13  -2  -5    4.01    0.44
 -13  -3  -5    3.36    0.44
 -14   1  -5    0.61    0.28
  14   0   5   -0.07    0.32
 -14   0  -5    0.13    0.31
 -14  -1  -5    0.54    0.32
 -14  -2   6    1.66    0.40
 -14  -1   6    1.10    0.37
  14   1  -6    1.12    0.34
 -14   0   6    1.83    0.35
  14   0  -6    1.76    0.35
 -14   1   6    1.32    0.34
  14  -1  -6    0.84    0.33
  14  -2  -6    1.23    0.34
 -13  -3   6    0.24    0.33
 -13  -2   6    0.59    0.34
  13   2  -6    0.67    0.29
 -13  -1   6    0.26    0.28
  13   1  -6    0.19    0.29
 -13   0   6   -0.07    0.29
  13   0  -6   -0.03    0.28
 -13   1   6    0.18    0.26
  13  -1  -6    0.54    0.31
  13  -2  -6    0.09    0.28
  13  -3  -6    0.21    0.32
 -12  -5   6    1.21    0.35
 -12  -4   6    5.67    0.47
 -12  -3   6    2.57    0.36
  12   3  -6    2.51    0.32
 -12  -2   6    6.92    0.46
  12   2  -6    7.57    0.46
 -12  -1   6    2.33    0.33
  12   1  -6    2.25    0.31
 -12   0   6    2.89    0.34
  12   0  -6    3.01    0.35
 -12   1   6    2.64    0.34
  12  -1  -6    2.19    0.33
 -12   2   6    7.66    0.45
  12  -2  -6    8.04    0.47
  12  -3  -6    2.28    0.35
  12  -4  -6    6.05    0.46
  12  -5  -6    1.31    0.33
 -11  -5   6    0.30    0.32
 -11  -4   6   -0.11    0.27
 -11  -3   6    0.25    0.25
  11   3  -6    0.31    0.22
 -11  -2   6   -0.27    0.22
  11   2  -6    0.45    0.23
 -11  -1   6    0.26    0.23
  11   1  -6    0.22    0.23
 -11   0   6    0.23    0.22
  11   0  -6   -0.05    0.20
 -11   1   6    0.71    0.24
  11  -1  -6    0.55    0.25
 -11   2   6    0.31    0.21
  11  -2  -6    0.43    0.26
  11  -3  -6    0.35    0.24
  11  -4  -6    0.02    0.27
  11  -5  -6    0.36    0.29
 -10  -6   6    2.23    0.37
 -10  -5   6    0.81    0.27
 -10  -4   6    6.88    0.43
 -10  -3   6    1.93    0.28
  10   3  -6    2.17    0.26
 -10  -2   6   12.32    0.50
  10   2  -6   12.47    0.49
 -10  -1   6   12.28    0.49
  10   1  -6   12.43    0.48
 -10   0   6    8.21    0.40
  10   0  -6    8.16    0.40
 -10   1   6   12.78    0.49
  10  -1  -6   12.96    0.49
 -10   2   6   13.01    0.50
  10  -2  -6   12.57    0.49
 -10   3   6    2.12    0.24
  10  -3  -6    1.98    0.26
  10  -4  -6    7.27    0.43
  10  -5  -6    0.62    0.27
  10  -6  -6    2.82    0.34
  -9  -7   6    0.56    0.32
  -9  -6   6    2.03    0.33
  -9  -5   6    0.77    0.25
  -9  -4   6    0.10    0.21
   9   4  -6    0.18    0.16
  -9  -3   6    1.28    0.25
   9   3  -6    1.22    0.21
  -9  -2   6    0.46    0.21
   9   2  -6    0.36    0.17
  -9  -1   6    0.24    0.20
   9   1  -6    0.26    0.18
  -9   0   6    0.18    0.17
   9   0  -6    0.32    0.19
  -9   1   6    0.24    0.18
   9  -1  -6    0.51    0.18
  -9   2   6    0.48    0.17
   9  -2  -6    0.40    0.20
  -9   3   6    1.46    0.20
   9  -3  -6    1.36    0.23
   9  -4  -6    0.18    0.19
   9  -5  -6    0.47    0.22
   9  -6  -6    2.00    0.29
   9  -7  -6    0.26    0.26
  -8  -7   6    0.68    0.29
   8   7  -6    0.08    0.34
  -8  -6   6    3.22    0.33
   8   6  -6    3.12    0.39
  -8  -5   6    2.17    0.29
   8   5  -6    2.68    0.31
  -8  -4   6    4.74    0.35
   8   4  -6    4.72    0.27
   8   4  -6    4.57    0.31
  -8  -3   6    2.86    0.26
   8   3  -6    3.19    0.23
   8   3  -6    3.53    0.26
  -8  -2   6   16.83    0.54
   8   2  -6   16.90    0.51
   8   2  -6   17.43    0.51
  -8  -1   6    4.41    0.28
   8   1  -6    4.45    0.27
  -8   0   6   19.71    0.58
   8   0  -6   21.35    0.59
  -8   1   6    4.36    0.27
   8  -1  -6    4.42    0.27
  -8   2   6   16.90    0.51
   8  -2  -6   17.33    0.52
   8  -2  -6   16.71    0.51
  -8   3   6    3.32    0.23
   8  -3  -6    3.46    0.28
   8  -4  -6    4.56    0.32
   8  -5  -6    2.61    0.26
   8  -6  -6    2.92    0.29
   8  -7  -6    0.19    0.23
  -7  -8   6   -0.38    0.27
   7   8  -6    0.07    0.40
  -7  -7   6   -0.05    0.24
   7   7  -6    0.03    0.34
  -7  -6   6    0.41    0.22
   7   6  -6    0.49    0.29
  -7  -5   6    1.87    0.23
   7   5  -6    2.68    0.32
  -7  -4   6    0.27    0.17
   7   4  -6    0.35    0.12
   7   4  -6    0.39    0.21
  -7  -3   6   21.64    0.58
   7   3  -6   20.84    0.56
   7   3  -6   20.11    0.66
  -7  -2   6    0.68    0.16
   7   2  -6    1.03    0.13
   7   2  -6    0.96    0.16
  -7  -1   6    2.01    0.20
   7   1  -6    2.02    0.18
   7   1  -6    1.75    0.10
  -7   0   6   -0.08    0.13
   7   0  -6   -0.01    0.12
  -7   1   6    2.08    0.19
   7  -1  -6    2.19    0.20
   7  -1  -6    1.87    0.11
  -7   2   6    0.73    0.14
   7  -2  -6    0.70    0.15
   7  -2  -6    1.01    0.14
  -7   3   6   20.42    0.54
   7  -3  -6   21.33    0.56
  -7   4   6    0.25    0.07
  -7   4   6    0.20    0.06
   7  -4  -6    0.05    0.15
   7  -5  -6    2.25    0.23
   7  -6  -6    0.46    0.19
   7  -7  -6   -0.15    0.20
   7  -8  -6   -0.22    0.22
  -6  -8   6    1.24    0.29
   6   8  -6    2.01    0.47
  -6  -7   6   -0.13    0.21
   6   7  -6    0.14    0.35
  -6  -6   6    5.86    0.35
   6   6  -6    5.07    0.45
  -6  -5   6    4.28    0.30
   6   5  -6    4.43    0.37
  -6  -4   6   18.17    0.51
   6   4  -6   17.54    0.46
   6   4  -6   17.83    0.63
  -6  -3   6    8.47    0.32
   6   3  -6    8.48    0.30
   6   3  -6    8.81    0.36
  -6  -2   6   18.23    0.51
   6   2  -6   17.94    0.48
   6   2  -6   18.45    0.56
  -6  -1   6   21.44    0.56
   6   1  -6   21.96    0.56
   6   1  -6   22.34    0.62
  -6   0   6    3.84    0.21
   6   0  -6    3.81    0.22
  -6   1   6   21.51    0.55
   6  -1  -6   22.16    0.56
   6  -1  -6   22.20    0.62
  -6   2   6   18.49    0.49
   6  -2  -6   18.84    0.58
   6  -2  -6   19.11    0.50
  -6   3   6    8.36    0.28
   6  -3  -6    8.66    0.31
   6  -3  -6    8.60    0.31
   6  -4  -6   17.88    0.50
   6  -4  -6   18.23    0.50
   6  -5  -6    4.26    0.25
   6  -6  -6    5.29    0.29
   6  -7  -6   -0.05    0.17
   6  -8  -6    1.04    0.22
  -5  -8   6   -0.24    0.21
   5   8  -6    0.08    0.36
  -5  -7   6    0.43    0.20
   5   7  -6    0.89    0.38
   5   6  -6    0.21    0.30
  -5  -5   6    0.36    0.14
   5   5  -6    0.69    0.26
  -5  -4   6   21.52    0.54
   5   4  -6   20.92    0.72
   5   4  -6   20.44    0.48
  -5  -3   6    0.97    0.15
  -5  -3   6    0.71    0.12
   5   3  -6    0.79    0.18
   5   3  -6    0.95    0.12
  -5  -2   6   38.93    0.87
  -5  -2   6   39.90    0.89
   5   2  -6   39.48    0.87
   5   2  -6   39.19    1.11
  -5  -1   6    2.11    0.17
   5   1  -6    2.12    0.15
   5   1  -6    1.80    0.13
  -5   0   6    0.07    0.10
   5   0  -6    0.06    0.09
  -5   1   6    1.99    0.16
   5  -1  -6    1.95    0.16
   5  -1  -6    1.87    0.13
   5  -1  -6    2.08    0.16
  -5   2   6   38.48    0.86
   5  -2  -6   38.68    0.86
   5  -2  -6   41.02    1.13
   5  -2  -6   39.22    0.87
  -5   3   6    0.78    0.10
  -5   3   6    0.86    0.08
   5  -3  -6    0.95    0.13
   5  -3  -6    0.56    0.12
   5  -4  -6   21.67    0.54
   5  -4  -6   21.23    0.53
   5  -5  -6    0.37    0.13
   5  -5  -6    0.08    0.12
   5  -6  -6    0.11    0.14
   5  -7  -6    0.17    0.16
   4   8  -6    1.67    0.45
   4   7  -6    1.97    0.39
   4   6  -6    7.87    0.48
  -4  -5   6   10.84    0.34
   4   5  -6   10.71    0.52
  -4  -4   6   29.11    0.67
   4   4  -6   29.42    0.94
  -4  -3   6   26.49    0.61
   4   3  -6   26.84    0.59
   4   3  -6   25.92    0.81
  -4  -2   6   63.09    1.30
   4   2  -6   61.75    1.29
   4   2  -6   63.12    1.72
  -4  -1   6  192.96    3.89
  -4  -1   6  202.00    3.91
   4   1  -6  200.95    3.90
  -4   0   6  146.99    2.90
  -4   0   6  146.10    2.91
   4   0  -6  147.60    2.91
  -4   1   6  191.89    3.81
  -4   1   6  193.21    3.82
   4  -1  -6  199.52    3.82
   4  -1  -6  194.63    3.82
  -4   2   6   61.44    1.27
  -4   2   6   63.11    1.26
   4  -2  -6   61.62    1.28
   4  -2  -6   62.61    1.29
  -4   3   6   26.44    0.55
   4  -3  -6   27.31    0.60
   4  -3  -6   26.78    0.61
   4  -4  -6   30.03    0.66
   4  -4  -6   28.65    0.65
   4  -5  -6   10.94    0.32
   4  -5  -6   10.71    0.32
   4  -6  -6    8.34    0.28
   4  -7  -6    1.73    0.16
   3   9  -6    0.50    0.42
   3   8  -6    1.09    0.40
   3   7  -6    2.68    0.42
   3   6  -6    1.75    0.36
  -3  -5   6    0.09    0.10
   3   5  -6    0.36    0.27
  -3  -4   6    2.16    0.14
   3   4  -6    2.46    0.25
  -3  -3   6   18.98    0.44
   3   3  -6   18.26    0.61
   3   3  -6   18.36    0.42
  -3  -2   6    4.53    0.16
   3   2  -6    4.13    0.21
   3   2  -6    4.36    0.16
  -3  -1   6   31.63    0.69
   3   1  -6   32.44    0.69
  -3   0   6    0.04    0.06
  -3   0   6    0.13    0.06
   3   0  -6    0.08    0.06
  -3   1   6   32.25    0.69
  -3   1   6   32.38    0.68
   3  -1  -6   32.14    0.69
  -3   2   6    4.44    0.15
  -3   2   6    4.67    0.14
   3  -2  -6    4.37    0.16
   3  -2  -6    4.31    0.16
   3  -3  -6   19.33    0.43
   3  -3  -6   18.57    0.44
   3  -4  -6    1.91    0.13
   3  -4  -6    2.42    0.13
   3  -5  -6    0.09    0.08
   3  -5  -6    0.29    0.09
   3  -6  -6    1.20    0.12
   3  -7  -6    2.45    0.17
   2   9  -6    0.47    0.42
   2   8  -6    1.01    0.40
   2   7  -6    1.47    0.37
  -2  -6   6    2.67    0.17
   2   6  -6    3.16    0.39
  -2  -5   6    5.23    0.20
   2   5  -6    5.68    0.41
  -2  -4   6    3.09    0.14
   2   4  -6    3.35    0.27
  -2  -3   6    2.84    0.13
   2   3  -6    2.73    0.09
   2   3  -6    2.98    0.23
  -2  -2   6   22.46    0.50
   2   2  -6   22.53    0.67
   2   2  -6   22.62    0.49
  -2  -1   6    3.82    0.14
   2   1  -6    3.62    0.13
  -2   0   6  303.25    5.90
   2   0  -6  307.44    5.91
  -2   1   6    4.23    0.14
  -2   1   6    3.92    0.13
   2  -1  -6    3.82    0.13
  -2   2   6   22.33    0.47
  -2   2   6   23.13    0.47
   2  -2  -6   22.96    0.49
   2  -3  -6    2.70    0.12
   2  -3  -6    2.68    0.11
   2  -4  -6    3.07    0.12
   2  -4  -6    3.12    0.13
   2  -5  -6    5.15    0.16
   2  -5  -6    5.31    0.16
   2  -6  -6    2.71    0.13
   2  -6  -6    2.84    0.13
   2  -7  -6    1.10    0.10
   1   9  -6    0.61    0.41
   1   8  -6    3.23    0.52
   1   7  -6    0.73    0.35
  -1  -6   6    4.80    0.20
   1   6  -6    5.59    0.43
  -1  -5   6    1.53    0.12
   1   5  -6    1.68    0.29
  -1  -4   6    4.90    0.16
   1   4  -6    4.60    0.33
  -1  -3   6   19.26    0.43
   1   3  -6   19.79    0.64
  -1  -2   6   13.63    0.32
   1   2  -6   13.66    0.31
   1   2  -6   13.85    0.45
  -1  -1   6    2.51    0.10
   1   1  -6    2.46    0.10
  -1   0   6    0.01    0.04
   1   0  -6   -0.06    0.04
  -1   1   6    2.49    0.09
   1  -1  -6    2.54    0.10
  -1   2   6   13.72    0.28
   1  -2  -6   13.54    0.31
   1  -3  -6   19.67    0.42
   1  -4  -6    4.57    0.13
   1  -4  -6    4.59    0.13
   1  -5  -6    1.15    0.08
   1  -5  -6    1.39    0.08
   1  -6  -6    4.67    0.13
   1  -6  -6    4.51    0.14
   1  -7  -6    0.41    0.07
   0   9  -6    0.81    0.43
   0   8  -6    3.33    0.53
   0   7  -6    3.17    0.44
   0  -6   6   16.22    0.39
   0   6  -6   16.43    0.71
   0  -5   6   18.36    0.42
   0   5  -6   19.24    0.73
   0  -4   6   47.71    0.97
   0   4  -6   47.67    1.41
   0  -3   6   30.58    0.64
   0   3  -6   31.27    0.94
   0  -2   6   37.03    0.76
   0   2  -6   36.10    1.05
   0   2  -6   36.77    0.74
   0   2  -6   37.33    0.75
   0  -1   6   15.04    0.34
   0   1  -6   14.72    0.33
   0   0   6  181.33    3.44
   0   0  -6  172.66    3.44
   0   1   6   14.80    0.33
   0  -1  -6   14.65    0.33
   0   2   6   36.56    0.70
   0  -2  -6   35.08    0.73
   0  -3  -6   31.36    0.64
   0  -4  -6   49.04    0.98
   0  -5  -6   18.78    0.40
   0  -6  -6   16.13    0.35
   0  -7  -6    2.52    0.12
  -1   9  -6    0.70    0.43
  -1   8  -6    0.83    0.40
  -1   7  -6    0.53    0.35
   1  -6   6   -0.02    0.09
   1  -6   6    0.07    0.10
  -1   6  -6    0.43    0.30
   1  -5   6    0.06    0.07
   1  -5   6    0.11    0.09
  -1   5  -6    0.29    0.24
   1  -4   6   14.75    0.35
   1  -4   6   14.62    0.37
  -1   4  -6   14.88    0.57
   1  -3   6    5.85    0.19
   1  -3   6    5.82    0.18
  -1   3  -6    6.12    0.30
   1  -2   6    1.83    0.09
   1  -2   6    1.97    0.11
  -1   2  -6    1.92    0.16
  -1   2  -6    1.75    0.09
  -1   2  -6    1.88    0.08
   1  -1   6    0.64    0.06
   1  -1   6    0.46    0.07
  -1   1  -6    0.53    0.06
  -1   1  -6    0.48    0.06
   1   0   6   -0.03    0.04
  -1   0  -6   -0.03    0.04
  -1   0  -6   -0.03    0.04
   1   1   6    0.64    0.06
  -1  -1  -6    0.53    0.07
   1   2   6    1.82    0.07
  -1  -2  -6    1.87    0.10
  -1  -3  -6    5.84    0.18
  -1  -4  -6   15.09    0.34
  -1  -5  -6   -0.05    0.06
  -1  -6  -6    0.08    0.07
  -1  -7  -6    0.00    0.09
  -2   9  -6    0.99    0.46
   2  -8   6    3.03    0.24
  -2   8  -6    4.13    0.53
  -2   7  -6    1.00    0.37
   2  -6   6   18.52    0.49
   2  -6   6   19.46    0.49
  -2   6  -6   18.39    0.78
   2  -5   6    0.15    0.10
   2  -5   6    0.12    0.09
  -2   5  -6    0.41    0.27
   2  -4   6   84.78    1.70
   2  -4   6   85.34    1.72
  -2   4  -6   83.93    2.39
   2  -3   6   12.22    0.33
   2  -3   6   12.28    0.31
  -2   3  -6   12.93    0.48
  -2   3  -6   12.29    0.26
   2  -2   6   23.52    0.51
   2  -2   6   23.28    0.53
  -2   2  -6   22.87    0.51
  -2   2  -6   22.45    0.50
  -2   2  -6   23.59    0.71
   2  -1   6   80.86    1.64
   2  -1   6   80.38    1.62
  -2   1  -6   82.29    1.63
  -2   1  -6   80.59    1.62
   2   0   6    1.21    0.09
   2   0   6    1.19    0.10
  -2   0  -6    1.28    0.09
  -2   0  -6    1.30    0.10
   2   1   6   83.36    1.66
  -2  -1  -6   82.11    1.65
  -2  -1  -6   81.89    1.66
   2   2   6   23.13    0.50
  -2  -2  -6   23.76    0.52
  -2  -2  -6   22.87    0.52
  -2  -3  -6   12.81    0.33
  -2  -4  -6   84.18    1.69
  -2  -5  -6    0.23    0.09
  -2  -6  -6   18.39    0.45
  -2  -6  -6   18.31    0.44
  -2  -7  -6    0.08    0.11
  -3   9  -6    1.13    0.51
   3  -8   6    0.40    0.17
  -3   8  -6    1.30    0.44
   3  -7   6    1.97    0.20
  -3   7  -6    3.68    0.49
   3  -6   6    0.30    0.14
  -3   6  -6    1.11    0.32
   3  -5   6    0.60    0.13
   3  -5   6    0.50    0.11
  -3   5  -6    0.82    0.28
   3  -4   6    6.74    0.26
   3  -4   6    7.84    0.25
  -3   4  -6    8.00    0.40
   3  -3   6    0.34    0.10
   3  -3   6    0.41    0.09
  -3   3  -6    0.53    0.18
  -3   3  -6    0.40    0.06
  -3   3  -6    0.42    0.06
   3  -2   6    6.60    0.23
   3  -2   6    6.75    0.22
  -3   2  -6    6.59    0.21
  -3   2  -6    6.62    0.30
  -3   2  -6    6.59    0.21
   3  -1   6    0.20    0.08
   3  -1   6    0.16    0.08
  -3   1  -6    0.06    0.07
  -3   1  -6    0.16    0.08
   3   0   6   -0.01    0.07
   3   0   6   -0.01    0.06
  -3   0  -6    0.02    0.08
  -3   0  -6   -0.07    0.07
   3   1   6    0.13    0.07
   3   1   6    0.19    0.08
  -3  -1  -6    0.16    0.07
  -3  -1  -6    0.15    0.08
   3   2   6    6.42    0.20
  -3  -2  -6    6.35    0.22
  -3  -2  -6    6.55    0.23
  -3  -3  -6    0.38    0.09
  -3  -3  -6    0.34    0.10
  -3  -4  -6    8.11    0.26
  -3  -4  -6    8.24    0.27
  -3  -5  -6    0.30    0.12
  -3  -5  -6    0.28    0.11
  -3  -6  -6    0.50    0.13
  -3  -7  -6    2.07    0.18
   4  -8   6    1.37    0.22
  -4   8  -6    1.87    0.47
   4  -7   6    1.53    0.21
  -4   7  -6    2.21    0.46
   4  -6   6    1.53    0.19
  -4   6  -6    1.82    0.38
   4  -5   6    2.54    0.19
   4  -5   6    2.56    0.22
  -4   5  -6    3.28    0.35
   4  -4   6   10.84    0.35
   4  -4   6   10.13    0.32
  -4   4  -6   10.32    0.49
   4  -3   6   21.68    0.53
   4  -3   6   22.45    0.55
  -4   3  -6   21.41    0.50
  -4   3  -6   22.01    0.73
  -4   3  -6   21.16    0.49
   4  -2   6   35.22    0.81
   4  -2   6   36.50    0.80
  -4   2  -6   35.57    1.05
  -4   2  -6   36.34    0.79
  -4   2  -6   35.31    0.78
   4  -1   6  138.91    2.81
   4  -1   6  139.19    2.80
  -4   1  -6  143.37    2.80
  -4   1  -6  139.71    2.80
   4   0   6   93.68    1.92
   4   0   6   95.12    1.92
  -4   0  -6   91.84    1.92
  -4   0  -6   94.68    1.91
   4   1   6  140.88    2.80
   4   1   6  141.83    2.78
  -4  -1  -6  138.04    2.79
  -4  -1  -6  136.96    2.78
   4   2   6   35.40    0.78
   4   2   6   35.63    0.79
  -4  -2  -6   34.74    0.79
  -4  -2  -6   34.97    0.80
   4   3   6   21.94    0.49
  -4  -3  -6   21.81    0.54
  -4  -3  -6   21.69    0.54
  -4  -4  -6   10.49    0.34
  -4  -4  -6   10.84    0.34
  -4  -5  -6    2.64    0.20
  -4  -5  -6    3.00    0.22
  -4  -6  -6    1.06    0.17
  -4  -7  -6    1.86    0.20
  -4  -8  -6    1.36    0.21
   5  -8   6    0.94    0.23
  -5   8  -6    1.60    0.50
   5  -7   6    0.31    0.19
  -5   7  -6    0.69    0.37
   5  -6   6    1.69    0.21
  -5   6  -6    2.10    0.37
   5  -5   6   -0.03    0.15
   5  -5   6   -0.05    0.12
  -5   5  -6    0.41    0.26
   5  -4   6   -0.09    0.11
   5  -4   6    0.03    0.13
  -5   4  -6    0.05    0.04
  -5   4  -6    0.00    0.02
  -5   4  -6    0.27    0.21
   5  -3   6    0.45    0.14
   5  -3   6    0.06    0.11
  -5   3  -6    0.01    0.09
  -5   3  -6    0.15    0.18
   5  -2   6    0.04    0.10
   5  -2   6    0.15    0.12
  -5   2  -6    0.09    0.13
  -5   2  -6    0.07    0.11
   5  -1   6    0.36    0.12
  -5   1  -6    0.29    0.12
   5   0   6   -0.02    0.11
  -5   0  -6    0.05    0.10
   5   1   6    0.34    0.12
  -5  -1  -6    0.29    0.11
   5   2   6    0.09    0.10
  -5  -2  -6   -0.09    0.11
  -5  -2  -6    0.06    0.10
  -5  -3  -6   -0.16    0.09
  -5  -3  -6    0.13    0.12
  -5  -4  -6   -0.05    0.12
  -5  -4  -6    0.01    0.13
  -5  -5  -6   -0.02    0.13
  -5  -5  -6    0.14    0.15
  -5  -6  -6    1.32    0.20
  -5  -7  -6    0.32    0.19
  -5  -8  -6    0.99    0.22
   6  -8   6    1.19    0.26
  -6   8  -6    1.92    0.50
   6  -7   6    1.17    0.24
  -6   7  -6    1.79    0.42
   6  -6   6    1.68    0.23
  -6   6  -6    1.79    0.38
   6  -5   6    7.69    0.37
  -6   5  -6    7.31    0.49
   6  -4   6   11.07    0.40
  -6   4  -6   10.56    0.50
  -6   4  -6   10.15    0.29
   6  -3   6   13.12    0.43
  -6   3  -6   12.52    0.38
  -6   3  -6   11.83    0.49
   6  -2   6   33.38    0.79
  -6   2  -6   31.41    0.77
  -6   2  -6   31.26    0.95
   6  -1   6    3.42    0.22
  -6   1  -6    3.21    0.21
   6   0   6   69.20    1.51
  -6   0  -6   71.28    1.51
   6   1   6    3.14    0.21
  -6  -1  -6    3.15    0.22
   6   2   6   33.56    0.80
  -6  -2  -6   32.26    0.80
   6   3   6   12.13    0.39
  -6  -3  -6   12.75    0.42
  -6  -4  -6   11.06    0.40
  -6  -5  -6    6.91    0.35
  -6  -6  -6    1.68    0.23
  -6  -7  -6    1.32    0.24
  -6  -8  -6    0.97    0.25
   7  -8   6    0.58    0.27
  -7   8  -6    1.14    0.50
   7  -7   6    0.03    0.23
  -7   7  -6   -0.03    0.40
   7  -6   6    0.77    0.23
  -7   6  -6    1.17    0.37
   7  -5   6    0.71    0.21
  -7   5  -6    1.01    0.31
   7  -4   6    0.29    0.19
  -7   4  -6    0.29    0.12
  -7   4  -6    0.43    0.24
   7  -3   6    3.93    0.28
  -7   3  -6    3.94    0.31
  -7   3  -6    4.34    0.25
   7  -2   6    1.83    0.22
  -7   2  -6    2.04    0.20
  -7   2  -6    2.16    0.22
   7  -1   6    1.52    0.21
  -7   1  -6    1.63    0.17
  -7   1  -6    1.31    0.18
   7   0   6   -0.01    0.15
  -7   0  -6    0.11    0.13
   7   1   6    1.47    0.19
  -7  -1  -6    1.41    0.20
   7   2   6    1.95    0.21
  -7  -2  -6    1.89    0.22
   7   3   6    4.02    0.27
  -7  -3  -6    4.19    0.31
  -7  -4  -6    0.35    0.19
  -7  -5  -6    0.50    0.21
  -7  -6  -6    0.68    0.23
  -7  -7  -6    0.20    0.24
  -7  -8  -6    0.58    0.27
   8  -7   6    1.36    0.29
  -8   7  -6    1.72    0.47
   8  -6   6    3.19    0.32
  -8   6  -6    3.57    0.47
   8  -5   6    4.00    0.33
  -8   5  -6    4.71    0.42
   8  -4   6   16.86    0.57
  -8   4  -6   15.58    0.65
   8  -3   6    7.67    0.37
  -8   3  -6    7.02    0.38
  -8   3  -6    6.97    0.34
   8  -2   6   15.90    0.51
  -8   2  -6   14.92    0.53
  -8   2  -6   14.61    0.50
   8  -1   6    3.49    0.28
  -8   1  -6    3.43    0.21
  -8   1  -6    3.24    0.26
   8   0   6    9.37    0.39
  -8   0  -6    9.61    0.39
   8   1   6    3.34    0.29
  -8  -1  -6    3.67    0.29
   8   2   6   15.29    0.51
  -8  -2  -6   14.85    0.51
   8   3   6    7.73    0.37
  -8  -3  -6    7.44    0.40
  -8  -4  -6   16.64    0.58
  -8  -5  -6    4.57    0.38
  -8  -6  -6    2.95    0.33
  -8  -7  -6    1.49    0.31
   9  -7   6    0.45    0.29
  -9   7  -6   -0.04    0.41
   9  -6   6    1.26    0.29
  -9   6  -6    0.60    0.38
   9  -5   6    0.33    0.26
  -9   5  -6    0.37    0.31
   9  -4   6    2.86    0.31
  -9   4  -6    2.90    0.34
   9  -3   6    0.00    0.22
  -9   3  -6   -0.02    0.20
  -9   3  -6    0.05    0.17
   9  -2   6    2.88    0.29
  -9   2  -6    2.40    0.23
  -9   2  -6    2.80    0.26
   9  -1   6    0.07    0.18
  -9   1  -6    0.08    0.12
  -9   1  -6    0.15    0.19
   9   0   6   -0.04    0.17
  -9   0  -6   -0.13    0.19
   9   1   6   -0.12    0.18
  -9  -1  -6    0.11    0.19
   9   2   6    2.49    0.26
  -9  -2  -6    2.66    0.28
   9   3   6    0.39    0.18
  -9  -3  -6    0.06    0.21
  -9  -4  -6    2.80    0.33
  -9  -5  -6    0.04    0.26
  -9  -6  -6    1.09    0.31
  -9  -7  -6    0.14    0.30
  10  -6   6    4.46    0.42
  10  -5   6    0.14    0.27
  10  -4   6   13.76    0.57
  10  -3   6    0.12    0.24
 -10   3  -6    0.41    0.19
  10  -2   6   17.15    0.61
 -10   2  -6   17.69    0.60
  10  -1   6    2.59    0.30
 -10   1  -6    2.87    0.29
  10   0   6   16.92    0.59
 -10   0  -6   17.88    0.62
  10   1   6    3.05    0.30
 -10  -1  -6    2.98    0.30
  10   2   6   16.18    0.58
 -10  -2  -6   17.48    0.63
  10   3   6    0.16    0.20
 -10  -3  -6    0.16    0.25
 -10  -4  -6   15.26    0.64
 -10  -5  -6    0.20    0.29
 -10  -6  -6    4.21    0.44
  11  -5   6    1.11    0.33
  11  -4   6    0.47    0.29
  11  -3   6    0.60    0.29
  11  -2   6    0.34    0.25
 -11   2  -6    0.47    0.21
  11  -1   6    0.49    0.24
 -11   1  -6    0.68    0.23
  11   0   6    0.42    0.23
 -11   0  -6    0.43    0.23
  11   1   6    0.51    0.23
 -11  -1  -6    0.67    0.24
  11   2   6    0.53    0.24
 -11  -2  -6    0.14    0.23
  11   3   6    0.19    0.22
 -11  -3  -6    1.05    0.31
 -11  -4  -6    1.02    0.32
 -11  -5  -6    0.61    0.34
  12  -4   6    2.99    0.42
  12  -3   6    4.20    0.40
  12  -2   6    7.19    0.49
 -12   2  -6    7.13    0.45
  12  -1   6   10.06    0.53
 -12   1  -6    9.28    0.51
  12   0   6   13.27    0.58
 -12   0  -6   13.27    0.58
  12   1   6    9.13    0.52
 -12  -1  -6    9.84    0.52
  12   2   6    6.64    0.47
 -12  -2  -6    6.76    0.52
 -12  -3  -6    4.28    0.42
 -12  -4  -6    2.82    0.40
  13  -3   6    0.21    0.32
  13  -2   6    0.34    0.33
  13  -1   6    0.52    0.29
 -13   1  -6    1.12    0.30
  13   0   6    0.32    0.28
 -13   0  -6    0.59    0.30
  13   1   6    0.22    0.26
 -13  -1  -6    0.45    0.28
  13   2   6    0.41    0.28
 -13  -2  -6    0.78    0.34
 -13  -3  -6    0.52    0.34
 -14  -1   7   -0.19    0.33
  14   1  -7   -0.14    0.31
 -14   0   7    0.11    0.30
  14   0  -7   -0.05    0.31
 -14   1   7    0.16    0.28
  14  -1  -7   -0.42    0.29
 -13  -3   7    3.36    0.41
 -13  -2   7    0.54    0.32
  13   2  -7    0.50    0.29
 -13  -1   7    6.19    0.52
  13   1  -7    5.49    0.44
 -13   0   7    0.30    0.30
  13   0  -7    0.37    0.27
 -13   1   7    5.63    0.49
  13  -1  -7    6.14    0.47
  13  -2  -7    0.36    0.31
  13  -3  -7    3.47    0.39
 -12  -5   7    0.43    0.36
 -12  -4   7    0.90    0.35
 -12  -3   7    0.56    0.32
  12   3  -7    0.00    0.24
 -12  -2   7    0.53    0.28
  12   2  -7    0.64    0.27
 -12  -1   7   -0.18    0.28
  12   1  -7   -0.04    0.26
 -12   0   7    0.24    0.28
  12   0  -7   -0.13    0.23
 -12   1   7   -0.14    0.25
  12  -1  -7   -0.25    0.23
 -12   2   7    0.55    0.25
  12  -2  -7    0.43    0.27
  12  -3  -7   -0.21    0.28
  12  -4  -7    0.81    0.32
  12  -5  -7    0.14    0.32
 -11  -5   7    7.99    0.55
 -11  -4   7   -0.29    0.29
 -11  -3   7    8.83    0.51
  11   3  -7    8.07    0.43
 -11  -2   7    0.08    0.24
  11   2  -7    0.16    0.22
 -11  -1   7    6.46    0.41
  11   1  -7    6.14    0.39
 -11   0   7   -0.05    0.24
  11   0  -7   -0.09    0.21
 -11   1   7    6.63    0.42
  11  -1  -7    6.81    0.44
 -11   2   7    0.22    0.22
  11  -2  -7    0.34    0.25
  11  -3  -7    8.10    0.45
  11  -4  -7   -0.19    0.26
  11  -5  -7    6.90    0.49
 -10  -6   7    0.19    0.31
 -10  -5   7    0.48    0.29
 -10  -4   7    0.44    0.25
 -10  -3   7    1.15    0.27
  10   3  -7    1.07    0.22
 -10  -2   7    0.02    0.22
  10   2  -7    0.50    0.20
 -10  -1   7    0.63    0.24
  10   1  -7    0.10    0.19
 -10   0   7   -0.07    0.21
  10   0  -7   -0.06    0.21
 -10   1   7    0.33    0.20
  10  -1  -7    0.21    0.20
 -10   2   7    0.37    0.20
  10  -2  -7    0.45    0.22
 -10   3   7    1.32    0.22
  10  -3  -7    1.42    0.24
  10  -4  -7    0.42    0.24
  10  -5  -7    0.53    0.27
  10  -6  -7    0.25    0.27
  -9  -7   7    1.66    0.35
  -9  -6   7    0.18    0.28
   9   6  -7    0.16    0.29
  -9  -5   7    6.48    0.44
   9   5  -7    5.09    0.37
  -9  -4   7   -0.06    0.21
   9   4  -7   -0.10    0.15
   9   4  -7   -0.02    0.19
  -9  -3   7   10.46    0.47
   9   3  -7   10.04    0.38
   9   3  -7   10.40    0.41
  -9  -2   7    2.66    0.28
   9   2  -7    2.76    0.26
  -9  -1   7   17.24    0.56
   9   1  -7   17.92    0.55
  -9   0   7   16.43    0.53
   9   0  -7   16.51    0.53
  -9   1   7   18.36    0.57
   9  -1  -7   16.78    0.54
  -9   2   7    3.00    0.26
   9  -2  -7    2.61    0.25
  -9   3   7   10.19    0.39
   9  -3  -7   10.44    0.42
   9  -4  -7    0.07    0.21
   9  -5  -7    5.56    0.38
   9  -6  -7    0.27    0.24
   9  -7  -7    1.65    0.31
  -8  -7   7   -0.04    0.28
   8   7  -7    0.25    0.35
  -8  -6   7    0.07    0.25
   8   6  -7   -0.21    0.28
  -8  -5   7    0.40    0.24
   8   5  -7    0.32    0.25
  -8  -4   7   -0.01    0.21
   8   4  -7    0.12    0.19
   8   4  -7    0.06    0.14
  -8  -3   7    0.25    0.18
   8   3  -7    0.40    0.17
   8   3  -7    0.50    0.16
  -8  -2   7    0.69    0.19
   8   2  -7    0.77    0.13
   8   2  -7    0.78    0.16
  -8  -1   7    2.68    0.25
   8   1  -7    2.79    0.24
  -8   0   7    0.33    0.16
   8   0  -7    0.24    0.15
  -8   1   7    2.22    0.22
   8  -1  -7    2.53    0.22
   8  -1  -7    2.07    0.10
  -8   2   7    0.71    0.17
   8  -2  -7    0.72    0.13
   8  -2  -7    0.81    0.17
  -8   3   7    0.41    0.14
   8  -3  -7    0.47    0.19
   8  -4  -7   -0.06    0.17
   8  -5  -7    0.49    0.20
   8  -6  -7    0.02    0.21
   8  -7  -7    0.12    0.24
  -7  -8   7    0.28    0.28
   7   8  -7    0.19    0.40
  -7  -7   7    1.89    0.30
   7   7  -7    1.89    0.41
  -7  -6   7   -0.24    0.22
   7   6  -7   -0.10    0.29
  -7  -5   7    1.41    0.24
   7   5  -7    1.74    0.31
  -7  -4   7    0.04    0.19
   7   4  -7   -0.04    0.11
   7   4  -7   -0.04    0.19
  -7  -3   7   11.19    0.41
   7   3  -7   10.35    0.41
   7   3  -7    9.82    0.36
  -7  -2   7    0.05    0.15
   7   2  -7    0.17    0.12
   7   2  -7    0.03    0.13
  -7  -1   7   59.65    1.31
   7   1  -7   60.00    1.30
   7   1  -7   58.56    1.59
  -7   0   7    0.63    0.15
   7   0  -7    0.65    0.15
   7   0  -7    0.72    0.07
  -7   1   7   58.72    1.30
   7  -1  -7   59.43    1.29
   7  -1  -7   59.51    1.59
  -7   2   7   -0.01    0.12
   7  -2  -7   -0.02    0.11
   7  -2  -7    0.00    0.14
  -7   3   7   10.26    0.35
   7  -3  -7   10.15    0.36
  -7   4   7    0.04    0.06
   7  -4  -7   -0.01    0.15
   7  -5  -7    1.19    0.20
   7  -6  -7    0.01    0.18
   7  -7  -7    1.49    0.24
   7  -8  -7   -0.28    0.22
  -6  -8   7    0.04    0.26
   6   8  -7   -0.01    0.36
  -6  -7   7    0.54    0.24
   6   7  -7    0.76    0.38
  -6  -6   7   -0.03    0.19
   6   6  -7   -0.10    0.28
  -6  -5   7    1.00    0.21
   6   5  -7    1.26    0.29
  -6  -4   7    2.03    0.22
   6   4  -7    2.30    0.18
   6   4  -7    2.16    0.26
  -6  -3   7    1.43    0.19
   6   3  -7    1.26    0.20
   6   3  -7    1.49    0.15
  -6  -2   7   17.81    0.50
   6   2  -7   17.73    0.56
   6   2  -7   17.62    0.47
  -6  -1   7    0.02    0.12
   6   1  -7    0.04    0.08
   6   1  -7    0.02    0.12
  -6   0   7    0.35    0.12
   6   0  -7    0.33    0.12
  -6   1   7    0.02    0.12
   6  -1  -7   -0.05    0.12
   6  -1  -7   -0.08    0.08
  -6   2   7   18.61    0.49
   6  -2  -7   18.17    0.49
  -6   3   7    1.50    0.14
   6  -3  -7    1.51    0.17
   6  -4  -7    2.01    0.19
   6  -4  -7    2.34    0.20
   6  -5  -7    1.08    0.17
   6  -6  -7    0.02    0.16
   6  -7  -7    0.90    0.20
   6  -8  -7   -0.23    0.19
  -5  -8   7    0.01    0.23
   5   8  -7    0.39    0.41
   5   7  -7    4.45    0.50
   5   6  -7    1.00    0.34
  -5  -5   7   19.12    0.52
   5   5  -7   18.62    0.70
  -5  -4   7    5.44    0.25
   5   4  -7    5.53    0.20
   5   4  -7    5.65    0.35
  -5  -3   7   51.42    1.10
   5   3  -7   49.52    1.07
   5   3  -7   50.32    1.44
  -5  -2   7    8.53    0.31
   5   2  -7    8.35    0.32
   5   2  -7    8.49    0.28
  -5  -1   7  106.89    2.18
   5   1  -7  105.61    2.17
   5   1  -7  109.29    2.85
  -5   0   7   43.62    0.97
   5   0  -7   45.73    0.98
  -5   1   7  104.39    2.12
   5  -1  -7  105.59    2.13
  -5   2   7    8.51    0.28
   5  -2  -7    8.51    0.28
   5  -2  -7    8.69    0.28
  -5   3   7   49.72    1.07
  -5   3   7   51.50    1.04
   5  -3  -7   51.12    1.10
   5  -3  -7   51.25    1.09
   5  -4  -7    5.73    0.24
   5  -4  -7    5.51    0.25
   5  -5  -7   19.78    0.51
   5  -5  -7   19.26    0.51
   5  -6  -7    0.89    0.16
   5  -7  -7    4.83    0.28
   4   8  -7    0.41    0.41
   4   7  -7    2.14    0.41
   4   6  -7    0.65    0.33
  -4  -5   7    3.79    0.22
   4   5  -7    4.30    0.38
  -4  -4   7    0.37    0.11
   4   4  -7    0.64    0.21
  -4  -3   7   42.17    0.90
   4   3  -7   41.33    1.20
   4   3  -7   40.20    0.88
  -4  -2   7    0.15    0.08
   4   2  -7   -0.04    0.11
   4   2  -7    0.10    0.08
  -4  -1   7   30.03    0.67
   4   1  -7   29.74    0.67
  -4   0   7   -0.05    0.07
  -4   0   7    0.04    0.09
   4   0  -7   -0.03    0.08
  -4   1   7   30.21    0.68
  -4   1   7   30.60    0.66
   4  -1  -7   29.46    0.67
  -4   2   7    0.08    0.08
  -4   2   7    0.08    0.07
   4  -2  -7    0.18    0.09
   4  -2  -7    0.03    0.08
  -4   3   7   39.39    0.84
  -4   3   7   41.88    0.83
   4  -3  -7   41.36    0.88
   4  -3  -7   41.52    0.89
   4  -4  -7    0.43    0.11
   4  -4  -7    0.35    0.10
   4  -5  -7    3.58    0.19
   4  -5  -7    3.89    0.20
   4  -6  -7    0.16    0.12
   4  -7  -7    1.91    0.18
   3   9  -7    1.15    0.46
   3   8  -7    0.52    0.39
   3   7  -7    5.45    0.53
   3   6  -7    0.24    0.31
  -3  -5   7   28.62    0.66
   3   5  -7   29.68    0.99
  -3  -4   7    1.39    0.13
   3   4  -7    1.90    0.27
  -3  -3   7   37.46    0.81
   3   3  -7   37.72    0.79
   3   3  -7   38.23    1.12
  -3  -2   7    8.25    0.25
   3   2  -7    8.36    0.24
   3   2  -7    8.17    0.31
  -3  -1   7    1.32    0.10
   3   1  -7    1.20    0.10
  -3   0   7    7.04    0.21
   3   0  -7    7.05    0.22
  -3   1   7    1.32    0.09
  -3   1   7    1.23    0.10
   3  -1  -7    1.17    0.10
  -3   2   7    7.96    0.22
  -3   2   7    8.44    0.22
   3  -2  -7    8.15    0.24
   3  -3  -7   38.00    0.81
   3  -3  -7   38.77    0.81
   3  -4  -7    1.43    0.11
   3  -4  -7    1.32    0.11
   3  -5  -7   28.94    0.65
   3  -5  -7   29.96    0.65
   3  -6  -7    0.08    0.10
   3  -7  -7    5.03    0.22
   2   9  -7    1.08    0.45
   2   8  -7    0.55    0.38
   2   7  -7    3.73    0.47
   2   6  -7    0.62    0.30
  -2  -5   7    1.57    0.13
   2   5  -7    2.01    0.31
  -2  -4   7    7.89    0.24
   2   4  -7    7.55    0.39
  -2  -3   7    2.16    0.13
   2   3  -7    2.27    0.10
   2   3  -7    2.05    0.10
   2   3  -7    2.37    0.21
  -2  -2   7   38.69    0.80
   2   2  -7   37.57    0.80
   2   2  -7   38.46    1.09
  -2  -1   7    0.34    0.07
   2   1  -7    0.37    0.06
  -2   0   7   -0.01    0.04
   2   0  -7    0.02    0.06
  -2   1   7    0.39    0.06
  -2   1   7    0.35    0.07
   2  -1  -7    0.33    0.06
  -2   2   7   36.87    0.76
  -2   2   7   37.11    0.76
   2  -2  -7   38.09    0.78
   2  -3  -7    2.07    0.11
   2  -4  -7    7.82    0.22
   2  -4  -7    7.76    0.22
   2  -5  -7    1.31    0.10
   2  -5  -7    1.30    0.10
   2  -6  -7    0.22    0.08
   2  -6  -7    0.16    0.08
   2  -7  -7    3.32    0.16
   1   9  -7    2.04    0.52
   1   8  -7    0.73    0.39
   1   7  -7    2.66    0.45
  -1  -6   7    0.61    0.11
   1   6  -7    0.93    0.31
  -1  -5   7    4.01    0.17
   1   5  -7    5.05    0.40
  -1  -4   7    0.03    0.07
   1   4  -7    0.09    0.19
  -1  -3   7   48.86    1.00
   1   3  -7   48.64    0.96
   1   3  -7   49.14    1.41
  -1  -2   7    7.14    0.20
   1   2  -7    6.81    0.19
   1   2  -7    7.02    0.29
  -1  -1   7  162.36    3.15
   1   1  -7  160.59    3.15
  -1   0   7   14.89    0.34
   1   0  -7   14.12    0.34
  -1   1   7  161.40    3.13
   1  -1  -7  160.07    3.14
  -1   2   7    6.99    0.17
  -1   2   7    6.96    0.17
   1  -2  -7    6.88    0.19
   1  -3  -7   49.04    0.99
   1  -4  -7   -0.06    0.06
   1  -5  -7    4.19    0.14
   1  -6  -7    0.53    0.08
   1  -7  -7    1.76    0.12
   0   9  -7    1.02    0.49
   0   8  -7    1.17    0.41
   0   7  -7    2.17    0.41
   0  -6   7    1.18    0.12
   0   6  -7    1.99    0.35
   0  -5   7    0.53    0.09
   0   5  -7    0.57    0.26
   0  -4   7    0.61    0.08
   0   4  -7    0.88    0.24
   0  -3   7   35.37    0.74
   0   3  -7   35.13    1.05
   0  -2   7    0.10    0.05
   0   2  -7    0.09    0.05
   0   2  -7    0.08    0.05
   0  -1   7   61.33    1.22
   0   1  -7   59.82    1.22
   0   1   7   60.10    1.20
   0  -1  -7   59.00    1.20
   0   2   7    0.07    0.04
   0  -2  -7    0.05    0.05
   0  -3  -7   34.85    0.72
   0  -4  -7    0.53    0.07
   0  -5  -7    0.47    0.08
   0  -6  -7    1.22    0.10
   0  -7  -7    1.80    0.13
  -1   9  -7    2.29    0.51
  -1   8  -7    1.35    0.45
  -1   7  -7    4.79    0.52
   1  -6   7    2.85    0.20
   1  -6   7    3.23    0.18
  -1   6  -7    3.98    0.41
   1  -5   7   16.88    0.40
   1  -5   7   16.76    0.43
  -1   5  -7   16.37    0.67
   1  -4   7    2.21    0.13
   1  -4   7    2.20    0.16
  -1   4  -7    2.59    0.30
   1  -3   7   64.74    1.29
   1  -3   7   65.26    1.32
  -1   3  -7   64.34    1.81
  -1   3  -7   62.00    1.25
   1  -2   7   15.08    0.35
   1  -2   7   15.06    0.37
  -1   2  -7   14.90    0.35
  -1   2  -7   14.91    0.34
   1  -1   7  139.87    2.74
  -1   1  -7  140.34    2.74
  -1   1  -7  139.72    2.75
   1   0   7   24.58    0.54
  -1   0  -7   25.44    0.55
  -1   0  -7   24.99    0.55
   1   1   7  139.91    2.74
  -1  -1  -7  139.58    2.74
   1   2   7   15.13    0.34
  -1  -2  -7   14.62    0.36
  -1  -3  -7   65.46    1.32
  -1  -4  -7    2.18    0.13
  -1  -5  -7   16.81    0.40
  -1  -6  -7    3.07    0.17
  -1  -7  -7    3.42    0.18
  -2   9  -7    1.10    0.48
  -2   8  -7    1.85    0.48
   2  -7   7    0.42    0.15
  -2   7  -7    0.61    0.38
   2  -6   7    1.26    0.16
  -2   6  -7    1.87    0.36
   2  -5   7    0.02    0.11
   2  -5   7   -0.04    0.09
  -2   5  -7    0.23    0.25
   2  -4   7    4.60    0.19
   2  -4   7    4.24    0.21
  -2   4  -7    5.00    0.36
   2  -3   7    8.39    0.27
   2  -3   7    8.45    0.24
  -2   3  -7    8.18    0.37
  -2   3  -7    8.48    0.20
  -2   3  -7    8.32    0.20
   2  -2   7   33.96    0.73
   2  -2   7   34.06    0.75
  -2   2  -7   33.60    0.72
  -2   2  -7   34.03    0.73
   2  -1   7    0.18    0.07
   2  -1   7    0.33    0.07
  -2   1  -7    0.27    0.07
  -2   1  -7    0.26    0.07
   2   0   7   -0.06    0.06
   2   0   7   -0.01    0.05
  -2   0  -7   -0.04    0.06
  -2   0  -7    0.05    0.07
   2   1   7    0.25    0.07
  -2  -1  -7    0.30    0.08
  -2  -1  -7    0.31    0.07
   2   2   7   33.62    0.72
  -2  -2  -7   33.60    0.74
  -2  -2  -7   35.22    0.74
  -2  -3  -7    8.95    0.27
  -2  -4  -7    4.38    0.19
  -2  -5  -7   -0.10    0.09
  -2  -6  -7    1.34    0.14
  -2  -7  -7    0.24    0.12
  -3   9  -7    2.78    0.60
   3  -8   7    0.06    0.17
  -3   8  -7    0.76    0.41
   3  -7   7    6.47    0.32
  -3   7  -7    7.44    0.55
   3  -6   7    2.13    0.20
  -3   6  -7    2.66    0.40
   3  -5   7   36.70    0.84
   3  -5   7   36.24    0.82
  -3   5  -7   37.10    1.21
   3  -4   7    1.47    0.15
   3  -4   7    1.50    0.14
  -3   4  -7    1.49    0.26
   3  -3   7   26.87    0.61
   3  -3   7   26.91    0.63
  -3   3  -7   26.84    0.57
  -3   3  -7   26.35    0.85
  -3   3  -7   26.78    0.58
   3  -2   7    1.59    0.12
   3  -2   7    1.87    0.14
  -3   2  -7    1.58    0.12
  -3   2  -7    1.64    0.13
   3  -1   7   31.31    0.72
   3  -1   7   31.33    0.70
  -3   1  -7   31.16    0.70
  -3   1  -7   32.25    0.71
   3   0   7   17.68    0.44
   3   0   7   17.66    0.45
  -3   0  -7   17.59    0.44
  -3   0  -7   17.93    0.44
   3   1   7   32.40    0.71
   3   1   7   32.20    0.71
  -3  -1  -7   30.95    0.71
  -3  -1  -7   30.97    0.70
   3   2   7    1.84    0.12
  -3  -2  -7    1.91    0.14
  -3  -2  -7    2.06    0.15
   3   3   7   26.84    0.57
  -3  -3  -7   27.42    0.63
  -3  -3  -7   27.12    0.63
  -3  -4  -7    1.46    0.14
  -3  -4  -7    1.28    0.14
  -3  -5  -7   37.01    0.82
  -3  -5  -7   36.44    0.82
  -3  -6  -7    2.22    0.18
  -3  -7  -7    6.61    0.30
   4  -8   7    0.10    0.19
  -4   8  -7    1.18    0.47
   4  -7   7    0.61    0.19
  -4   7  -7    1.20    0.39
   4  -6   7    0.30    0.16
  -4   6  -7    1.06    0.36
   4  -5   7    3.30    0.25
   4  -5   7    3.44    0.22
  -4   5  -7    4.02    0.37
   4  -4   7    0.10    0.13
   4  -4   7    0.02    0.11
  -4   4  -7    0.50    0.24
   4  -3   7   30.12    0.70
   4  -3   7   29.98    0.72
  -4   3  -7   30.15    0.66
  -4   3  -7   29.98    0.95
  -4   3  -7   30.48    0.67
   4  -2   7   12.70    0.36
   4  -2   7   11.63    0.36
  -4   2  -7   12.35    0.35
  -4   2  -7   12.21    0.45
   4  -1   7    3.98    0.19
   4  -1   7    3.65    0.20
  -4   1  -7    4.12    0.20
   4   0   7   -0.09    0.08
   4   0   7   -0.06    0.09
  -4   0  -7   -0.06    0.08
  -4   0  -7    0.03    0.09
   4   1   7    4.06    0.21
   4   1   7    3.90    0.20
  -4  -1  -7    4.01    0.20
  -4  -1  -7    3.74    0.19
   4   2   7   12.18    0.34
  -4  -2  -7   11.74    0.36
  -4  -2  -7   12.12    0.35
   4   3   7   30.76    0.67
  -4  -3  -7   30.23    0.72
  -4  -3  -7   30.46    0.71
  -4  -4  -7    0.00    0.11
  -4  -4  -7    0.01    0.12
  -4  -5  -7    3.52    0.24
  -4  -5  -7    3.36    0.22
  -4  -6  -7    0.34    0.15
  -4  -7  -7    0.76    0.18
  -4  -8  -7   -0.14    0.18
   5  -8   7   -0.14    0.20
  -5   8  -7    0.39    0.42
   5  -7   7    2.70    0.26
  -5   7  -7    3.43    0.50
   5  -6   7   -0.04    0.17
  -5   6  -7    0.46    0.32
   5  -5   7   14.14    0.44
   5  -5   7   14.38    0.47
  -5   5  -7   14.30    0.66
   5  -4   7    0.64    0.14
   5  -4   7    0.80    0.17
  -5   4  -7    0.96    0.24
  -5   4  -7    0.54    0.07
  -5   4  -7    0.58    0.07
   5  -3   7   18.22    0.51
   5  -3   7   17.58    0.49
  -5   3  -7   17.84    0.64
  -5   3  -7   18.22    0.47
   5  -2   7    2.50    0.20
  -5   2  -7    2.50    0.21
  -5   2  -7    2.53    0.19
   5  -1   7   63.49    1.37
  -5   1  -7   64.18    1.37
   5   0   7   13.93    0.42
  -5   0  -7   13.82    0.41
   5   1   7   63.80    1.39
  -5  -1  -7   65.21    1.38
   5   2   7    2.60    0.18
  -5  -2  -7    2.39    0.19
  -5  -3  -7   17.63    0.49
  -5  -3  -7   18.07    0.51
  -5  -4  -7    0.78    0.16
  -5  -4  -7    0.66    0.15
  -5  -5  -7   14.77    0.45
  -5  -5  -7   14.58    0.46
  -5  -6  -7   -0.05    0.16
  -5  -7  -7    2.83    0.26
  -5  -8  -7    0.22    0.21
   6  -8   7    0.19    0.24
  -6   8  -7    0.32    0.46
   6  -7   7    0.79    0.23
  -6   7  -7    1.23    0.44
   6  -6   7    0.23    0.20
  -6   6  -7    0.26    0.33
   6  -5   7    0.78    0.20
  -6   5  -7    0.54    0.30
   6  -4   7    0.08    0.15
  -6   4  -7    0.43    0.24
  -6   4  -7    0.19    0.09
   6  -3   7    0.07    0.16
  -6   3  -7    0.10    0.19
  -6   3  -7   -0.05    0.11
   6  -2   7    4.76    0.27
  -6   2  -7    4.82    0.29
  -6   2  -7    4.90    0.25
   6  -1   7    6.34    0.30
  -6   1  -7    6.15    0.28
   6   0   7    0.25    0.13
  -6   0  -7   -0.03    0.14
   6   1   7    6.14    0.28
  -6  -1  -7    6.70    0.31
   6   2   7    4.57    0.26
  -6  -2  -7    4.75    0.27
  -6  -3  -7   -0.11    0.14
  -6  -4  -7    0.41    0.18
  -6  -5  -7    0.55    0.19
  -6  -6  -7    0.07    0.19
  -6  -7  -7    1.23    0.25
  -6  -8  -7    0.47    0.24
   7  -7   7    1.82    0.28
  -7   7  -7    1.80    0.47
   7  -6   7    0.63    0.23
  -7   6  -7    0.16    0.31
   7  -5   7    7.29    0.39
  -7   5  -7    6.66    0.49
   7  -4   7    1.03    0.22
  -7   4  -7    1.03    0.14
  -7   4  -7    1.24    0.28
   7  -3   7   20.89    0.60
  -7   3  -7   20.53    0.58
  -7   3  -7   19.64    0.71
   7  -2   7    1.88    0.21
  -7   2  -7    2.12    0.21
  -7   2  -7    1.86    0.22
   7  -1   7   71.31    1.57
  -7   1  -7   72.36    1.57
   7   0   7    0.05    0.14
  -7   0  -7    0.18    0.15
   7   1   7   73.37    1.58
  -7  -1  -7   70.71    1.57
   7   2   7    1.89    0.20
  -7  -2  -7    1.83    0.22
   7   3   7   20.59    0.58
  -7  -3  -7   20.55    0.62
  -7  -4  -7    1.00    0.22
  -7  -5  -7    7.47    0.41
  -7  -6  -7    0.52    0.23
  -7  -7  -7    2.06    0.29
   8  -7   7    0.20    0.26
  -8   7  -7    0.17    0.42
   8  -6   7    0.37    0.25
  -8   6  -7    0.10    0.36
   8  -5   7    0.69    0.25
  -8   5  -7    0.48    0.32
   8  -4   7    0.30    0.22
  -8   4  -7   -0.01    0.25
   8  -3   7    0.20    0.21
  -8   3  -7   -0.01    0.15
  -8   3  -7   -0.02    0.20
   8  -2   7    1.61    0.24
  -8   2  -7    1.61    0.22
  -8   2  -7    1.55    0.21
   8  -1   7    1.27    0.21
  -8   1  -7    1.51    0.18
  -8   1  -7    1.37    0.21
   8   0   7    0.04    0.18
  -8   0  -7    0.23    0.19
   8   1   7    1.36    0.20
  -8  -1  -7    1.31    0.20
   8   2   7    1.69    0.23
  -8  -2  -7    1.22    0.23
   8   3   7    0.06    0.16
  -8  -3  -7    0.33    0.19
  -8  -4  -7    0.43    0.22
  -8  -5  -7    0.65    0.23
  -8  -6  -7    0.23    0.26
  -8  -7  -7    0.34    0.27
  -9   7  -7    1.40    0.48
   9  -6   7    0.76    0.28
  -9   6  -7    0.43    0.38
   9  -5   7    8.54    0.49
  -9   5  -7    6.59    0.48
   9  -4   7    0.53    0.25
  -9   4  -7    0.41    0.26
   9  -3   7   13.51    0.55
  -9   3  -7   13.39    0.49
  -9   3  -7   13.44    0.54
   9  -2   7    0.19    0.21
  -9   2  -7   -0.08    0.16
  -9   2  -7    0.36    0.19
   9  -1   7   15.48    0.55
  -9   1  -7   15.72    0.53
  -9   1  -7   15.49    0.51
   9   0   7    1.17    0.23
  -9   0  -7    1.03    0.22
   9   1   7   16.45    0.57
  -9  -1  -7   15.72    0.55
   9   2   7    0.13    0.17
  -9  -2  -7   -0.11    0.19
   9   3   7   13.02    0.50
  -9  -3  -7   13.00    0.52
  -9  -4  -7    0.43    0.26
  -9  -5  -7    7.88    0.50
  -9  -6  -7    0.56    0.30
  10  -6   7    0.49    0.31
  10  -5   7    0.07    0.25
  10  -4   7    1.03    0.27
  10  -3   7    1.15    0.27
 -10   3  -7    1.31    0.23
  10  -2   7    0.53    0.23
 -10   2  -7    0.28    0.21
  10  -1   7    0.35    0.22
 -10   1  -7    0.29    0.21
  10   0   7    0.21    0.22
 -10   0  -7    0.39    0.21
  10   1   7    0.50    0.23
 -10  -1  -7    0.14    0.21
  10   2   7    0.45    0.22
 -10  -2  -7    0.52    0.24
  10   3   7    1.20    0.24
 -10  -3  -7    0.88    0.26
 -10  -4  -7    1.26    0.29
 -10  -5  -7    0.28    0.27
 -10  -6  -7    0.83    0.33
  11  -5   7    5.60    0.47
  11  -4   7    0.08    0.29
  11  -3   7    9.53    0.52
  11  -2   7    1.27    0.30
 -11   2  -7    1.80    0.27
  11  -1   7   13.29    0.56
 -11   1  -7   12.58    0.52
  11   0   7    0.88    0.27
 -11   0  -7    0.75    0.24
  11   1   7   12.38    0.53
 -11  -1  -7   12.80    0.55
  11   2   7    1.70    0.28
 -11  -2  -7    1.47    0.29
  11   3   7    9.64    0.48
 -11  -3  -7    9.11    0.54
 -11  -4  -7    0.42    0.31
 -11  -5  -7    5.59    0.49
  12  -4   7    0.44    0.33
  12  -3   7    0.32    0.28
  12  -2   7    0.56    0.31
 -12   2  -7    0.70    0.26
  12  -1   7    0.22    0.26
 -12   1  -7    0.56    0.26
  12   0   7    0.52    0.26
 -12   0  -7    0.41    0.25
  12   1   7    0.44    0.28
 -12  -1  -7    0.53    0.27
  12   2   7    0.41    0.27
 -12  -2  -7    0.65    0.31
 -12  -3  -7    0.36    0.32
 -12  -4  -7    0.48    0.33
  13  -3   7    6.19    0.52
  13  -2   7   -0.16    0.32
  13  -1   7   10.40    0.58
 -13   1  -7   10.14    0.53
  13   0   7    0.14    0.27
 -13   0  -7    0.12    0.27
  13   1   7   10.55    0.56
 -13  -1  -7   11.19    0.63
  13   2   7   -0.01    0.28
 -13  -2  -7    0.51    0.31
 -13  -3  -7    6.78    0.53
 -14  -1   8   -0.26    0.34
  14   1  -8   -0.09    0.28
 -14   0   8    3.76    0.42
  14   0  -8    3.91    0.43
 -14   1   8   -0.13    0.27
  14  -1  -8   -0.19    0.32
 -13  -3   8   -0.15    0.30
 -13  -2   8    0.20    0.30
  13   2  -8   -0.18    0.26
 -13  -1   8    0.14    0.31
  13   1  -8   -0.06    0.28
 -13   0   8   -0.03    0.27
  13   0  -8   -0.46    0.27
 -13   1   8    0.03    0.29
  13  -1  -8    0.16    0.30
  13  -2  -8   -0.17    0.27
  13  -3  -8   -0.25    0.31
 -12  -4   8    3.93    0.43
 -12  -3   8   -0.24    0.27
  12   3  -8    0.14    0.24
 -12  -2   8    9.46    0.56
  12   2  -8    9.23    0.50
 -12  -1   8    1.35    0.30
  12   1  -8    1.30    0.28
 -12   0   8   12.93    0.56
  12   0  -8   13.47    0.59
 -12   1   8    1.61    0.29
  12  -1  -8    1.33    0.31
 -12   2   8    8.97    0.49
  12  -2  -8    9.04    0.53
  12  -3  -8    0.15    0.26
  12  -4  -8    4.18    0.42
 -11  -5   8    0.09    0.31
 -11  -4   8    0.44    0.29
 -11  -3   8    0.75    0.28
  11   3  -8    0.92    0.24
 -11  -2   8    0.12    0.24
  11   2  -8    0.33    0.24
 -11  -1   8    0.73    0.27
  11   1  -8    0.51    0.22
 -11   0   8   -0.02    0.22
  11   0  -8    0.14    0.22
 -11   1   8    0.41    0.22
  11  -1  -8    0.28    0.22
 -11   2   8    0.30    0.23
  11  -2  -8    0.15    0.22
  11  -3  -8    1.28    0.27
  11  -4  -8    0.57    0.26
  11  -5  -8   -0.16    0.27
 -10  -6   8    4.51    0.43
 -10  -5   8    0.44    0.30
 -10  -4   8   13.68    0.58
 -10  -3   8    0.51    0.24
  10   3  -8    0.68    0.20
 -10  -2   8   15.45    0.58
  10   2  -8   14.79    0.53
 -10  -1   8    2.37    0.28
  10   1  -8    2.32    0.27
 -10   0   8    8.79    0.45
  10   0  -8    8.76    0.44
 -10   1   8    2.02    0.27
  10  -1  -8    2.35    0.26
 -10   2   8   14.53    0.53
  10  -2  -8   15.72    0.56
 -10   3   8    0.46    0.19
  10  -3  -8    0.35    0.21
  10  -4  -8   13.25    0.54
  10  -5  -8    0.39    0.26
  10  -6  -8    4.33    0.39
  -9  -7   8    0.11    0.33
   9   7  -8    0.35    0.35
  -9  -6   8    1.56    0.33
   9   6  -8    2.18    0.36
  -9  -5   8    0.40    0.27
   9   5  -8    0.53    0.26
  -9  -4   8    4.69    0.39
   9   4  -8    4.46    0.31
   9   4  -8    4.68    0.30
  -9  -3   8    0.40    0.21
   9   3  -8    0.38    0.17
   9   3  -8    0.04    0.15
  -9  -2   8    5.83    0.35
   9   2  -8    6.30    0.32
   9   2  -8    5.87    0.23
  -9  -1   8    0.14    0.18
   9   1  -8    0.38    0.19
  -9   0   8    0.04    0.17
   9   0  -8    0.26    0.17
  -9   1   8   -0.02    0.16
   9  -1  -8    0.02    0.19
  -9   2   8    6.32    0.34
   9  -2  -8    6.08    0.34
  -9   3   8    0.34    0.17
   9  -3  -8    0.41    0.19
   9  -4  -8    4.85    0.35
   9  -5  -8    0.64    0.23
   9  -6  -8    2.11    0.30
   9  -7  -8   -0.10    0.26
  -8  -7   8    0.29    0.29
   8   7  -8    0.31    0.35
  -8  -6   8    3.35    0.35
   8   6  -8    3.90    0.42
  -8  -5   8    1.88    0.29
   8   5  -8    1.54    0.30
  -8  -4   8   13.99    0.52
   8   4  -8   13.30    0.53
   8   4  -8   13.43    0.44
  -8  -3   8    1.91    0.24
   8   3  -8    1.84    0.21
   8   3  -8    1.88    0.21
  -8  -2   8   18.27    0.56
   8   2  -8   17.53    0.55
   8   2  -8   18.66    0.55
  -8  -1   8    5.45    0.31
   8   1  -8    5.52    0.19
   8   1  -8    5.68    0.29
  -8   0   8   16.56    0.53
   8   0  -8   16.68    0.51
  -8   1   8    6.01    0.30
   8  -1  -8    5.41    0.20
   8  -1  -8    5.24    0.31
  -8   2   8   18.63    0.54
   8  -2  -8   18.07    0.57
   8  -2  -8   18.50    0.55
  -8   3   8    2.08    0.20
   8  -3  -8    1.88    0.22
   8  -4  -8   13.92    0.48
   8  -5  -8    1.75    0.25
   8  -6  -8    3.30    0.29
   8  -7  -8    0.22    0.24
  -7  -8   8    0.54    0.31
   7   8  -8    0.80    0.44
  -7  -7   8    0.13    0.26
   7   7  -8    0.11    0.36
  -7  -6   8    0.36    0.24
   7   6  -8    0.90    0.33
  -7  -5   8   -0.25    0.20
   7   5  -8    0.04    0.25
  -7  -4   8    0.09    0.20
   7   4  -8    0.19    0.12
   7   4  -8   -0.02    0.20
  -7  -3   8    1.59    0.21
   7   3  -8    2.02    0.19
   7   3  -8    2.32    0.23
  -7  -2   8    0.57    0.17
   7   2  -8    0.51    0.14
   7   2  -8    0.46    0.13
  -7  -1   8    4.09    0.28
   7   1  -8    3.62    0.25
   7   1  -8    3.72    0.18
  -7   0   8    0.05    0.13
   7   0  -8    0.14    0.13
  -7   1   8    3.75    0.24
   7  -1  -8    3.45    0.18
   7  -1  -8    4.21    0.26
  -7   2   8    0.27    0.14
   7  -2  -8    0.35    0.15
  -7   3   8    1.99    0.18
   7  -3  -8    1.79    0.19
  -7   4   8    0.20    0.08
   7  -4  -8    0.15    0.16
   7  -5  -8    0.04    0.17
   7  -6  -8    0.83    0.20
   7  -7  -8   -0.10    0.20
   7  -8  -8    0.50    0.24
  -6  -8   8    1.27    0.29
   6   8  -8    1.88    0.48
  -6  -7   8    0.82    0.25
   6   7  -8    0.92    0.39
  -6  -6   8    1.00    0.23
   6   6  -8    1.05    0.33
  -6  -5   8    1.35    0.22
   6   5  -8    1.38    0.30
  -6  -4   8    4.17    0.29
   6   4  -8    4.21    0.21
   6   4  -8    3.88    0.32
  -6  -3   8    8.41    0.33
   6   3  -8    8.09    0.37
   6   3  -8    8.19    0.30
  -6  -2   8   41.29    0.95
   6   2  -8   42.11    0.94
   6   2  -8   41.79    1.18
  -6  -1   8    2.68    0.23
   6   1  -8    2.32    0.15
   6   1  -8    2.55    0.19
  -6   0   8  144.55    2.94
   6   0  -8  147.36    2.94
  -6   1   8    2.32    0.19
   6  -1  -8    2.43    0.19
  -6   2   8   41.84    0.93
   6  -2  -8   41.15    0.93
  -6   3   8    8.32    0.28
   6  -3  -8    8.38    0.31
   6  -4  -8    3.75    0.24
   6  -5  -8    1.47    0.18
   6  -6  -8    1.21    0.20
   6  -7  -8    0.93    0.20
   6  -8  -8    1.31    0.24
   5   8  -8    1.73    0.44
   5   7  -8    0.50    0.37
   5   6  -8    2.63    0.40
   5   5  -8    1.00    0.28
   5   4  -8    0.19    0.22
   5   4  -8    0.12    0.09
   5   3  -8    6.01    0.31
   5   3  -8    5.86    0.24
   5   2  -8    0.62    0.12
   5   2  -8    0.61    0.14
  -5  -1   8    1.36    0.15
   5   1  -8    1.86    0.16
  -5   0   8    0.22    0.11
   5   0  -8    0.06    0.10
  -5   1   8    1.39    0.14
   5  -1  -8    1.94    0.16
  -5   2   8    0.62    0.11
   5  -2  -8    0.55    0.12
   5  -2  -8    0.53    0.12
  -5   3   8    5.69    0.19
  -5   3   8    5.62    0.21
   5  -3  -8    5.78    0.24
   5  -3  -8    5.68    0.24
   5  -4  -8    0.09    0.11
   5  -4  -8    0.06    0.12
   5  -5  -8    0.60    0.14
   5  -5  -8    0.78    0.15
   5  -6  -8    2.54    0.20
   5  -7  -8    0.37    0.17
   4   8  -8    2.77    0.48
   4   7  -8    0.66    0.39
   4   6  -8    8.53    0.54
  -4  -5   8    6.83    0.28
   4   5  -8    6.87    0.45
  -4  -4   8   37.35    0.84
   4   4  -8   36.70    0.78
   4   4  -8   38.22    1.16
  -4  -3   8    1.31    0.14
   4   3  -8    1.36    0.12
   4   3  -8    1.76    0.22
  -4  -2   8   70.25    1.48
   4   2  -8   72.20    1.96
   4   2  -8   72.60    1.47
  -4  -1   8    5.97    0.21
   4   1  -8    6.27    0.23
  -4   0   8  130.13    2.58
  -4   0   8  129.15    2.56
   4   0  -8  127.50    2.57
  -4   1   8    5.96    0.23
  -4   1   8    6.07    0.21
   4  -1  -8    5.82    0.22
  -4   2   8   73.20    1.45
  -4   2   8   70.30    1.46
   4  -2  -8   71.42    1.47
  -4   3   8    1.33    0.10
  -4   3   8    1.21    0.09
   4  -3  -8    1.25    0.12
   4  -3  -8    1.41    0.13
   4  -4  -8   36.90    0.82
   4  -4  -8   37.49    0.82
   4  -5  -8    6.83    0.25
   4  -5  -8    6.87    0.25
   4  -6  -8    9.08    0.31
   4  -7  -8    0.05    0.14
   3   9  -8    0.71    0.48
   3   8  -8    0.99    0.45
   3   7  -8    1.61    0.41
   3   6  -8    0.53    0.33
  -3  -5   8    0.18    0.11
   3   5  -8    0.58    0.26
  -3  -4   8   14.45    0.38
   3   4  -8   14.29    0.56
  -3  -3   8    1.38    0.12
   3   3  -8    1.73    0.22
   3   3  -8    1.44    0.11
  -3  -2   8   15.64    0.39
   3   2  -8   15.77    0.39
   3   2  -8   15.69    0.52
  -3  -1   8    3.55    0.15
   3   1  -8    3.52    0.15
  -3   0   8    0.07    0.07
   3   0  -8    0.00    0.07
  -3   1   8    3.77    0.14
  -3   1   8    3.61    0.16
   3  -1  -8    3.37    0.16
  -3   2   8   15.47    0.37
  -3   2   8   15.35    0.36
   3  -2  -8   15.18    0.38
   3  -3  -8    1.14    0.11
   3  -4  -8   13.66    0.36
   3  -4  -8   14.69    0.36
   3  -5  -8    0.10    0.09
   3  -5  -8    0.17    0.10
   3  -6  -8    0.32    0.11
   3  -7  -8    0.76    0.13
   2   9  -8    0.38    0.42
   2   8  -8    2.59    0.50
   2   7  -8    1.13    0.40
   2   6  -8   15.16    0.68
  -2  -5   8    0.19    0.10
   2   5  -8    0.40    0.25
  -2  -4   8   64.26    1.32
   2   4  -8   64.35    1.85
  -2  -3   8    5.60    0.19
   2   3  -8    5.68    0.17
   2   3  -8    5.61    0.29
   2   3  -8    5.40    0.17
  -2  -2   8   23.00    0.52
   2   2  -8   23.06    0.51
  -2  -1   8    1.31    0.10
   2   1  -8    1.17    0.10
  -2   0   8   10.63    0.28
   2   0  -8   10.62    0.28
  -2   1   8    1.09    0.09
   2  -1  -8    0.85    0.08
  -2   2   8   22.90    0.49
  -2   2   8   22.98    0.49
   2  -2  -8   22.61    0.51
   2  -3  -8    5.70    0.19
   2  -4  -8   67.04    1.35
   2  -5  -8    0.15    0.09
   2  -6  -8   14.31    0.36
   2  -7  -8    0.40    0.11
   1   9  -8    0.58    0.49
   1   8  -8    2.42    0.47
   1   7  -8    0.93    0.36
   1   6  -8    3.96    0.41
  -1  -5   8    1.00    0.11
   1   5  -8    1.36    0.29
  -1  -4   8   19.53    0.46
   1   4  -8   19.74    0.70
  -1  -3   8   23.56    0.52
   1   3  -8   23.45    0.75
   1   3  -8   22.83    0.49
   1   3  -8   23.93    0.50
  -1  -2   8    2.32    0.12
   1   2  -8    2.43    0.11
  -1  -1   8   19.11    0.43
   1   1  -8   18.80    0.43
  -1   0   8    0.02    0.05
   1   0  -8    0.01    0.05
  -1   1   8   18.89    0.43
   1  -1  -8   19.65    0.44
  -1   2   8    2.44    0.10
  -1   2   8    2.36    0.10
   1  -2  -8    2.33    0.11
   1  -3  -8   23.84    0.52
   1  -4  -8   19.16    0.43
   1  -5  -8    0.85    0.09
   1  -6  -8    3.12    0.15
   1  -7  -8    0.30    0.10
   0   9  -8    0.90    0.48
   0   8  -8    3.01    0.50
   0   7  -8    2.20    0.43
   0   6  -8    8.13    0.52
   0  -5   8   11.27    0.31
   0   5  -8   11.87    0.57
   0  -4   8   22.19    0.51
   0   4  -8   23.14    0.79
   0  -3   8   17.64    0.41
   0   3  -8   17.20    0.38
   0   3  -8   17.38    0.37
   0   3  -8   17.17    0.61
   0  -2   8   23.69    0.51
   0   2  -8   22.39    0.51
   0   2  -8   22.61    0.50
   0  -1   8    1.67    0.10
   0   1  -8    1.44    0.10
   0   0   8  131.92    2.59
   0   0  -8  131.52    2.59
   0   1   8    1.51    0.09
   0  -1  -8    1.43    0.10
   0   2   8   22.97    0.49
   0  -2  -8   22.76    0.51
   0  -3  -8   17.28    0.40
   0  -4  -8   22.12    0.49
   0  -5  -8   11.34    0.29
   0  -6  -8    8.34    0.25
   0  -7  -8    1.13    0.12
  -1   9  -8    1.09    0.47
  -1   8  -8    3.30    0.51
  -1   7  -8    1.09    0.38
  -1   6  -8    4.69    0.44
   1  -5   8    4.62    0.22
   1  -5   8    3.99    0.19
  -1   5  -8    4.92    0.39
   1  -4   8    0.23    0.09
   1  -4   8    0.31    0.10
  -1   4  -8    0.51    0.22
   1  -3   8    3.03    0.14
   1  -3   8    3.11    0.17
  -1   3  -8    3.28    0.27
  -1   3  -8    2.81    0.10
  -1   3  -8    2.91    0.11
   1  -2   8   18.79    0.46
   1  -2   8   18.90    0.44
  -1   2  -8   18.91    0.42
  -1   2  -8   18.64    0.44
   1  -1   8    2.54    0.12
  -1   1  -8    2.57    0.12
  -1   1  -8    2.41    0.13
   1   0   8   -0.12    0.05
  -1   0  -8   -0.03    0.06
   1   1   8    2.33    0.11
  -1  -1  -8    2.29    0.12
   1   2   8   18.66    0.42
  -1  -2  -8   18.17    0.43
  -1  -3  -8    3.00    0.15
  -1  -4  -8    0.26    0.09
  -1  -5  -8    4.09    0.18
  -1  -6  -8    3.53    0.19
  -1  -7  -8    0.72    0.13
  -2   9  -8    1.55    0.50
  -2   8  -8    4.00    0.55
   2  -7   8    0.49    0.16
  -2   7  -8    1.11    0.38
   2  -6   8    9.52    0.35
  -2   6  -8   10.56    0.58
   2  -5   8    1.07    0.15
   2  -5   8    1.24    0.13
  -2   5  -8    1.78    0.32
   2  -4   8   24.53    0.60
   2  -4   8   25.50    0.58
  -2   4  -8   24.92    0.85
   2  -3   8    1.13    0.11
   2  -3   8    1.78    0.14
  -2   3  -8    1.28    0.09
  -2   3  -8    1.99    0.24
  -2   3  -8    1.27    0.09
   2  -2   8   72.32    1.50
   2  -2   8   73.13    1.47
  -2   2  -8   72.54    1.47
  -2   2  -8   71.49    1.46
   2  -1   8   15.25    0.37
   2  -1   8   14.93    0.39
  -2   1  -8   15.10    0.38
  -2   1  -8   15.21    0.38
   2   0   8  326.81    6.44
  -2   0  -8  333.85    6.45
  -2   0  -8  335.10    6.45
   2   1   8   15.24    0.38
  -2  -1  -8   15.16    0.38
  -2  -1  -8   15.62    0.39
   2   2   8   73.45    1.49
  -2  -2  -8   72.30    1.50
  -2  -2  -8   74.38    1.50
  -2  -3  -8    1.07    0.12
  -2  -4  -8   23.80    0.56
  -2  -5  -8    1.38    0.14
  -2  -6  -8   10.17    0.32
  -2  -7  -8    0.57    0.14
  -3   8  -8    2.19    0.52
   3  -7   8    0.40    0.18
  -3   7  -8    1.36    0.41
   3  -6   8    0.86    0.17
  -3   6  -8    1.04    0.37
   3  -5   8    0.06    0.13
   3  -5   8    0.11    0.11
  -3   5  -8    0.46    0.27
   3  -4   8    3.93    0.23
   3  -4   8    3.49    0.19
  -3   4  -8    4.39    0.36
   3  -3   8    8.54    0.30
   3  -3   8    8.38    0.27
  -3   3  -8    8.28    0.24
  -3   3  -8    8.72    0.25
  -3   3  -8    8.65    0.41
   3  -2   8    0.34    0.11
   3  -2   8    0.26    0.08
  -3   2  -8    0.21    0.08
  -3   2  -8    0.27    0.09
   3  -1   8   20.01    0.50
   3  -1   8   19.60    0.48
  -3   1  -8   20.01    0.48
  -3   1  -8   19.58    0.48
   3   0   8    0.04    0.08
   3   0   8   -0.02    0.07
  -3   0  -8   -0.07    0.07
  -3   0  -8   -0.02    0.08
   3   1   8   20.71    0.50
  -3  -1  -8   19.87    0.50
  -3  -1  -8   19.78    0.49
   3   2   8    0.23    0.08
  -3  -2  -8    0.22    0.09
  -3  -2  -8    0.50    0.09
   3   3   8    8.63    0.23
  -3  -3  -8    8.64    0.29
  -3  -3  -8    8.63    0.28
  -3  -4  -8    3.98    0.21
  -3  -4  -8    4.28    0.22
  -3  -5  -8    0.00    0.12
  -3  -5  -8   -0.16    0.11
  -3  -6  -8    0.56    0.15
  -3  -7  -8    0.27    0.15
   4  -8   8    1.64    0.25
  -4   8  -8    2.62    0.54
   4  -7   8    0.07    0.18
  -4   7  -8    0.36    0.36
   4  -6   8    8.89    0.38
  -4   6  -8    8.55    0.59
   4  -5   8    0.12    0.15
   4  -5   8    0.08    0.12
  -4   5  -8    0.30    0.29
   4  -4   8   39.49    0.90
   4  -4   8   39.09    0.87
  -4   4  -8   36.61    0.76
  -4   4  -8   38.81    1.22
   4  -3   8   15.12    0.45
   4  -3   8   15.03    0.41
  -4   3  -8   15.00    0.57
  -4   3  -8   15.28    0.39
   4  -2   8   36.57    0.83
   4  -2   8   36.43    0.85
  -4   2  -8   37.23    0.82
   4  -1   8    2.66    0.20
   4  -1   8    2.68    0.18
  -4   1  -8    2.40    0.17
   4   0   8   41.23    0.93
  -4   0  -8   41.71    0.93
   4   1   8    2.53    0.17
  -4  -1  -8    2.28    0.16
  -4  -1  -8    2.37    0.17
  -4  -2  -8   36.00    0.83
  -4  -2  -8   35.73    0.82
   4   3   8   15.48    0.39
  -4  -3  -8   15.36    0.43
  -4  -3  -8   15.29    0.44
  -4  -4  -8   39.72    0.91
  -4  -4  -8   40.25    0.91
  -4  -5  -8    0.04    0.14
  -4  -5  -8    0.01    0.12
  -4  -6  -8    8.84    0.36
  -4  -7  -8    0.06    0.17
  -4  -8  -8    1.28    0.22
   5  -8   8   -0.06    0.21
  -5   8  -8    0.65    0.48
   5  -7   8    0.27    0.20
  -5   7  -8    0.64    0.40
   5  -6   8    0.43    0.19
  -5   6  -8    0.93    0.34
   5  -5   8    0.34    0.17
  -5   5  -8    0.37    0.30
   5  -4   8    9.52    0.37
  -5   4  -8    9.02    0.25
  -5   4  -8    9.02    0.46
  -5   4  -8    8.68    0.25
   5  -3   8    1.41    0.18
  -5   3  -8    1.62    0.25
  -5   3  -8    1.07    0.14
   5  -2   8   11.58    0.39
  -5   2  -8   11.36    0.45
  -5   2  -8   11.50    0.37
   5  -1   8    1.52    0.17
  -5   1  -8    1.20    0.15
   5   0   8   -0.11    0.11
  -5   0  -8   -0.17    0.10
   5   1   8    1.26    0.15
  -5  -1  -8    1.55    0.17
   5   2   8   11.24    0.37
  -5  -2  -8   11.31    0.37
  -5  -3  -8    1.27    0.18
  -5  -4  -8    9.02    0.34
  -5  -4  -8    8.78    0.35
  -5  -5  -8    0.18    0.17
  -5  -6  -8    0.64    0.18
  -5  -7  -8    0.22    0.20
  -5  -8  -8   -0.01    0.20
   6  -8   8    1.69    0.29
  -6   8  -8    2.55    0.58
   6  -7   8    0.26    0.22
  -6   7  -8    0.57    0.43
   6  -6   8    4.45    0.34
  -6   6  -8    4.43    0.50
   6  -5   8    4.93    0.35
  -6   5  -8    4.52    0.41
   6  -4   8   18.94    0.57
  -6   4  -8   18.02    0.71
  -6   4  -8   17.60    0.46
   6  -3   8    1.97    0.21
  -6   3  -8    2.41    0.28
  -6   3  -8    1.98    0.19
   6  -2   8   34.54    0.85
  -6   2  -8   34.98    0.84
  -6   2  -8   34.57    1.06
   6  -1   8   -0.03    0.13
  -6   1  -8   -0.01    0.13
   6   0   8   42.26    0.98
  -6   0  -8   41.48    0.98
   6   1   8    0.24    0.13
  -6  -1  -8   -0.04    0.14
   6   2   8   33.09    0.82
  -6  -2  -8   34.42    0.83
  -6  -3  -8    2.07    0.22
  -6  -4  -8   19.21    0.56
  -6  -5  -8    4.76    0.33
  -6  -6  -8    4.17    0.35
  -6  -7  -8    0.23    0.22
  -6  -8  -8    2.27    0.29
   7  -7   8    0.20    0.24
  -7   7  -8    0.53    0.43
   7  -6   8    1.85    0.27
  -7   6  -8    2.20    0.42
   7  -5   8    0.78    0.22
  -7   5  -8    0.80    0.32
   7  -4   8    1.07    0.23
  -7   4  -8    0.93    0.14
  -7   4  -8    1.12    0.29
   7  -3   8    6.64    0.34
  -7   3  -8    6.38    0.32
  -7   3  -8    6.14    0.37
   7  -2   8    0.42    0.17
  -7   2  -8    0.28    0.16
  -7   2  -8    0.41    0.18
   7  -1   8    0.34    0.16
  -7   1  -8    0.54    0.17
   7   0   8    0.16    0.15
  -7   0  -8    0.10    0.14
   7   1   8    0.33    0.16
  -7  -1  -8    0.29    0.16
   7   2   8    0.40    0.17
  -7  -2  -8    0.23    0.16
  -7  -3  -8    6.55    0.34
  -7  -4  -8    1.01    0.21
  -7  -5  -8    0.60    0.23
  -7  -6  -8    2.24    0.29
  -7  -7  -8    0.33    0.25
   8  -7   8    0.04    0.26
  -8   7  -8   -0.01    0.43
   8  -6   8    2.86    0.33
  -8   6  -8    3.38    0.49
   8  -5   8    0.18    0.23
  -8   5  -8    0.28    0.31
   8  -4   8    8.99    0.46
  -8   4  -8    8.86    0.49
   8  -3   8    0.20    0.19
  -8   3  -8    0.46    0.17
  -8   3  -8    0.45    0.23
   8  -2   8   26.57    0.75
  -8   2  -8   27.46    0.74
  -8   2  -8   26.16    0.85
   8  -1   8    0.75    0.21
  -8   1  -8    0.69    0.18
   8   0   8   43.83    1.07
  -8   0  -8   44.32    1.07
   8   1   8    0.68    0.18
  -8  -1  -8    0.76    0.20
   8   2   8   27.53    0.76
  -8  -2  -8   26.87    0.75
   8   3   8    0.29    0.18
  -8  -3  -8    0.52    0.22
  -8  -4  -8    9.69    0.47
  -8  -5  -8    0.52    0.25
  -8  -6  -8    2.82    0.34
  -8  -7  -8    0.01    0.27
   9  -6   8    2.50    0.34
  -9   6  -8    2.25    0.46
   9  -5   8    1.97    0.32
  -9   5  -8    1.81    0.37
   9  -4   8    0.55    0.26
  -9   4  -8    0.68    0.28
   9  -3   8    1.59    0.28
  -9   3  -8    1.36    0.22
  -9   3  -8    1.26    0.26
   9  -2   8    0.99    0.25
  -9   2  -8    1.02    0.22
  -9   2  -8    1.04    0.21
   9  -1   8    0.06    0.19
  -9   1  -8    0.03    0.15
  -9   1  -8    0.44    0.21
   9   0   8    0.01    0.20
  -9   0  -8    0.38    0.21
   9   1   8    0.21    0.19
  -9  -1  -8    0.28    0.21
   9   2   8    0.85    0.22
  -9  -2  -8    1.02    0.23
   9   3   8    1.02    0.22
  -9  -3  -8    1.48    0.25
  -9  -4  -8    0.93    0.27
  -9  -5  -8    1.47    0.31
  -9  -6  -8    2.50    0.36
  10  -6   8    3.53    0.38
  10  -5   8    0.07    0.29
  10  -4   8   11.66    0.58
  10  -3   8    0.95    0.26
 -10   3  -8    1.14    0.23
  10  -2   8   20.00    0.70
 -10   2  -8   19.40    0.65
  10  -1   8    4.28    0.36
 -10   1  -8    4.68    0.38
  10   0   8   18.75    0.64
 -10   0  -8   18.92    0.63
  10   1   8    4.22    0.35
 -10  -1  -8    4.66    0.40
  10   2   8   18.84    0.64
 -10  -2  -8   19.28    0.68
  10   3   8    0.87    0.24
 -10  -3  -8    0.86    0.26
 -10  -4  -8   12.35    0.60
 -10  -5  -8    0.10    0.30
 -10  -6  -8    4.21    0.44
  11  -5   8   -0.01    0.28
  11  -4   8    0.41    0.28
  11  -3   8    0.61    0.29
  11  -2   8    0.84    0.27
 -11   2  -8    0.88    0.25
  11  -1   8    0.52    0.27
 -11   1  -8    0.28    0.22
  11   0   8    0.41    0.23
 -11   0  -8    0.37    0.25
  11   1   8    0.29    0.25
 -11  -1  -8    0.26    0.24
  11   2   8    0.70    0.24
 -11  -2  -8    0.99    0.30
  11   3   8    0.09    0.24
 -11  -3  -8    0.51    0.27
 -11  -4  -8    0.43    0.30
 -11  -5  -8    0.42    0.30
  12  -4   8    4.67    0.45
  12  -3   8   -0.25    0.27
  12  -2   8    6.71    0.54
 -12   2  -8    6.65    0.45
  12  -1   8    0.20    0.27
 -12   1  -8    0.46    0.26
  12   0   8    4.62    0.40
 -12   0  -8    5.37    0.42
  12   1   8    0.32    0.28
 -12  -1  -8   -0.01    0.26
  12   2   8    6.10    0.47
 -12  -2  -8    6.83    0.53
 -12  -3  -8    0.03    0.31
 -12  -4  -8    4.43    0.46
  13  -2   8    0.14    0.34
  13  -1   8    0.13    0.29
 -13   1  -8    0.81    0.30
  13   0   8    0.17    0.27
 -13   0  -8    0.22    0.26
  13   1   8    0.40    0.28
 -13  -1  -8    0.23    0.31
  13   2   8    0.45    0.29
 -13  -2  -8    0.18    0.30
 -14  -1   9   -0.07    0.35
  14   1  -9    0.16    0.29
 -14   0   9   -0.16    0.29
  14   0  -9   -0.22    0.29
 -14   1   9   -0.14    0.27
  14  -1  -9    0.41    0.35
 -13  -3   9    1.44    0.36
 -13  -2   9    1.98    0.36
  13   2  -9    0.97    0.31
 -13  -1   9    1.31    0.35
  13   1  -9    0.97    0.29
 -13   0   9    0.57    0.29
  13   0  -9    0.17    0.27
 -13   1   9    1.23    0.33
  13  -1  -9    1.37    0.33
  13  -2  -9    1.54    0.36
  13  -3  -9    1.18    0.35
 -12  -4   9    0.12    0.31
 -12  -3   9   -0.08    0.28
  12   3  -9   -0.13    0.22
 -12  -2   9    0.89    0.32
  12   2  -9    0.95    0.27
 -12  -1   9   -0.04    0.25
  12   1  -9   -0.28    0.24
 -12   0   9    0.32    0.26
  12   0  -9    0.02    0.23
 -12   1   9    0.07    0.27
  12  -1  -9    0.27    0.26
 -12   2   9    0.91    0.27
  12  -2  -9    0.95    0.28
  12  -3  -9   -0.38    0.28
  12  -4  -9    0.31    0.30
 -11  -5   9    1.46    0.34
 -11  -4   9    2.53    0.36
 -11  -3   9    4.12    0.38
  11   3  -9    4.87    0.37
 -11  -2   9    7.33    0.45
  11   2  -9    7.47    0.44
 -11  -1   9   10.06    0.48
  11   1  -9    9.06    0.45
 -11   0   9    5.93    0.43
  11   0  -9    5.79    0.42
 -11   1   9   10.63    0.50
  11  -1  -9   10.28    0.48
 -11   2   9    7.05    0.42
  11  -2  -9    7.89    0.43
  11  -3  -9    4.70    0.39
  11  -4  -9    2.34    0.33
  11  -5  -9    1.56    0.32
 -10  -6   9   -0.20    0.31
 -10  -5   9    0.67    0.31
 -10  -4   9    1.04    0.28
 -10  -3   9    0.02    0.23
  10   3  -9    0.14    0.19
 -10  -2   9    2.30    0.29
  10   2  -9    2.39    0.26
 -10  -1   9    0.64    0.23
  10   1  -9    0.50    0.21
 -10   0   9    0.52    0.21
  10   0  -9    0.50    0.20
 -10   1   9    0.37    0.22
  10  -1  -9    0.56    0.21
 -10   2   9    2.39    0.27
  10  -2  -9    2.15    0.26
 -10   3   9   -0.03    0.18
  10  -3  -9    0.07    0.21
  10  -4  -9    0.95    0.27
  10  -5  -9    0.75    0.27
  10  -6  -9   -0.04    0.27
  -9  -7   9    0.77    0.34
   9   7  -9    1.46    0.40
  -9  -6   9    0.36    0.30
   9   6  -9    0.18    0.30
  -9  -5   9    6.40    0.41
   9   5  -9    6.41    0.41
  -9  -4   9    1.84    0.27
   9   4  -9    1.95    0.23
   9   4  -9    1.76    0.25
  -9  -3   9    6.48    0.37
   9   3  -9    6.10    0.34
   9   3  -9    5.95    0.30
  -9  -2   9   11.36    0.46
   9   2  -9   11.04    0.43
   9   2  -9   11.12    0.37
  -9  -1   9    8.15    0.42
   9   1  -9    8.36    0.39
  -9   0   9   12.85    0.47
   9   0  -9   13.00    0.48
  -9   1   9    7.70    0.37
   9  -1  -9    7.91    0.39
  -9   2   9   11.23    0.43
   9  -2  -9   11.31    0.43
  -9   3   9    6.86    0.34
   9  -3  -9    6.14    0.37
   9  -4  -9    1.66    0.25
   9  -5  -9    6.01    0.39
   9  -6  -9    0.30    0.25
   9  -7  -9    1.11    0.31
  -8  -7   9   -0.36    0.28
   8   7  -9    0.18    0.36
  -8  -6   9    0.36    0.27
   8   6  -9    0.19    0.31
  -8  -5   9    1.04    0.24
   8   5  -9    1.19    0.30
  -8  -4   9    0.65    0.23
   8   4  -9    0.24    0.15
   8   4  -9    0.40    0.21
  -8  -3   9   11.43    0.44
   8   3  -9   10.68    0.43
   8   3  -9   11.35    0.41
  -8  -2   9    0.39    0.20
   8   2  -9    0.41    0.14
   8   2  -9    0.64    0.18
  -8  -1   9    2.75    0.25
   8   1  -9    2.34    0.15
   8   1  -9    2.59    0.23
  -8   0   9    0.12    0.16
   8   0  -9   -0.01    0.07
   8   0  -9   -0.05    0.15
  -8   1   9    2.57    0.24
   8  -1  -9    2.56    0.23
   8  -1  -9    2.44    0.15
  -8   2   9    0.34    0.16
   8  -2  -9    0.32    0.17
  -8   3   9   10.88    0.39
   8  -3  -9   11.56    0.43
   8  -4  -9    0.18    0.17
   8  -5  -9    1.18    0.23
   8  -6  -9    0.41    0.23
   8  -7  -9    0.00    0.23
   7   8  -9    0.48    0.43
  -7  -7   9    2.07    0.31
   7   7  -9    2.15    0.44
  -7  -6   9    2.68    0.30
   7   6  -9    2.43    0.38
  -7  -5   9    8.15    0.40
   7   5  -9    7.91    0.46
  -7  -4   9    5.82    0.34
   7   4  -9    5.33    0.36
   7   4  -9    5.52    0.27
  -7  -3   9    1.42    0.22
   7   3  -9    1.70    0.22
   7   3  -9    1.53    0.17
  -7  -2   9    3.69    0.26
   7   2  -9    4.31    0.24
   7   2  -9    4.06    0.24
  -7  -1   9    0.96    0.17
   7   1  -9    1.18    0.13
   7   1  -9    1.08    0.18
  -7   0   9    1.32    0.18
   7   0  -9    1.72    0.19
  -7   1   9    0.96    0.16
   7  -1  -9    0.75    0.16
   7  -1  -9    1.17    0.14
  -7   2   9    4.06    0.25
   7  -2  -9    3.99    0.27
  -7   3   9    1.50    0.16
   7  -3  -9    1.41    0.20
   7  -4  -9    5.57    0.30
   7  -5  -9    8.20    0.36
   7  -6  -9    2.49    0.26
   7  -7  -9    2.02    0.26
  -6  -8   9    0.01    0.27
   6   8  -9    0.21    0.38
  -6  -7   9   -0.09    0.23
   6   7  -9   -0.06    0.33
   6   6  -9    0.41    0.33
   6   5  -9    1.21    0.30
   6   4  -9    5.50    0.36
   6   4  -9    5.53    0.24
  -6  -3   9    4.54    0.26
   6   3  -9    4.09    0.23
   6   3  -9    3.90    0.27
  -6  -2   9   21.13    0.57
   6   2  -9   20.74    0.66
   6   2  -9   21.97    0.56
  -6  -1   9    0.72    0.15
   6   1  -9    0.77    0.14
  -6   0   9    0.20    0.14
   6   0  -9    0.20    0.13
  -6   1   9    0.79    0.14
   6  -1  -9    0.81    0.14
  -6   2   9   20.57    0.54
   6  -2  -9   21.01    0.54
  -6   3   9    3.93    0.20
   6  -3  -9    4.14    0.24
   6  -4  -9    5.55    0.28
   6  -5  -9    0.61    0.17
   6  -6  -9    0.19    0.17
   6  -7  -9    0.09    0.19
   6  -8  -9   -0.06    0.20
   5   8  -9    1.24    0.47
   5   7  -9    0.83    0.37
   5   6  -9    8.18    0.53
   5   5  -9    2.71    0.36
   5   4  -9   13.32    0.56
   5   4  -9   14.06    0.37
   5   3  -9    8.07    0.38
   5   3  -9    7.93    0.28
   5   2  -9   11.45    0.41
   5   2  -9   11.81    0.35
  -5  -1   9   81.52    1.70
   5   1  -9   81.09    1.68
  -5   0   9   12.95    0.39
   5   0  -9   14.28    0.40
  -5   1   9   83.31    1.70
   5  -1  -9   80.87    1.69
  -5   2   9   11.50    0.34
   5  -2  -9   11.16    0.34
  -5   3   9    7.67    0.25
   5  -3  -9    7.88    0.28
   5  -3  -9    7.58    0.28
   5  -4  -9   14.19    0.41
   5  -4  -9   14.08    0.41
   5  -5  -9    2.02    0.19
   5  -6  -9    8.20    0.33
   5  -7  -9    0.84    0.19
   4   8  -9    0.39    0.43
   4   7  -9    1.09    0.38
   4   6  -9    0.62    0.34
  -4  -5   9    0.56    0.14
   4   5  -9    0.55    0.28
  -4  -4   9    2.24    0.19
   4   4  -9    2.63    0.31
   4   4  -9    2.18    0.13
  -4  -3   9    1.05    0.13
   4   3  -9    1.26    0.21
   4   3  -9    1.26    0.12
  -4  -2   9    0.25    0.10
   4   2  -9    0.20    0.09
   4   2  -9    0.31    0.14
  -4  -1   9   20.59    0.50
   4   1  -9   20.62    0.51
  -4   0   9    0.12    0.10
   4   0  -9    0.12    0.09
  -4   1   9   20.22    0.50
   4  -1  -9   20.28    0.50
  -4   2   9    0.16    0.08
  -4   2   9    0.14    0.08
   4  -2  -9    0.17    0.09
  -4   3   9    1.12    0.09
  -4   3   9    1.05    0.09
   4  -3  -9    1.01    0.13
   4  -4  -9    2.16    0.18
   4  -4  -9    2.13    0.18
   4  -5  -9    0.30    0.12
   4  -5  -9    0.43    0.12
   4  -6  -9    0.29    0.14
   4  -7  -9    0.87    0.17
   3   8  -9    0.76    0.41
   3   7  -9    2.58    0.44
   3   6  -9    0.05    0.32
  -3  -5   9    7.60    0.28
   3   5  -9    7.89    0.47
  -3  -4   9    0.05    0.10
   3   4  -9   -0.05    0.04
   3   4  -9    0.07    0.20
  -3  -3   9   19.51    0.48
   3   3  -9   19.69    0.65
   3   3  -9   19.02    0.45
  -3  -2   9   55.63    1.16
   3   2  -9   55.58    1.16
  -3  -1   9   61.70    1.28
   3   1  -9   62.62    1.28
  -3   0   9  224.97    4.37
   3   0  -9  222.03    4.37
  -3   1   9   62.98    1.29
  -3   1   9   63.52    1.28
   3  -1  -9   61.52    1.29
  -3   2   9   53.58    1.12
  -3   2   9   55.84    1.11
   3  -2  -9   53.28    1.13
  -3   3   9   19.21    0.41
   3  -3  -9   19.66    0.47
   3  -4  -9    0.05    0.09
   3  -5  -9    8.14    0.27
   3  -6  -9   -0.06    0.11
   3  -7  -9    1.62    0.16
   2   9  -9    0.72    0.45
   2   8  -9    0.84    0.41
   2   7  -9    2.14    0.42
   2   6  -9    0.34    0.30
  -2  -5   9    0.61    0.12
   2   5  -9    0.92    0.28
  -2  -4   9    0.46    0.10
   2   4  -9    0.96    0.23
  -2  -3   9    6.63    0.22
   2   3  -9    6.59    0.32
   2   3  -9    6.38    0.19
  -2  -2   9   19.25    0.45
   2   2  -9   19.60    0.45
  -2  -1   9    0.12    0.07
   2   1  -9    0.16    0.07
  -2   0   9    0.08    0.06
   2   0  -9    0.00    0.06
  -2   1   9    0.15    0.06
   2  -1  -9    0.09    0.07
  -2   2   9   20.17    0.44
  -2   2   9   19.90    0.45
   2  -2  -9   19.60    0.46
   2  -3  -9    6.92    0.22
   2  -4  -9    0.44    0.10
   2  -5  -9    0.78    0.11
   2  -6  -9    0.26    0.11
   2  -7  -9    1.57    0.14
   1   9  -9    1.01    0.50
   1   8  -9    1.46    0.46
   1   7  -9    3.88    0.49
   1   6  -9    3.72    0.41
  -1  -5   9   27.28    0.62
   1   5  -9   27.64    0.96
  -1  -4   9   12.13    0.33
   1   4  -9   12.88    0.54
  -1  -3   9   12.73    0.32
   1   3  -9   12.36    0.31
   1   3  -9   12.29    0.48
   1   3  -9   12.50    0.30
  -1  -2   9   27.77    0.61
   1   2  -9   28.04    0.61
  -1  -1   9   48.09    0.98
   1   1  -9   46.52    0.98
  -1   0   9   60.30    1.23
   1   0  -9   59.97    1.23
  -1   1   9   46.98    0.98
   1  -1  -9   47.73    0.98
  -1   2   9   27.85    0.59
   1  -2  -9   26.83    0.60
   1  -3  -9   13.09    0.33
   1  -4  -9   12.18    0.32
   1  -5  -9   27.19    0.60
   1  -6  -9    2.27    0.15
   1  -7  -9    2.75    0.17
   0   9  -9    1.06    0.51
   0   8  -9    1.20    0.46
   0   7  -9    2.34    0.44
   0   6  -9    0.48    0.31
   0  -5   9    0.31    0.10
   0   5  -9    0.83    0.30
   0  -4   9    1.19    0.12
   0   4  -9    1.63    0.27
   0  -3   9   15.08    0.37
   0   3  -9   15.19    0.35
   0   3  -9   15.78    0.57
   0   3  -9   15.40    0.36
   0  -2   9    2.93    0.13
   0   2  -9    2.98    0.13
   0   2  -9    3.15    0.14
   0  -1   9   14.09    0.35
   0   1  -9   14.25    0.34
   0   0   9    0.09    0.05
   0   0  -9    0.09    0.06
   0   1   9   14.02    0.34
   0  -1  -9   13.62    0.34
   0   2   9    2.87    0.12
   0  -2  -9    2.91    0.14
   0  -3  -9   15.19    0.37
   0  -4  -9    1.19    0.11
   0  -5  -9    0.23    0.10
   0  -6  -9    0.00    0.10
   0  -7  -9    1.35    0.13
  -1   9  -9    2.68    0.54
  -1   8  -9    0.81    0.42
  -1   7  -9    5.05    0.55
  -1   6  -9    9.90    0.57
   1  -5   9    9.48    0.29
  -1   5  -9    9.92    0.52
   1  -4   9   34.73    0.77
   1  -4   9   36.29    0.80
  -1   4  -9   35.06    1.13
   1  -3   9   31.02    0.69
  -1   3  -9   31.49    0.98
  -1   3  -9   31.39    0.66
  -1   3  -9   31.69    0.67
   1  -2   9    2.87    0.14
  -1   2  -9    2.81    0.14
  -1   2  -9    2.84    0.13
   1  -1   9   17.61    0.42
  -1   1  -9   18.19    0.42
  -1   1  -9   17.86    0.43
   1   0   9    0.40    0.07
  -1   0  -9    0.30    0.07
   1   1   9   18.38    0.43
  -1  -1  -9   17.38    0.43
   1   2   9    3.24    0.14
  -1  -2  -9    3.08    0.15
  -1  -3  -9   32.27    0.71
  -1  -4  -9   34.66    0.76
  -1  -5  -9    9.16    0.29
  -1  -6  -9    9.39    0.30
  -1  -7  -9    3.40    0.21
  -2   9  -9    1.23    0.49
  -2   8  -9    1.93    0.47
  -2   7  -9    2.66    0.49
   2  -6   9    1.72    0.19
  -2   6  -9    1.81    0.38
   2  -5   9    0.03    0.13
   2  -5   9    0.19    0.11
  -2   5  -9    0.51    0.30
   2  -4   9    2.16    0.18
   2  -4   9    1.95    0.16
  -2   4  -9    2.56    0.30
   2  -3   9    5.17    0.20
   2  -3   9    4.82    0.22
  -2   3  -9    5.19    0.31
  -2   3  -9    4.96    0.18
  -2   3  -9    4.68    0.17
   2  -2   9    4.35    0.21
   2  -2   9    4.67    0.19
  -2   2  -9    4.41    0.17
  -2   2  -9    4.17    0.18
   2  -1   9    4.92    0.18
   2  -1   9    4.99    0.20
  -2   1  -9    5.07    0.19
  -2   1  -9    5.02    0.19
   2   0   9   -0.01    0.06
  -2   0  -9    0.20    0.08
  -2   0  -9   -0.02    0.06
   2   1   9    5.05    0.18
  -2  -1  -9    4.47    0.19
  -2  -1  -9    4.90    0.19
   2   2   9    4.05    0.17
  -2  -2  -9    4.41    0.19
   2   3   9    5.14    0.15
  -2  -3  -9    5.30    0.22
  -2  -4  -9    1.74    0.15
  -2  -5  -9    0.18    0.12
  -2  -6  -9    1.64    0.17
  -2  -7  -9    1.76    0.18
  -3   8  -9    1.85    0.51
   3  -7   9    3.31    0.27
  -3   7  -9    3.90    0.51
   3  -6   9    1.76    0.21
  -3   6  -9    2.50    0.44
   3  -5   9    1.58    0.17
   3  -5   9    1.83    0.19
  -3   5  -9    2.14    0.35
   3  -4   9    7.18    0.27
   3  -4   9    7.44    0.31
  -3   4  -9    7.47    0.43
   3  -3   9   37.05    0.83
   3  -3   9   37.69    0.86
  -3   3  -9   37.10    1.15
  -3   3  -9   37.34    0.80
  -3   3  -9   37.87    0.81
   3  -2   9    9.14    0.31
   3  -2   9    9.62    0.29
  -3   2  -9    9.40    0.28
   3  -1   9  106.67    2.18
   3  -1   9  105.04    2.16
  -3   1  -9  107.97    2.17
  -3   1  -9  108.64    2.16
   3   0   9   13.69    0.37
   3   0   9   13.53    0.38
  -3   0  -9   13.42    0.37
  -3   0  -9   12.97    0.37
   3   1   9  108.24    2.18
  -3  -1  -9  106.20    2.18
  -3  -1  -9  108.13    2.18
   3   2   9    9.78    0.30
  -3  -2  -9   10.11    0.31
  -3  -2  -9    9.90    0.31
   3   3   9   38.06    0.79
  -3  -3  -9   37.29    0.85
  -3  -3  -9   37.63    0.84
  -3  -4  -9    7.41    0.28
  -3  -4  -9    7.27    0.29
  -3  -5  -9    1.90    0.18
  -3  -5  -9    2.00    0.17
  -3  -6  -9    1.95    0.19
  -3  -7  -9    3.11    0.23
  -3  -8  -9    0.98    0.20
   4  -8   9    0.79    0.23
  -4   8  -9    1.36    0.47
   4  -7   9    0.40    0.19
  -4   7  -9    1.17    0.41
   4  -6   9    1.07    0.21
  -4   6  -9    1.64    0.41
   4  -5   9    0.55    0.17
   4  -5   9    0.59    0.14
  -4   5  -9    0.94    0.33
   4  -4   9    0.82    0.14
   4  -4   9    0.78    0.17
  -4   4  -9    0.67    0.07
  -4   4  -9    0.83    0.08
  -4   4  -9    1.65    0.30
   4  -3   9    3.99    0.24
   4  -3   9    3.23    0.20
  -4   3  -9    3.54    0.30
  -4   3  -9    3.50    0.18
   4  -2   9   14.83    0.42
   4  -2   9   15.40    0.44
  -4   2  -9   14.91    0.42
   4  -1   9    1.13    0.15
  -4   1  -9    0.95    0.13
   4   0   9    0.11    0.11
  -4   0  -9    0.07    0.10
   4   1   9    0.90    0.13
  -4  -1  -9    1.06    0.14
  -4  -2  -9   14.48    0.42
  -4  -2  -9   14.36    0.42
  -4  -3  -9    3.79    0.23
  -4  -3  -9    3.65    0.21
  -4  -4  -9    0.91    0.16
  -4  -4  -9    1.03    0.15
  -4  -5  -9    0.69    0.15
  -4  -5  -9    0.69    0.16
  -4  -6  -9    0.96    0.19
  -4  -7  -9    0.30    0.18
  -4  -8  -9    0.88    0.21
   5  -8   9    0.53    0.24
  -5   8  -9    0.94    0.51
   5  -7   9    0.84    0.23
  -5   7  -9    1.32    0.45
   5  -6   9   -0.06    0.18
  -5   6  -9    0.15    0.35
   5  -5   9    2.98    0.26
  -5   5  -9    3.30    0.41
   5  -4   9    2.19    0.22
  -5   4  -9    2.31    0.14
  -5   4  -9    3.32    0.37
   5  -3   9    6.37    0.32
  -5   3  -9    6.41    0.38
  -5   3  -9    6.47    0.27
   5  -2   9   21.16    0.58
  -5   2  -9   21.22    0.56
   5  -1   9    6.25    0.28
  -5   1  -9    6.08    0.27
   5   0   9   46.85    1.06
  -5   0  -9   45.80    1.05
   5   1   9    6.21    0.28
  -5  -1  -9    6.21    0.28
  -5  -2  -9   21.97    0.59
  -5  -3  -9    6.25    0.31
  -5  -4  -9    2.27    0.22
  -5  -5  -9    2.85    0.25
  -5  -6  -9   -0.04    0.17
  -5  -7  -9    0.70    0.22
  -5  -8  -9    0.50    0.23
   6  -8   9    0.15    0.25
  -6   8  -9    0.18    0.49
   6  -7   9    0.32    0.24
  -6   7  -9    0.32    0.41
   6  -6   9    0.10    0.21
  -6   6  -9    0.54    0.38
   6  -5   9    1.75    0.24
  -6   5  -9    1.78    0.37
   6  -4   9    2.00    0.24
  -6   4  -9    1.80    0.16
  -6   4  -9    2.64    0.35
   6  -3   9   13.42    0.45
  -6   3  -9   12.56    0.54
  -6   3  -9   13.25    0.42
   6  -2   9    2.60    0.24
  -6   2  -9    2.47    0.22
  -6   2  -9    2.62    0.27
   6  -1   9    6.23    0.30
  -6   1  -9    6.03    0.29
   6   0   9   -0.04    0.13
  -6   0  -9    0.03    0.14
   6   1   9    6.14    0.30
  -6  -1  -9    6.25    0.30
   6   2   9    2.56    0.22
  -6  -2  -9    2.29    0.21
  -6  -3  -9   13.64    0.47
  -6  -4  -9    2.08    0.24
  -6  -5  -9    1.44    0.23
  -6  -6  -9    0.42    0.21
  -6  -7  -9    0.36    0.23
  -6  -8  -9    0.36    0.24
   7  -7   9    2.49    0.31
  -7   7  -9    2.40    0.52
   7  -6   9    2.34    0.30
  -7   6  -9    2.17    0.45
   7  -5   9    8.29    0.44
  -7   5  -9    8.01    0.54
   7  -4   9   10.86    0.46
  -7   4  -9    9.69    0.35
  -7   4  -9   10.07    0.53
   7  -3   9    8.29    0.40
  -7   3  -9    7.87    0.43
  -7   3  -9    8.10    0.36
   7  -2   9   11.64    0.44
  -7   2  -9   11.51    0.43
  -7   2  -9   11.80    0.48
   7  -1   9    8.70    0.37
  -7   1  -9    8.68    0.37
   7   0   9   17.44    0.55
  -7   0  -9   17.18    0.54
   7   1   9    8.45    0.39
  -7  -1  -9    8.98    0.38
   7   2   9   11.53    0.44
  -7  -2  -9   11.97    0.45
  -7  -3  -9    6.99    0.35
  -7  -4  -9   10.36    0.45
  -7  -5  -9    8.70    0.44
  -7  -6  -9    1.93    0.29
  -7  -7  -9    2.46    0.31
   8  -7   9    0.50    0.28
  -8   7  -9    0.37    0.43
   8  -6   9    0.30    0.26
  -8   6  -9    0.27    0.38
   8  -5   9    0.35    0.24
  -8   5  -9    0.09    0.32
   8  -4   9    1.82    0.26
  -8   4  -9    1.89    0.34
   8  -3   9    0.28    0.21
  -8   3  -9    0.03    0.16
  -8   3  -9   -0.09    0.22
   8  -2   9    5.27    0.34
  -8   2  -9    5.07    0.33
  -8   2  -9    6.36    0.35
   8  -1   9    0.32    0.18
  -8   1  -9    0.20    0.17
   8   0   9    0.00    0.17
  -8   0  -9    0.02    0.19
   8   1   9    0.29    0.18
  -8  -1  -9    0.48    0.19
   8   2   9    5.47    0.35
  -8  -2  -9    5.76    0.34
  -8  -3  -9   -0.17    0.20
  -8  -4  -9    1.96    0.28
  -8  -5  -9    0.70    0.26
  -8  -6  -9    0.63    0.27
  -8  -7  -9    0.53    0.29
   9  -6   9    0.95    0.30
  -9   6  -9    0.65    0.41
   9  -5   9    4.16    0.39
  -9   5  -9    4.17    0.47
   9  -4   9    3.21    0.34
  -9   4  -9    3.11    0.36
   9  -3   9    7.44    0.46
  -9   3  -9    7.60    0.39
  -9   3  -9    7.06    0.42
   9  -2   9    3.33    0.32
  -9   2  -9    3.62    0.31
  -9   2  -9    3.41    0.29
   9  -1   9   17.69    0.62
  -9   1  -9   17.58    0.58
  -9   1  -9   18.00    0.60
   9   0   9    7.87    0.43
  -9   0  -9    8.32    0.41
   9   1   9   17.50    0.58
  -9  -1  -9   16.16    0.58
   9   2   9    3.33    0.31
  -9  -2  -9    3.50    0.32
   9   3   9    7.17    0.40
  -9  -3  -9    8.72    0.47
  -9  -4  -9    3.29    0.34
  -9  -5  -9    3.98    0.37
  -9  -6  -9    0.75    0.31
  10  -6   9    0.46    0.33
  10  -5   9    0.10    0.29
  10  -4   9    0.45    0.27
  10  -3   9    0.03    0.26
 -10   3  -9    0.43    0.21
  10  -2   9    0.17    0.24
 -10   2  -9    0.49    0.22
  10  -1   9    0.93    0.25
 -10   1  -9    0.82    0.24
  10   0   9    0.12    0.23
 -10   0  -9    0.19    0.23
  10   1   9    0.78    0.25
 -10  -1  -9    0.95    0.25
  10   2   9    0.37    0.23
 -10  -2  -9    0.53    0.24
  10   3   9    0.08    0.21
 -10  -3  -9    0.58    0.27
 -10  -4  -9    0.93    0.28
 -10  -5  -9    0.16    0.27
 -10  -6  -9    0.43    0.33
  11  -5   9    3.03    0.42
  11  -4   9    0.98    0.34
  11  -3   9    3.84    0.41
  11  -2   9    2.36    0.33
 -11   2  -9    2.64    0.31
  11  -1   9    3.74    0.36
 -11   1  -9    4.85    0.38
  11   0   9    5.23    0.41
 -11   0  -9    5.31    0.44
  11   1   9    3.90    0.35
 -11  -1  -9    4.01    0.38
  11   2   9    2.41    0.32
 -11  -2  -9    2.55    0.34
 -11  -3  -9    3.76    0.38
 -11  -4  -9    1.19    0.32
 -11  -5  -9    3.80    0.42
  12  -4   9    0.41    0.31
  12  -3   9   -0.21    0.30
  12  -2   9    0.06    0.29
 -12   2  -9    0.80    0.25
  12  -1   9   -0.02    0.28
 -12   1  -9    0.04    0.23
  12   0   9    0.17    0.28
 -12   0  -9    0.16    0.24
  12   1   9   -0.21    0.26
 -12  -1  -9    0.22    0.27
  12   2   9    0.12    0.26
 -12  -2  -9    0.57    0.32
 -12  -3  -9    0.03    0.31
 -12  -4  -9    0.30    0.34
  13  -2   9    1.78    0.39
  13  -1   9    2.09    0.36
 -13   1  -9    1.83    0.34
  13   0   9    2.06    0.35
 -13   0  -9    2.82    0.38
  13   1   9    1.68    0.34
 -13  -1  -9    1.58    0.34
  13   2   9    1.70    0.34
 -13  -2  -9    1.40    0.34
 -14   0  10    0.35    0.31
  14   0 -10    0.10    0.30
 -13  -3  10   -0.30    0.30
 -13  -2  10    0.53    0.31
  13   2 -10    0.45    0.29
 -13  -1  10    0.00    0.31
  13   1 -10   -0.27    0.25
 -13   0  10   -0.02    0.27
  13   0 -10   -0.02    0.26
 -13   1  10    0.05    0.29
  13  -1 -10   -0.36    0.26
  13  -2 -10    0.48    0.33
  13  -3 -10    0.28    0.30
 -12  -4  10    1.35    0.34
 -12  -3  10    4.25    0.42
  12   3 -10    4.77    0.41
 -12  -2  10    0.23    0.28
  12   2 -10    0.47    0.26
 -12  -1  10    3.87    0.37
  12   1 -10    3.83    0.36
 -12   0  10    1.10    0.31
  12   0 -10    0.60    0.29
 -12   1  10    4.00    0.38
  12  -1 -10    3.76    0.39
 -12   2  10    0.45    0.25
  12  -2 -10    0.70    0.27
  12  -3 -10    4.12    0.39
  12  -4 -10    1.01    0.30
 -11  -5  10    0.26    0.33
 -11  -4  10    0.34    0.31
 -11  -3  10    0.42    0.30
  11   3 -10    0.56    0.23
 -11  -2  10    0.25    0.26
  11   2 -10    0.31    0.22
 -11  -1  10    0.19    0.24
  11   1 -10    0.12    0.24
 -11   0  10    0.07    0.23
  11   0 -10   -0.05    0.22
 -11   1  10    0.19    0.23
  11  -1 -10    0.45    0.26
 -11   2  10    0.55    0.24
  11  -2 -10    0.41    0.26
  11  -3 -10    0.67    0.25
  11  -4 -10   -0.03    0.27
  11  -5 -10    0.20    0.30
 -10  -6  10    0.66    0.35
 -10  -5  10    6.76    0.46
 -10  -4  10    3.18    0.34
 -10  -3  10    9.42    0.47
  10   3 -10    9.95    0.44
 -10  -2  10   11.78    0.53
  10   2 -10   11.19    0.46
 -10  -1  10   12.64    0.53
  10   1 -10   12.28    0.48
 -10   0  10   27.51    0.80
  10   0 -10   26.90    0.77
 -10   1  10   11.71    0.47
  10  -1 -10   12.27    0.48
 -10   2  10   11.77    0.48
  10  -2 -10   11.07    0.47
 -10   3  10   11.34    0.45
  10  -3 -10   10.14    0.46
  10  -4 -10    3.14    0.33
  10  -5 -10    6.55    0.44
  10  -6 -10    0.53    0.28
   9   7 -10    0.17    0.37
  -9  -6  10    0.40    0.30
   9   6 -10    0.53    0.32
  -9  -5  10    0.09    0.28
   9   5 -10    0.20    0.26
  -9  -4  10    0.25    0.25
   9   4 -10    0.26    0.17
   9   4 -10    0.12    0.21
  -9  -3  10    0.40    0.24
   9   3 -10    0.57    0.18
   9   3 -10    0.63    0.20
  -9  -2  10    0.17    0.23
   9   2 -10    0.07    0.12
   9   2 -10    0.44    0.19
  -9  -1  10    0.61    0.21
   9   1 -10    0.60    0.09
   9   1 -10    0.93    0.20
  -9   0  10    0.22    0.19
   9   0 -10    0.29    0.19
  -9   1  10    0.70    0.21
   9  -1 -10    0.85    0.22
  -9   2  10    0.43    0.18
   9  -2 -10    0.35    0.19
  -9   3  10    0.78    0.18
   9  -3 -10    0.70    0.20
   9  -4 -10    0.25    0.22
   9  -5 -10    0.32    0.23
   9  -6 -10    0.39    0.25
  -8  -7  10    0.46    0.31
   8   7 -10    0.68    0.38
  -8  -6  10    0.18    0.26
   8   6 -10   -0.16    0.31
  -8  -5  10    1.65    0.29
   8   5 -10    1.57    0.32
  -8  -4  10    2.08    0.28
   8   4 -10    2.15    0.21
   8   4 -10    2.29    0.29
  -8  -3  10    5.23    0.36
   8   3 -10    5.46    0.32
   8   3 -10    5.50    0.30
  -8  -2  10    6.52    0.34
   8   2 -10    5.96    0.28
   8   2 -10    5.67    0.30
  -8  -1  10   41.70    1.01
   8   1 -10   41.17    0.98
   8   1 -10   40.56    1.13
  -8   0  10    8.89    0.38
   8   0 -10    9.53    0.39
  -8   1  10   43.08    1.02
   8  -1 -10   42.57    1.18
   8  -1 -10   41.72    1.00
  -8   2  10    6.27    0.32
   8  -2 -10    6.09    0.31
  -8   3  10    5.72    0.30
   8  -3 -10    6.40    0.35
   8  -4 -10    2.11    0.25
   8  -5 -10    1.42    0.24
   8  -6 -10    0.13    0.22
   8  -7 -10    0.51    0.26
  -7  -7  10    0.51    0.27
   7   7 -10    0.36    0.36
  -7  -6  10   -0.18    0.23
   7   6 -10   -0.02    0.31
  -7  -5  10    0.65    0.23
   7   5 -10    0.75    0.28
  -7  -4  10    2.20    0.25
   7   4 -10    2.63    0.31
   7   4 -10    1.99    0.19
  -7  -3  10    0.25    0.19
   7   3 -10   -0.06    0.18
   7   3 -10   -0.07    0.13
  -7  -2  10    7.23    0.34
   7   2 -10    7.45    0.31
   7   2 -10    7.50    0.32
  -7  -1  10    0.28    0.16
   7   1 -10    0.38    0.15
   7   1 -10    0.55    0.12
  -7   0  10   -0.03    0.14
   7   0 -10    0.04    0.14
  -7   1  10    0.41    0.16
   7  -1 -10    0.13    0.16
  -7   2  10    8.10    0.32
   7  -2 -10    7.37    0.32
  -7   3  10    0.18    0.12
   7  -3 -10    0.01    0.16
   7  -4 -10    2.16    0.23
   7  -5 -10    0.45    0.19
   7  -6 -10    0.15    0.20
   7  -7 -10    0.38    0.23
  -6  -8  10    0.12    0.28
   6   8 -10    0.14    0.41
   6   7 -10    1.62    0.44
   6   6 -10    0.46    0.34
   6   5 -10    6.98    0.46
   6   4 -10    7.06    0.40
   6   4 -10    6.61    0.27
   6   3 -10   20.77    0.69
   6   3 -10   20.10    0.54
  -6  -2  10    0.41    0.16
   6   2 -10    0.41    0.15
   6   2 -10    0.50    0.14
  -6  -1  10   32.36    0.78
   6   1 -10   32.46    0.77
  -6   0  10    4.43    0.25
   6   0 -10    4.88    0.25
  -6   1  10   32.72    0.77
   6  -1 -10   32.07    0.77
  -6   2  10    0.30    0.12
   6  -2 -10    0.53    0.15
  -6   3  10   19.99    0.53
   6  -3 -10   21.88    0.56
  -6   4  10    5.52    0.15
  -6   4  10    6.12    0.15
   6  -4 -10    7.01    0.30
   6  -5 -10    7.07    0.33
   6  -6 -10    0.79    0.19
   6  -7 -10    1.48    0.23
   6  -8 -10    0.42    0.23
   5   8 -10    0.20    0.43
   5   7 -10    0.29    0.39
   5   6 -10    0.72    0.34
   5   5 -10   -0.13    0.26
   5   4 -10    2.88    0.32
   5   4 -10    2.84    0.18
   5   3 -10    9.61    0.42
   5   3 -10    9.79    0.32
   5   2 -10    5.62    0.25
   5   2 -10    5.51    0.27
  -5  -1  10    3.19    0.21
   5   1 -10    3.25    0.19
  -5   0  10    0.00    0.11
   5   0 -10   -0.07    0.10
  -5   1  10    3.33    0.21
   5  -1 -10    3.13    0.21
  -5   2  10    5.59    0.23
   5  -2 -10    5.60    0.25
  -5   3  10   10.00    0.30
   5  -3 -10   10.37    0.34
   5  -4 -10    2.77    0.22
   5  -5 -10   -0.07    0.14
   5  -6 -10    0.72    0.17
   5  -7 -10    0.19    0.17
   4   8 -10    1.20    0.46
   4   7 -10    2.96    0.48
   4   6 -10    0.95    0.36
  -4  -5  10   12.22    0.39
   4   5 -10   12.33    0.57
  -4  -4  10    4.30    0.22
   4   4 -10    4.20    0.18
   4   4 -10    4.35    0.35
  -4  -3  10   38.01    0.86
   4   3 -10   39.30    1.15
   4   3 -10   37.16    0.83
   4   2 -10   12.27    0.36
   4   2 -10   12.90    0.46
   4   1 -10   23.50    0.56
   4   0 -10   52.95    1.13
  -4   1  10   22.30    0.53
   4  -1 -10   20.87    0.52
  -4   2  10   12.55    0.35
   4  -2 -10   12.50    0.35
  -4   3  10   39.56    0.81
  -4   3  10   37.97    0.82
   4  -3 -10   38.82    0.86
   4  -4 -10    4.39    0.22
   4  -5 -10   11.98    0.36
   4  -6 -10    0.89    0.16
   4  -7 -10    2.91    0.24
   3   8 -10    1.86    0.46
   3   7 -10    1.15    0.41
   3   6 -10    1.78    0.39
  -3  -5  10    0.55    0.13
   3   5 -10    0.56    0.29
  -3  -4  10    5.48    0.24
   3   4 -10    5.31    0.17
   3   4 -10    5.52    0.37
   3   4 -10    5.42    0.17
  -3  -3  10    4.35    0.19
   3   3 -10    4.39    0.29
   3   3 -10    4.67    0.18
  -3  -2  10   33.56    0.75
   3   2 -10   33.95    0.75
  -3  -1  10    2.37    0.14
   3   1 -10    2.57    0.16
  -3   0  10   -0.08    0.07
   3   0 -10   -0.01    0.08
  -3   1  10    2.69    0.14
  -3   1  10    2.68    0.16
   3  -1 -10    2.46    0.15
  -3   2  10   33.41    0.72
  -3   2  10   33.14    0.73
   3  -2 -10   33.63    0.74
  -3   3  10    4.57    0.15
  -3   3  10    4.52    0.15
   3  -3 -10    4.30    0.19
   3  -4 -10    5.60    0.22
   3  -5 -10    0.48    0.12
   3  -6 -10    1.09    0.14
   3  -7 -10    0.72    0.15
   2   9 -10    1.36    0.49
   2   8 -10    1.22    0.44
   2   7 -10    2.18    0.46
   2   6 -10    4.12    0.43
  -2  -5  10    2.57    0.18
   2   5 -10    3.09    0.37
  -2  -4  10   13.36    0.35
   2   4 -10   12.31    0.26
   2   4 -10   13.12    0.55
   2   4 -10   11.69    0.26
  -2  -3  10   15.30    0.39
   2   3 -10   15.11    0.55
   2   3 -10   14.79    0.37
  -2  -2  10   27.33    0.61
   2   2 -10   26.51    0.60
  -2  -1  10   49.78    1.04
   2   1 -10   49.80    1.05
  -2   0  10  122.09    2.40
   2   0 -10  119.98    2.41
  -2   1  10   50.76    1.02
   2  -1 -10   47.54    1.03
  -2   2  10   27.08    0.59
  -2   2  10   26.33    0.59
   2  -2 -10   26.88    0.61
  -2   3  10   14.68    0.31
   2  -3 -10   15.20    0.38
   2  -4 -10   13.27    0.35
   2  -5 -10    2.60    0.17
   2  -6 -10    4.28    0.21
   2  -7 -10    1.58    0.15
   1   9 -10    0.94    0.51
   1   8 -10    1.30    0.46
   1   7 -10    4.31    0.52
   1   6 -10    0.31    0.34
  -1  -5  10    0.40    0.11
   1   5 -10    0.53    0.27
  -1  -4  10    0.67    0.11
   1   4 -10    0.86    0.24
  -1  -3  10   21.13    0.49
   1   3 -10   20.85    0.49
   1   3 -10   21.33    0.47
   1   3 -10   20.54    0.72
  -1  -2  10    1.92    0.12
   1   2 -10    1.89    0.12
  -1  -1  10   10.53    0.28
   1   1 -10   10.38    0.28
  -1   0  10    0.11    0.07
   1   0 -10   -0.01    0.07
  -1   1  10   10.67    0.28
   1  -1 -10   10.92    0.30
  -1   2  10    1.93    0.11
   1  -2 -10    1.88    0.13
   1  -3 -10   21.53    0.50
   1  -4 -10    0.60    0.10
   1  -5 -10    0.40    0.10
   1  -6 -10   -0.07    0.10
   1  -7 -10    3.32    0.19
   0   9 -10    1.53    0.54
   0   8 -10    1.03    0.47
   0   7 -10    4.23    0.49
   0   6 -10    3.05    0.42
   0  -5  10   17.21    0.44
   0   5 -10   17.27    0.73
   0  -4  10   16.34    0.41
   0   4 -10   16.19    0.64
   0  -3  10   59.79    1.24
   0   3 -10   60.97    1.74
   0   3 -10   60.88    1.23
   0   3 -10   59.37    1.22
   0  -2  10    3.11    0.14
   0   2 -10    2.96    0.15
   0   2 -10    2.84    0.14
   0  -1  10  121.16    2.40
   0   1 -10  121.27    2.40
   0   0  10    8.47    0.24
   0   0 -10    8.16    0.24
   0   1  10  121.74    2.38
   0  -1 -10  118.33    2.38
   0   2  10    2.92    0.13
   0  -2 -10    2.83    0.14
   0  -3 -10   59.83    1.23
   0  -4 -10   16.28    0.41
   0  -5 -10   16.76    0.42
   0  -6 -10    2.46    0.18
   0  -7 -10    3.54    0.21
  -1   9 -10    1.54    0.51
  -1   8 -10    0.76    0.41
  -1   7 -10    1.96    0.43
  -1   6 -10    0.93    0.36
   1  -5  10    0.42    0.12
  -1   5 -10    0.88    0.29
   1  -4  10   17.68    0.45
  -1   4 -10   18.55    0.70
   1  -3  10    2.73    0.16
  -1   3 -10    2.81    0.13
  -1   3 -10    2.68    0.14
  -1   3 -10    3.14    0.26
   1  -2  10   11.18    0.31
  -1   2 -10   11.34    0.31
  -1   2 -10   11.05    0.30
   1  -1  10    0.11    0.07
  -1   1 -10    0.06    0.07
  -1   1 -10    0.01    0.08
   1   0  10   -0.04    0.06
  -1   0 -10   -0.03    0.07
   1   1  10    0.08    0.07
  -1  -1 -10   -0.05    0.08
   1   2  10   11.19    0.30
  -1  -2 -10   11.14    0.32
   1   3  10    2.82    0.09
  -1  -3 -10    2.80    0.17
  -1  -4 -10   17.94    0.46
  -1  -5 -10    0.33    0.12
  -1  -6 -10   -0.02    0.12
  -1  -7 -10    1.49    0.16
  -2   8 -10    1.37    0.45
  -2   7 -10    3.64    0.51
   2  -6  10    1.64    0.20
  -2   6 -10    2.42    0.43
   2  -5  10   32.20    0.74
   2  -5  10   31.99    0.77
  -2   5 -10   31.57    1.10
   2  -4  10    6.85    0.25
   2  -4  10    7.12    0.29
  -2   4 -10    7.41    0.42
   2  -3  10   69.89    1.45
   2  -3  10   68.60    1.42
  -2   3 -10   69.22    1.97
  -2   3 -10   67.72    1.40
  -2   3 -10   66.24    1.38
   2  -2  10    8.07    0.29
   2  -2  10    8.09    0.26
  -2   2 -10    7.91    0.25
  -2   2 -10    7.70    0.26
   2  -1  10   14.80    0.38
  -2   1 -10   14.60    0.39
  -2   1 -10   14.67    0.39
   2   0  10   38.73    0.83
  -2   0 -10   38.43    0.84
  -2   0 -10   36.94    0.83
   2   1  10   14.40    0.38
  -2  -1 -10   14.87    0.39
  -2  -1 -10   14.39    0.39
   2   2  10    8.16    0.26
  -2  -2 -10    7.98    0.27
   2   3  10   67.20    1.32
  -2  -3 -10   65.02    1.38
  -2  -4 -10    6.95    0.27
  -2  -5 -10   33.11    0.77
  -2  -6 -10    1.51    0.17
  -2  -7 -10    2.81    0.24
  -3   8 -10    1.04    0.45
   3  -7  10   -0.02    0.18
  -3   7 -10    0.69    0.42
   3  -6  10    0.93    0.19
  -3   6 -10    0.99    0.36
   3  -5  10    0.88    0.18
   3  -5  10    1.04    0.16
  -3   5 -10    1.08    0.32
   3  -4  10    1.98    0.20
   3  -4  10    2.21    0.19
  -3   4 -10    2.85    0.34
  -3   4 -10    2.00    0.10
   3  -3  10   10.72    0.37
   3  -3  10   10.08    0.33
  -3   3 -10   10.92    0.49
  -3   3 -10   10.07    0.30
   3  -2  10    0.23    0.11
   3  -2  10    0.64    0.11
  -3   2 -10    0.01    0.09
   3  -1  10   -0.01    0.08
   3  -1  10    0.02    0.10
  -3   1 -10    0.00    0.09
   3   0  10   -0.06    0.09
  -3   0 -10   -0.11    0.09
  -3   0 -10   -0.12    0.07
  -3  -1 -10   -0.20    0.08
  -3  -1 -10   -0.11    0.10
  -3  -2 -10    0.24    0.12
  -3  -2 -10    0.25    0.10
   3   3  10   10.29    0.28
  -3  -3 -10   10.11    0.32
  -3  -3 -10    9.92    0.34
  -3  -4 -10    1.93    0.17
  -3  -4 -10    2.08    0.18
  -3  -5 -10    1.18    0.16
  -3  -5 -10    0.89    0.17
  -3  -6 -10    0.45    0.16
  -3  -7 -10    0.01    0.16
  -3  -8 -10    0.35    0.18
   4  -8  10    0.59    0.22
  -4   8 -10    1.19    0.47
   4  -7  10    0.94    0.22
  -4   7 -10    1.48    0.47
   4  -6  10    0.16    0.18
  -4   6 -10    0.75    0.36
   4  -5  10    3.49    0.25
   4  -5  10    3.84    0.30
  -4   5 -10    4.11    0.46
   4  -4  10    0.10    0.15
  -4   4 -10    0.00    0.07
  -4   4 -10    0.01    0.07
  -4   4 -10    0.15    0.24
   4  -3  10    4.17    0.26
  -4   3 -10    3.63    0.20
  -4   3 -10    3.53    0.32
   4  -2  10   21.56    0.58
  -4   2 -10   21.11    0.54
   4  -1  10   14.10    0.43
  -4   1 -10   14.75    0.42
   4   0  10  128.07    2.62
  -4   0 -10  129.14    2.61
  -4  -1 -10   14.51    0.43
  -4  -2 -10   21.18    0.56
  -4  -3 -10    4.28    0.23
  -4  -3 -10    3.51    0.24
  -4  -4 -10    0.04    0.12
  -4  -4 -10   -0.17    0.14
  -4  -5 -10    3.29    0.24
  -4  -5 -10    3.19    0.27
  -4  -6 -10    0.07    0.17
  -4  -7 -10    0.79    0.20
  -4  -8 -10    0.42    0.21
   5  -8  10    0.20    0.24
  -5   8 -10    1.06    0.53
   5  -7  10    0.59    0.23
  -5   7 -10    0.91    0.42
   5  -6  10    0.38    0.20
  -5   6 -10    0.39    0.37
   5  -5  10    0.81    0.21
  -5   5 -10    1.17    0.36
   5  -4  10    0.03    0.17
  -5   4 -10    0.00    0.09
  -5   4 -10    0.23    0.27
   5  -3  10    0.68    0.16
  -5   3 -10    0.78    0.23
  -5   3 -10    0.60    0.13
   5  -2  10    0.18    0.15
  -5   2 -10   -0.09    0.12
   5  -1  10    1.53    0.18
  -5   1 -10    1.49    0.17
   5   0  10   -0.05    0.12
  -5   0 -10   -0.04    0.12
   5   1  10    1.48    0.17
  -5  -1 -10    1.49    0.18
  -5  -2 -10    0.24    0.14
  -5  -3 -10    0.73    0.18
  -5  -4 -10    0.10    0.16
  -5  -5 -10    0.61    0.20
  -5  -6 -10    0.30    0.19
  -5  -7 -10    0.52    0.21
  -5  -8 -10    0.27    0.22
   6  -8  10    0.43    0.27
  -6   8 -10    0.84    0.53
   6  -7  10    0.95    0.26
  -6   7 -10    1.01    0.43
   6  -6  10    1.78    0.27
  -6   6 -10    2.21    0.43
   6  -5  10    2.82    0.28
  -6   5 -10    3.14    0.42
   6  -4  10    5.43    0.35
  -6   4 -10    5.28    0.43
  -6   4 -10    5.30    0.24
   6  -3  10    8.22    0.36
  -6   3 -10    7.95    0.43
  -6   3 -10    7.51    0.33
   6  -2  10    9.60    0.38
  -6   2 -10    9.38    0.37
   6  -1  10   89.76    1.90
  -6   1 -10   86.72    1.87
   6   0  10    9.02    0.36
  -6   0 -10    8.60    0.35
   6   1  10   86.40    1.85
  -6  -1 -10   86.15    1.84
  -6  -2 -10    9.41    0.37
  -6  -3 -10    7.93    0.37
  -6  -4 -10    5.94    0.35
  -6  -5 -10    3.21    0.28
  -6  -6 -10    2.26    0.27
  -6  -7 -10    1.53    0.27
  -6  -8 -10    0.71    0.26
   7  -7  10    0.01    0.26
  -7   7 -10    0.48    0.45
   7  -6  10    0.12    0.23
  -7   6 -10   -0.20    0.37
   7  -5  10    0.11    0.22
  -7   5 -10    0.43    0.32
   7  -4  10   -0.04    0.19
  -7   4 -10    0.01    0.13
  -7   4 -10    0.20    0.28
   7  -3  10    0.58    0.21
  -7   3 -10    0.48    0.25
  -7   3 -10    0.55    0.17
   7  -2  10    0.99    0.22
  -7   2 -10    1.16    0.24
  -7   2 -10    1.00    0.18
   7  -1  10    0.56    0.18
  -7   1 -10    0.25    0.17
   7   0  10    0.21    0.16
  -7   0 -10    0.28    0.18
   7   1  10    0.51    0.18
  -7  -1 -10    0.48    0.17
   7   2  10    0.71    0.19
  -7  -2 -10    1.11    0.20
  -7  -3 -10    0.40    0.20
  -7  -4 -10    0.11    0.21
  -7  -5 -10    0.26    0.22
  -7  -6 -10    0.17    0.24
  -7  -7 -10    0.54    0.26
   8  -7  10    2.00    0.34
  -8   7 -10    2.87    0.57
   8  -6  10    1.48    0.30
  -8   6 -10    2.15    0.46
   8  -5  10   10.79    0.53
  -8   5 -10   10.18    0.63
   8  -4  10    6.76    0.43
  -8   4 -10    6.70    0.47
   8  -3  10   15.52    0.58
  -8   3 -10   14.60    0.51
  -8   3 -10   15.71    0.64
   8  -2  10    4.83    0.36
  -8   2 -10    4.45    0.32
  -8   2 -10    4.37    0.33
   8  -1  10   30.24    0.84
  -8   1 -10   31.71    0.84
   8   0  10    0.06    0.18
  -8   0 -10   -0.03    0.17
   8   1  10   31.17    0.83
  -8  -1 -10   30.43    0.83
   8   2  10    4.65    0.34
  -8  -2 -10    4.51    0.33
  -8  -3 -10   15.69    0.58
  -8  -4 -10    6.53    0.40
  -8  -5 -10   11.35    0.53
  -8  -6 -10    1.98    0.32
  -8  -7 -10    2.73    0.36
   9  -6  10    0.65    0.30
  -9   6 -10    1.03    0.42
   9  -5  10    2.12    0.33
  -9   5 -10    2.54    0.42
   9  -4  10    0.32    0.24
  -9   4 -10    0.01    0.28
   9  -3  10    4.71    0.38
  -9   3 -10    3.81    0.36
  -9   3 -10    4.82    0.35
   9  -2  10    0.23    0.21
  -9   2 -10    0.61    0.21
  -9   2 -10    0.06    0.20
   9  -1  10    0.22    0.23
  -9   1 -10    0.19    0.19
   9   0  10    0.12    0.20
  -9   0 -10    0.02    0.21
   9   1  10    0.09    0.21
  -9  -1 -10    0.23    0.20
   9   2  10    0.12    0.19
  -9  -2 -10    0.26    0.23
  -9  -3 -10    4.41    0.37
  -9  -4 -10    0.12    0.24
  -9  -5 -10    2.07    0.31
  -9  -6 -10    0.73    0.31
  10  -5  10    4.23    0.42
  10  -4  10    1.08    0.32
  10  -3  10    6.77    0.45
 -10   3 -10    8.15    0.45
  10  -2  10    5.14    0.45
 -10   2 -10    6.01    0.40
  10  -1  10    4.89    0.42
 -10   1 -10    5.11    0.37
  10   0  10    2.96    0.31
 -10   0 -10    3.15    0.31
  10   1  10    5.58    0.39
 -10  -1 -10    5.04    0.43
  10   2  10    5.01    0.37
 -10  -2 -10    5.46    0.45
  10   3  10    6.45    0.41
 -10  -3 -10    7.35    0.45
 -10  -4 -10    1.77    0.34
 -10  -5 -10    4.75    0.44
  11  -5  10    1.11    0.36
  11  -4  10    0.20    0.31
  11  -3  10    0.37    0.28
  11  -2  10    0.08    0.28
 -11   2 -10    0.04    0.23
  11  -1  10    0.17    0.27
 -11   1 -10    0.04    0.22
  11   0  10    0.32    0.27
 -11   0 -10    0.10    0.25
  11   1  10    0.32    0.24
 -11  -1 -10    0.06    0.26
  11   2  10    0.14    0.25
 -11  -2 -10   -0.08    0.25
 -11  -3 -10    0.43    0.30
 -11  -4 -10    0.18    0.32
 -11  -5 -10    0.89    0.36
  12  -4  10   -0.14    0.30
  12  -3  10    3.39    0.43
  12  -2  10    1.36    0.32
 -12   2 -10    2.29    0.32
  12  -1  10    4.55    0.44
 -12   1 -10    4.29    0.39
  12   0  10    1.22    0.32
 -12   0 -10    1.47    0.32
  12   1  10    4.15    0.41
 -12  -1 -10    3.23    0.37
  12   2  10    1.71    0.32
 -12  -2 -10    1.41    0.35
 -12  -3 -10    3.39    0.43
 -12  -4 -10    1.14    0.37
  13  -2  10    0.53    0.35
  13  -1  10   -0.06    0.29
 -13   1 -10   -0.05    0.25
  13   0  10   -0.15    0.30
 -13   0 -10    0.09    0.27
  13   1  10   -0.04    0.29
 -13  -1 -10    0.00    0.28
 -13  -2 -10    0.52    0.34
 -13  -3  11   -0.05    0.31
 -13  -2  11    4.28    0.43
  13   2 -11    4.92    0.43
 -13  -1  11   -0.29    0.31
  13   1 -11   -0.15    0.28
 -13   0  11    6.82    0.49
  13   0 -11    7.09    0.52
 -13   1  11   -0.04    0.28
  13  -1 -11    0.13    0.28
  13  -2 -11    4.18    0.43
  13  -3 -11   -0.12    0.28
 -12  -4  11    0.02    0.31
 -12  -3  11    0.92    0.33
 -12  -2  11    0.26    0.29
  12   2 -11    0.31    0.26
 -12  -1  11    0.60    0.30
  12   1 -11    0.43    0.28
 -12   0  11   -0.09    0.28
  12   0 -11    0.00    0.24
 -12   1  11    0.42    0.27
  12  -1 -11    0.72    0.28
 -12   2  11    0.10    0.25
  12  -2 -11    0.34    0.29
  12  -3 -11    0.47    0.27
  12  -4 -11   -0.03    0.31
 -11  -5  11   -0.01    0.33
 -11  -4  11    4.25    0.43
 -11  -3  11    0.14    0.29
  11   3 -11   -0.15    0.22
 -11  -2  11    4.57    0.39
  11   2 -11    4.47    0.37
 -11  -1  11    0.81    0.30
  11   1 -11    0.65    0.24
 -11   0  11    2.14    0.30
  11   0 -11    1.70    0.29
 -11   1  11    1.07    0.26
  11  -1 -11    0.84    0.25
 -11   2  11    4.33    0.35
  11  -2 -11    3.99    0.35
  11  -3 -11   -0.02    0.26
  11  -4 -11    4.43    0.38
  11  -5 -11   -0.06    0.26
 -10  -6  11   -0.07    0.33
 -10  -5  11    0.43    0.32
 -10  -4  11    0.80    0.31
 -10  -3  11    0.20    0.24
  10   3 -11    0.46    0.20
 -10  -2  11    4.66    0.37
  10   2 -11    4.66    0.34
 -10  -1  11    0.23    0.22
  10   1 -11    0.17    0.22
 -10   0  11   -0.13    0.21
  10   0 -11    0.40    0.22
 -10   1  11    0.41    0.23
  10  -1 -11    0.12    0.20
 -10   2  11    4.66    0.35
  10  -2 -11    4.54    0.38
  10  -3 -11    0.35    0.24
  10  -4 -11    0.70    0.25
  10  -5 -11    0.20    0.24
  10  -6 -11    0.19    0.28
  -9  -6  11    1.78    0.33
   9   6 -11    2.08    0.38
  -9  -5  11    0.00    0.28
   9   5 -11   -0.07    0.26
  -9  -4  11    6.59    0.40
   9   4 -11    6.24    0.38
  -9  -3  11    1.22    0.28
   9   3 -11    1.64    0.23
   9   3 -11    1.83    0.23
  -9  -2  11    8.33    0.41
   9   2 -11    9.08    0.41
   9   2 -11    8.23    0.33
  -9  -1  11   10.22    0.46
   9   1 -11   10.67    0.44
   9   1 -11    9.77    0.33
  -9   0  11    4.03    0.32
   9   0 -11    3.73    0.16
   9   0 -11    3.90    0.30
  -9   1  11   10.60    0.45
   9  -1 -11   10.25    0.42
  -9   2  11    8.83    0.40
   9  -2 -11    8.43    0.39
  -9   3  11    1.80    0.22
   9  -3 -11    1.43    0.23
   9  -4 -11    6.63    0.40
   9  -5 -11    0.04    0.23
   9  -6 -11    1.91    0.31
  -8  -7  11   -0.01    0.30
   8   7 -11   -0.04    0.37
  -8  -6  11    0.60    0.28
   8   6 -11    0.12    0.32
  -8  -5  11    0.29    0.25
   8   5 -11    0.28    0.27
  -8  -4  11   -0.16    0.20
   8   4 -11   -0.10    0.15
   8   4 -11   -0.09    0.22
  -8  -3  11    3.24    0.29
   8   3 -11    3.06    0.27
   8   3 -11    3.18    0.27
  -8  -2  11    0.13    0.19
   8   2 -11    0.11    0.15
   8   2 -11    0.36    0.16
  -8  -1  11    4.88    0.31
   8   1 -11    5.83    0.30
   8   1 -11    4.84    0.23
  -8   0  11    0.26    0.19
   8   0 -11    0.33    0.18
  -8   1  11    5.09    0.32
   8  -1 -11    5.03    0.25
   8  -1 -11    5.44    0.30
  -8   2  11    0.06    0.15
   8  -2 -11    0.48    0.18
  -8   3  11    3.55    0.26
   8  -3 -11    3.55    0.30
   8  -4 -11    0.06    0.18
   8  -5 -11    0.43    0.21
   8  -6 -11    0.34    0.23
   8  -7 -11   -0.34    0.24
  -7  -7  11   -0.07    0.27
   7   7 -11   -0.33    0.38
  -7  -6  11    0.50    0.25
   7   6 -11    0.41    0.33
  -7  -5  11    0.21    0.21
   7   5 -11    0.23    0.28
  -7  -4  11    5.37    0.35
   7   4 -11    5.23    0.27
   7   4 -11    5.14    0.37
  -7  -3  11    1.06    0.20
   7   3 -11    0.87    0.22
   7   3 -11    0.93    0.17
  -7  -2  11   35.71    0.89
   7   2 -11   36.06    0.87
   7   2 -11   35.30    1.04
  -7  -1  11    0.03    0.17
   7   1 -11    0.23    0.16
  -7   0  11   55.10    1.26
   7   0 -11   57.06    1.26
  -7   1  11    0.03    0.15
   7  -1 -11    0.08    0.16
  -7   2  11   35.22    0.85
   7  -2 -11   35.64    0.86
  -7   3  11    1.06    0.16
   7  -3 -11    0.84    0.19
   7  -4 -11    5.41    0.31
   7  -5 -11    0.04    0.18
   7  -6 -11    0.53    0.22
   7  -7 -11    0.04    0.22
  -6  -8  11    0.32    0.29
   6   8 -11    0.81    0.47
   6   7 -11    0.61    0.37
   6   6 -11    0.77    0.34
   6   5 -11    1.10    0.31
   6   4 -11   -0.35    0.21
   6   4 -11    0.10    0.11
   6   3 -11    1.19    0.23
   6   3 -11    1.25    0.16
  -6  -2  11    3.10    0.26
   6   2 -11    3.36    0.24
   6   2 -11    3.29    0.23
  -6  -1  11    0.53    0.16
  -6   0  11    0.16    0.14
   6   0 -11    0.01    0.13
   6  -1 -11    0.59    0.15
  -6   2  11    3.30    0.22
   6  -2 -11    3.36    0.24
  -6   3  11    0.92    0.13
   6  -3 -11    1.07    0.18
  -6   4  11   -0.01    0.05
  -6   4  11    0.01    0.04
   6  -4 -11    0.06    0.15
   6  -5 -11    0.79    0.19
   6  -6 -11    0.79    0.20
   6  -7 -11    0.68    0.22
   6  -8 -11    0.26    0.23
   5   8 -11    2.13    0.48
   5   7 -11   -0.12    0.35
   5   6 -11    6.06    0.51
   5   5 -11    2.20    0.34
   5   4 -11   16.01    0.63
   5   4 -11   15.79    0.42
   5   3 -11    4.37    0.29
   5   3 -11    4.11    0.22
   5   2 -11   33.05    0.79
   5   2 -11   35.11    1.02
   5   1 -11   31.12    0.73
  -5   0  11   63.35    1.37
   5   0 -11   63.88    1.35
  -5   1  11   31.42    0.74
   5  -1 -11   30.92    0.74
  -5   2  11   32.26    0.75
   5  -2 -11   32.25    0.76
  -5   3  11    4.44    0.20
   5  -3 -11    4.32    0.24
   5  -4 -11   16.79    0.48
   5  -5 -11    2.04    0.20
   5  -6 -11    5.63    0.30
   5  -7 -11    0.00    0.18
   4   8 -11    0.20    0.40
   4   7 -11    0.53    0.37
   4   6 -11    0.10    0.31
   4   5 -11    0.42    0.27
   4   4 -11    7.52    0.40
   4   4 -11    7.56    0.25
   4   3 -11    3.11    0.19
   4   3 -11    3.38    0.28
   4   2 -11   15.91    0.43
   4   1 -11    0.23    0.11
   4   0 -11    0.00    0.10
  -4   1  11    0.02    0.10
   4  -1 -11   -0.02    0.10
  -4   2  11   16.36    0.43
   4  -2 -11   16.66    0.44
  -4   3  11    3.15    0.16
  -4   3  11    3.00    0.15
   4  -3 -11    3.28    0.20
   4  -4 -11    7.23    0.27
   4  -5 -11    0.41    0.14
   4  -6 -11    0.02    0.14
   4  -7 -11    0.36    0.17
   3   8 -11    1.82    0.50
   3   7 -11    0.22    0.35
   3   6 -11   15.07    0.70
  -3  -5  11    0.69    0.14
   3   5 -11    1.07    0.32
  -3  -4  11   30.75    0.72
   3   4 -11   30.69    0.67
   3   4 -11   30.91    0.66
   3   4 -11   30.87    1.01
  -3  -3  11    0.09    0.09
   3   3 -11    0.28    0.18
   3   3 -11    0.19    0.09
  -3  -2  11    1.01    0.12
   3   2 -11    1.25    0.13
  -3  -1  11    4.10    0.18
   3   1 -11    3.73    0.18
   3   0 -11    3.86    0.18
   3  -1 -11    4.12    0.18
  -3   2  11    0.94    0.11
  -3   2  11    1.21    0.11
   3  -2 -11    0.99    0.12
  -3   3  11    0.11    0.06
  -3   3  11    0.09    0.06
   3  -3 -11    0.06    0.10
   3  -4 -11   31.55    0.72
   3  -5 -11    0.51    0.13
   3  -6 -11   14.17    0.41
   3  -7 -11   -0.14    0.14
   2   8 -11    0.73    0.42
   2   7 -11    0.49    0.37
   2   6 -11    0.46    0.35
  -2  -5  11    0.37    0.12
   2   5 -11    0.73    0.28
  -2  -4  11    6.18    0.25
   2   4 -11    5.73    0.17
   2   4 -11    6.49    0.19
   2   4 -11    6.80    0.39
  -2  -3  11   14.16    0.38
   2   3 -11   13.38    0.35
   2   3 -11   14.13    0.53
  -2  -2  11    0.94    0.11
   2   2 -11    1.04    0.11
  -2  -1  11   27.84    0.62
   2   1 -11   27.16    0.63
  -2   0  11   -0.10    0.07
   2   0 -11   -0.04    0.08
  -2   1  11   27.24    0.61
   2  -1 -11   26.96    0.62
  -2   2  11    0.95    0.10
  -2   2  11    1.12    0.10
   2  -2 -11    1.08    0.12
  -2   3  11   13.76    0.31
  -2   3  11   14.39    0.32
   2  -3 -11   12.65    0.36
   2  -4 -11    6.62    0.24
   2  -5 -11    0.36    0.12
   2  -6 -11    0.08    0.12
   2  -7 -11    0.08    0.13
   1   8 -11    1.36    0.48
   1   7 -11    0.69    0.41
   1   6 -11    4.43    0.44
  -1  -5  11    1.30    0.14
   1   5 -11    2.29    0.35
  -1  -4  11    7.09    0.25
   1   4 -11    7.22    0.41
   1   4 -11    6.62    0.17
  -1  -3  11    1.07    0.11
   1   3 -11    1.27    0.23
   1   3 -11    1.17    0.10
   1   3 -11    1.13    0.11
  -1  -2  11    4.81    0.19
   1   2 -11    4.74    0.18
  -1  -1  11   51.82    1.08
   1   1 -11   51.12    1.08
  -1   0  11   72.35    1.46
   1   0 -11   70.49    1.46
  -1   1  11   51.28    1.07
   1  -1 -11   51.98    1.09
  -1   2  11    4.58    0.17
   1  -2 -11    4.77    0.19
  -1   3  11    0.92    0.07
   1  -3 -11    1.01    0.11
   1  -4 -11    6.91    0.24
   1  -5 -11    1.39    0.14
   1  -6 -11    4.07    0.21
   1  -7 -11    0.11    0.12
   0   8 -11    0.94    0.46
   0   7 -11    0.89    0.42
   0   6 -11    0.38    0.31
   0  -5  11    0.30    0.11
   0   5 -11    0.22    0.30
   0  -4  11    0.53    0.11
   0   4 -11    0.48    0.24
   0   4 -11    0.41    0.03
   0  -3  11    0.19    0.09
   0   3 -11    0.31    0.19
   0   3 -11    0.06    0.08
   0   3 -11    0.13    0.07
   0  -2  11   52.26    1.08
   0   2 -11   50.80    1.08
   0   2 -11   50.47    1.07
   0  -1  11    1.56    0.12
   0   1 -11    1.56    0.12
   0   0  11   -0.17    0.06
   0   0 -11   -0.05    0.08
   0   1  11    1.60    0.12
   0  -1 -11    1.38    0.12
   0   2  11   52.10    1.07
   0  -2 -11   50.44    1.08
   0   3  11    0.01    0.03
   0   3  11    0.07    0.04
   0  -3 -11    0.14    0.09
   0  -4 -11    0.45    0.11
   0  -5 -11    0.03    0.11
   0  -6 -11    0.00    0.11
   0  -7 -11    0.01    0.13
  -1   8 -11    1.98    0.48
  -1   7 -11    1.04    0.40
  -1   6 -11    5.23    0.47
   1  -5  11    0.62    0.13
  -1   5 -11    0.58    0.29
   1  -4  11   26.39    0.61
  -1   4 -11   24.85    0.52
  -1   4 -11   26.35    0.90
   1  -3  11    0.22    0.09
  -1   3 -11    0.19    0.08
  -1   3 -11    0.19    0.08
  -1   3 -11    0.15    0.19
   1  -2  11   73.60    1.50
  -1   2 -11   72.90    1.49
  -1   2 -11   72.26    1.51
   1  -1  11   19.14    0.46
  -1   1 -11   18.76    0.46
  -1   1 -11   19.03    0.47
   1   0  11  223.00    4.25
  -1   0 -11  210.49    4.25
   1   1  11   18.49    0.46
  -1  -1 -11   18.88    0.46
   1   2  11   73.32    1.49
  -1  -2 -11   72.05    1.50
   1   3  11    0.26    0.06
  -1  -3 -11    0.08    0.10
  -1  -4 -11   27.54    0.65
  -1  -5 -11    0.50    0.13
  -1  -6 -11    4.56    0.24
  -1  -7 -11    0.04    0.14
  -2   8 -11    1.30    0.45
  -2   7 -11    1.04    0.40
  -2   6 -11    0.80    0.35
   2  -5  11    0.20    0.12
   2  -5  11    0.34    0.15
  -2   5 -11    0.58    0.30
   2  -4  11    4.28    0.21
   2  -4  11    4.03    0.26
  -2   4 -11    4.77    0.36
  -2   4 -11    4.18    0.13
   2  -3  11   14.98    0.40
   2  -3  11   14.20    0.43
  -2   3 -11   14.93    0.60
  -2   3 -11   15.06    0.38
   2  -2  11    0.05    0.08
  -2   2 -11    0.02    0.09
   2  -1  11   23.51    0.55
  -2   1 -11   22.26    0.55
   2   0  11   -0.07    0.07
  -2   0 -11   -0.08    0.09
  -2   0 -11   -0.06    0.07
   2   1  11   24.10    0.58
  -2  -1 -11   24.32    0.59
  -2  -1 -11   24.46    0.59
   2   2  11    0.00    0.08
  -2  -2 -11    0.00    0.10
   2   3  11   14.55    0.35
  -2  -3 -11   13.96    0.41
  -2  -4 -11    3.96    0.23
  -2  -5 -11    0.12    0.13
  -2  -6 -11    0.45    0.15
  -2  -7 -11    0.35    0.16
  -3   8 -11    2.88    0.54
   3  -7  11    0.44    0.20
  -3   7 -11    1.35    0.43
   3  -6  11   10.36    0.42
  -3   6 -11   10.97    0.67
   3  -5  11    0.53    0.15
   3  -5  11    0.52    0.17
  -3   5 -11    0.71    0.33
   3  -4  11   35.38    0.82
   3  -4  11   37.29    0.87
  -3   4 -11   36.57    1.18
  -3   4 -11   34.76    0.75
  -3   4 -11   34.88    0.74
   3  -3  11    0.74    0.16
   3  -3  11    0.97    0.13
  -3   3 -11    1.02    0.12
  -3   3 -11    0.92    0.26
   3  -2  11   16.70    0.49
   3  -2  11   17.91    0.48
  -3   2 -11   16.51    0.45
   3  -1  11    0.08    0.11
  -3   1 -11   -0.04    0.09
  -3   0 -11   24.14    0.59
  -3  -1 -11   -0.07    0.11
  -3  -1 -11    0.86    0.12
  -3  -2 -11   16.76    0.47
  -3  -2 -11   17.32    0.46
   3   3  11    0.82    0.11
  -3  -3 -11    0.60    0.15
  -3  -3 -11    0.78    0.13
  -3  -4 -11   36.10    0.85
  -3  -4 -11   36.65    0.86
  -3  -5 -11    0.66    0.17
  -3  -5 -11    0.50    0.14
  -3  -6 -11   10.08    0.38
  -3  -7 -11    0.29    0.18
  -3  -8 -11    2.08    0.24
   4  -8  11    0.15    0.23
  -4   8 -11    0.71    0.45
   4  -7  11    0.08    0.21
  -4   7 -11    0.72    0.42
   4  -6  11    0.17    0.19
  -4   6 -11    0.36    0.38
   4  -5  11    0.98    0.21
  -4   5 -11    1.61    0.36
   4  -4  11    7.41    0.35
  -4   4 -11    6.82    0.46
  -4   4 -11    6.59    0.22
   4  -3  11    1.73    0.20
  -4   3 -11    2.21    0.18
  -4   3 -11    1.64    0.29
   4  -2  11   29.97    0.75
  -4   2 -11   30.42    0.72
   4  -1  11    0.12    0.13
  -4   1 -11    0.05    0.11
   4   0  11   -0.01    0.12
  -4   0 -11   -0.14    0.11
  -4  -1 -11    0.11    0.14
  -4  -2 -11   29.54    0.72
  -4  -3 -11    1.74    0.18
  -4  -4 -11    6.43    0.32
  -4  -4 -11    6.94    0.30
  -4  -5 -11    1.13    0.19
  -4  -6 -11    0.11    0.18
  -4  -7 -11    0.02    0.19
  -4  -8 -11    0.30    0.21
   5  -8  11    1.06    0.27
  -5   8 -11    1.91    0.57
   5  -7  11    0.11    0.22
  -5   7 -11    0.55    0.45
   5  -6  11    2.71    0.29
  -5   6 -11    2.91    0.46
   5  -5  11    3.09    0.29
  -5   5 -11    4.12    0.48
   5  -4  11   11.27    0.44
  -5   4 -11   11.10    0.58
  -5   4 -11   10.64    0.33
   5  -3  11    0.29    0.16
  -5   3 -11    0.02    0.12
  -5   3 -11    0.33    0.22
   5  -2  11   11.54    0.42
  -5   2 -11   11.28    0.39
   5  -1  11    0.09    0.14
  -5   1 -11    0.13    0.13
   5   0  11   16.37    0.50
  -5   0 -11   16.05    0.48
   5   1  11    0.32    0.14
  -5  -1 -11    0.28    0.16
  -5  -2 -11   10.84    0.39
  -5  -3 -11    0.03    0.16
  -5  -4 -11   10.76    0.42
  -5  -5 -11    2.79    0.26
  -5  -6 -11    3.27    0.28
  -5  -7 -11    0.39    0.22
  -5  -8 -11    1.64    0.27
   6  -7  11   -0.08    0.24
  -6   7 -11    0.02    0.45
   6  -6  11    0.90    0.25
  -6   6 -11    1.32    0.44
   6  -5  11    0.24    0.22
  -6   5 -11    0.52    0.34
   6  -4  11    0.45    0.21
  -6   4 -11    0.26    0.13
  -6   4 -11    0.47    0.30
   6  -3  11    4.70    0.31
  -6   3 -11    4.83    0.37
  -6   3 -11    4.32    0.27
   6  -2  11    0.81    0.19
  -6   2 -11    0.70    0.16
   6  -1  11    1.56    0.21
  -6   1 -11    1.53    0.19
   6   0  11   -0.03    0.14
  -6   0 -11    0.02    0.15
   6   1  11    1.48    0.21
  -6  -1 -11    1.86    0.22
  -6  -2 -11    0.85    0.20
  -6  -3 -11    5.30    0.33
  -6  -4 -11    0.32    0.20
  -6  -5 -11    0.52    0.21
  -6  -6 -11    0.82    0.24
  -6  -7 -11    0.43    0.24
   7  -7  11    0.01    0.27
  -7   7 -11   -0.17    0.43
   7  -6  11    1.46    0.29
  -7   6 -11    1.64    0.46
   7  -5  11    0.04    0.24
  -7   5 -11    0.25    0.35
   7  -4  11    8.41    0.44
  -7   4 -11    7.20    0.33
  -7   4 -11    7.93    0.53
   7  -3  11   -0.06    0.20
  -7   3 -11    0.15    0.24
  -7   3 -11    0.03    0.15
   7  -2  11   32.97    0.88
  -7   2 -11   33.84    1.07
  -7   2 -11   33.33    0.86
   7  -1  11    0.67    0.20
  -7   1 -11    0.89    0.19
   7   0  11   51.39    1.22
  -7   0 -11   51.62    1.21
   7   1  11    0.81    0.20
  -7  -1 -11    0.53    0.20
   7   2  11   32.84    0.86
  -7  -2 -11   32.69    0.86
  -7  -3 -11    0.23    0.19
  -7  -4 -11    7.74    0.40
  -7  -5 -11    0.14    0.23
  -7  -6 -11    1.60    0.29
  -7  -7 -11   -0.13    0.24
   8  -7  11    0.07    0.28
  -8   7 -11    0.45    0.47
   8  -6  11    0.51    0.27
  -8   6 -11    0.14    0.41
   8  -5  11    0.45    0.27
  -8   5 -11    0.18    0.34
   8  -4  11    0.32    0.24
  -8   4 -11    0.01    0.29
   8  -3  11    0.22    0.23
  -8   3 -11    0.07    0.26
  -8   3 -11    0.40    0.19
   8  -2  11    0.47    0.22
  -8   2 -11    0.26    0.18
  -8   2 -11    0.37    0.22
   8  -1  11    0.25    0.19
  -8   1 -11    0.35    0.18
   8   0  11    0.32    0.19
  -8   0 -11    0.07    0.18
   8   1  11    0.55    0.19
  -8  -1 -11    0.64    0.22
   8   2  11    0.05    0.17
  -8  -2 -11    0.43    0.21
  -8  -3 -11    0.43    0.21
  -8  -4 -11   -0.07    0.21
  -8  -5 -11    0.40    0.24
  -8  -6 -11    0.12    0.27
  -8  -7 -11    0.34    0.29
   9  -6  11    2.57    0.38
  -9   6 -11    2.06    0.48
   9  -5  11    1.62    0.31
  -9   5 -11    1.75    0.41
   9  -4  11    9.41    0.50
  -9   4 -11    9.56    0.55
   9  -3  11    0.75    0.27
  -9   3 -11    0.83    0.22
  -9   3 -11    0.71    0.28
   9  -2  11   14.97    0.58
  -9   2 -11   15.32    0.56
  -9   2 -11   15.23    0.60
   9  -1  11    0.21    0.21
  -9   1 -11    0.20    0.22
   9   0  11   13.34    0.52
  -9   0 -11   13.08    0.51
   9   1  11    0.16    0.21
  -9  -1 -11    0.14    0.20
   9   2  11   15.22    0.57
  -9  -2 -11   14.12    0.56
  -9  -3 -11    0.84    0.26
  -9  -4 -11   10.18    0.51
  -9  -5 -11    1.61    0.33
  -9  -6 -11    2.74    0.37
  10  -5  11    0.11    0.30
  10  -4  11   -0.05    0.28
  10  -3  11    0.39    0.28
 -10   3 -11    0.01    0.25
 -10   3 -11    0.41    0.22
  10  -2  11    0.49    0.25
 -10   2 -11    0.70    0.24
  10  -1  11    0.07    0.23
 -10   1 -11    0.21    0.21
  10   0  11    0.01    0.23
 -10   0 -11    0.10    0.21
  10   1  11    0.12    0.24
 -10  -1 -11    0.40    0.23
  10   2  11    0.16    0.24
 -10  -2 -11    0.89    0.26
 -10  -3 -11    0.10    0.27
 -10  -4 -11    0.11    0.26
 -10  -5 -11    0.32    0.31
  11  -4  11    4.69    0.44
  11  -3  11    0.54    0.31
  11  -2  11    3.88    0.39
 -11   2 -11    4.65    0.38
  11  -1  11    0.12    0.27
 -11   1 -11    0.22    0.23
  11   0  11    3.14    0.35
 -11   0 -11    3.50    0.36
  11   1  11    0.07    0.26
 -11  -1 -11    0.13    0.27
  11   2  11    3.51    0.37
 -11  -2 -11    4.72    0.40
 -11  -3 -11    0.60    0.31
 -11  -4 -11    5.41    0.48
  12  -3  11    0.83    0.35
  12  -2  11    0.06    0.29
 -12   2 -11    0.45    0.26
  12  -1  11    0.30    0.31
 -12   1 -11    0.95    0.29
  12   0  11   -0.24    0.28
 -12   0 -11    0.15    0.28
  12   1  11    0.13    0.28
 -12  -1 -11    0.15    0.27
  12   2  11   -0.39    0.26
 -12  -2 -11    0.02    0.31
 -12  -3 -11    0.77    0.35
  13  -1  11    0.04    0.29
 -13   1 -11    0.38    0.30
  13   0  11    4.25    0.45
 -13   0 -11    4.53    0.42
  13   1  11    0.32    0.32
 -13  -1 -11    0.37    0.33
 -13  -3  12   -0.10    0.31
 -13  -2  12    0.22    0.31
  13   2 -12    0.13    0.26
 -13  -1  12   -0.08    0.32
  13   1 -12    0.02    0.29
 -13   0  12    0.27    0.29
  13   0 -12    0.37    0.31
 -13   1  12    0.26    0.30
  13  -1 -12    0.13    0.28
  13  -2 -12    0.28    0.30
  13  -3 -12    0.05    0.30
 -12  -4  12    0.74    0.33
 -12  -3  12    2.98    0.39
 -12  -2  12    2.16    0.35
  12   2 -12    2.39    0.32
 -12  -1  12   10.95    0.58
  12   1 -12   10.63    0.54
 -12   0  12    1.43    0.33
  12   0 -12    1.29    0.29
 -12   1  12   11.10    0.53
  12  -1 -12   10.09    0.52
 -12   2  12    2.36    0.33
  12  -2 -12    2.02    0.33
  12  -3 -12    3.01    0.38
  12  -4 -12    0.62    0.33
 -11  -5  12   -0.16    0.33
 -11  -4  12    0.50    0.33
 -11  -3  12   -0.17    0.30
  11   3 -12   -0.05    0.22
 -11  -2  12    0.06    0.25
  11   2 -12    0.05    0.21
 -11  -1  12    0.19    0.28
  11   1 -12   -0.20    0.23
 -11   0  12   -0.01    0.23
  11   0 -12    0.32    0.23
 -11   1  12   -0.29    0.23
  11  -1 -12   -0.24    0.22
 -11   2  12    0.16    0.23
  11  -2 -12    0.48    0.25
  11  -3 -12    0.00    0.24
  11  -4 -12    0.03    0.28
  11  -5 -12   -0.23    0.30
 -10  -6  12   -0.03    0.34
 -10  -5  12    3.67    0.41
 -10  -4  12   -0.07    0.29
 -10  -3  12    7.11    0.47
  10   3 -12    6.78    0.39
 -10  -2  12    3.60    0.35
  10   2 -12    3.72    0.33
 -10  -1  12    9.69    0.46
  10   1 -12   10.34    0.45
 -10   0  12    6.75    0.43
  10   0 -12    7.02    0.39
 -10   1  12    9.89    0.45
  10  -1 -12   10.47    0.46
 -10   2  12    3.51    0.31
  10  -2 -12    3.10    0.31
  10  -3 -12    7.18    0.40
  10  -4 -12   -0.02    0.25
  10  -5 -12    3.85    0.38
  10  -6 -12   -0.16    0.27
  -9  -6  12   -0.13    0.29
   9   6 -12    0.00    0.32
  -9  -5  12    0.77    0.30
   9   5 -12    1.18    0.31
  -9  -4  12    0.04    0.24
   9   4 -12    0.09    0.23
  -9  -3  12    3.23    0.32
   9   3 -12    3.26    0.28
   9   3 -12    3.25    0.27
  -9  -2  12    0.15    0.21
   9   2 -12    0.19    0.18
   9   2 -12   -0.24    0.14
  -9  -1  12    0.10    0.21
   9   1 -12    0.69    0.22
   9   1 -12    0.31    0.12
  -9   0  12   -0.15    0.18
   9   0 -12   -0.27    0.17
  -9   1  12    0.26    0.19
   9  -1 -12   -0.01    0.19
  -9   2  12    0.03    0.19
   9  -2 -12    0.03    0.20
  -9   3  12    3.44    0.27
   9  -3 -12    3.18    0.31
   9  -4 -12    0.29    0.21
   9  -5 -12    0.70    0.25
   9  -6 -12    0.01    0.25
  -8  -7  12    0.53    0.33
   8   7 -12    0.64    0.40
  -8  -6  12    1.24    0.31
   8   6 -12    1.26    0.38
  -8  -5  12    7.00    0.41
   8   5 -12    7.62    0.49
  -8  -4  12    1.47    0.27
   8   4 -12    1.59    0.21
   8   4 -12    1.77    0.30
  -8  -3  12    8.00    0.40
   8   3 -12    8.80    0.41
   8   3 -12    8.60    0.37
  -8  -2  12    1.35    0.23
   8   2 -12    1.22    0.19
   8   2 -12    1.41    0.20
  -8  -1  12    2.17    0.26
   8   1 -12    2.30    0.19
   8   1 -12    2.14    0.23
  -8   0  12    0.81    0.20
   8   0 -12    0.57    0.18
  -8   1  12    2.44    0.25
   8  -1 -12    2.20    0.23
  -8   2  12    1.23    0.20
   8  -2 -12    1.54    0.23
  -8   3  12    8.66    0.35
   8  -3 -12    9.25    0.39
   8  -4 -12    1.60    0.25
   8  -5 -12    7.21    0.40
   8  -6 -12    1.17    0.26
   8  -7 -12    0.39    0.27
  -7  -7  12    1.31    0.32
   7   7 -12    1.52    0.42
  -7  -6  12    0.29    0.26
   7   6 -12    0.40    0.33
  -7  -5  12    2.24    0.28
   7   5 -12    2.81    0.38
  -7  -4  12    3.42    0.31
   7   4 -12    3.03    0.24
   7   4 -12    2.92    0.32
  -7  -3  12    1.56    0.23
   7   3 -12    2.31    0.22
   7   3 -12    2.34    0.27
  -7  -2  12    4.88    0.30
   7   2 -12    4.52    0.28
   7   2 -12    4.75    0.27
  -7  -1  12   -0.09    0.16
   7   1 -12   -0.01    0.16
  -7   0  12    0.10    0.16
   7   0 -12    0.07    0.15
  -7   1  12   -0.02    0.16
   7  -1 -12   -0.03    0.16
  -7   2  12    4.70    0.28
   7  -2 -12    4.19    0.27
  -7   3  12    2.02    0.19
   7  -3 -12    2.14    0.23
   7  -4 -12    3.04    0.27
   7  -5 -12    2.13    0.25
   7  -6 -12    0.09    0.21
   7  -7 -12    0.69    0.25
   6   8 -12   -0.16    0.44
   6   7 -12    0.81    0.42
   6   6 -12    2.21    0.40
   6   5 -12    2.31    0.37
   6   4 -12    4.68    0.25
   6   4 -12    4.58    0.36
   6   3 -12    5.64    0.27
   6   3 -12    5.49    0.34
   6   2 -12    2.17    0.22
   6   2 -12    2.29    0.20
  -6  -1  12   50.76    1.16
   6   1 -12   51.51    1.14
  -6   0  12   -0.04    0.14
   6   0 -12    0.23    0.15
  -6   1  12   52.47    1.15
   6  -1 -12   49.87    1.14
  -6   2  12    2.19    0.19
   6  -2 -12    2.06    0.20
  -6   3  12    5.77    0.25
   6  -3 -12    5.17    0.28
   6  -4 -12    4.79    0.28
   6  -5 -12    1.85    0.22
   6  -6 -12    2.16    0.25
   6  -7 -12    0.43    0.22
   6  -8 -12   -0.16    0.23
   5   8 -12    0.16    0.40
   5   7 -12    1.12    0.43
   5   6 -12    0.30    0.32
   5   5 -12   -0.21    0.25
   5   4 -12    0.13    0.11
   5   4 -12   -0.06    0.24
   5   3 -12    4.08    0.30
   5   3 -12    3.65    0.21
   5   2 -12    1.55    0.17
   5   1 -12    4.33    0.23
  -5   0  12    0.20    0.13
   5   0 -12    0.26    0.12
  -5   1  12    4.63    0.23
   5  -1 -12    4.48    0.24
  -5   2  12    1.32    0.15
   5  -2 -12    1.13    0.15
  -5   3  12    3.62    0.19
   5  -3 -12    3.72    0.23
   5  -4 -12    0.16    0.14
   5  -5 -12    0.03    0.15
   5  -6 -12    0.29    0.17
   5  -7 -12    0.96    0.21
   4   8 -12    0.20    0.41
   4   7 -12    5.09    0.58
   4   6 -12    0.81    0.37
   4   5 -12   10.38    0.54
   4   4 -12    0.16    0.22
   4   4 -12    0.08    0.09
   4   3 -12   27.95    0.88
   4   3 -12   26.53    0.64
   4   2 -12   12.82    0.38
   4   1 -12   88.96    1.83
   4   0 -12   88.98    1.83
  -4   1  12   92.89    1.88
   4  -1 -12   89.55    1.87
  -4   2  12   12.72    0.36
   4  -2 -12   12.29    0.36
  -4   3  12   27.01    0.62
   4  -3 -12   28.61    0.67
   4  -4 -12   -0.02    0.12
   4  -5 -12   10.95    0.37
   4  -6 -12    0.72    0.17
   4  -7 -12    3.53    0.28
   3   8 -12    0.92    0.47
   3   7 -12    0.43    0.37
   3   6 -12    0.42    0.36
   3   5 -12    0.03    0.29
   3   4 -12    2.21    0.14
   3   4 -12    2.57    0.31
   3   3 -12    6.70    0.35
   3   3 -12    6.42    0.24
   3   2 -12   18.48    0.47
   3   1 -12    0.68    0.11
   3   0 -12    0.04    0.09
   3  -1 -12    0.74    0.12
  -3   2  12   17.87    0.45
   3  -2 -12   17.83    0.46
  -3   3  12    6.45    0.21
  -3   3  12    6.76    0.21
   3  -3 -12    6.97    0.26
   3  -4 -12    2.47    0.18
   3  -5 -12    0.05    0.13
   3  -6 -12    0.12    0.14
   3  -7 -12    0.14    0.15
   2   8 -12    0.45    0.41
   2   7 -12    3.55    0.50
   2   6 -12    0.28    0.32
  -2  -5  12   16.16    0.45
   2   5 -12   16.35    0.69
  -2  -4  12   -0.11    0.10
   2   4 -12    0.25    0.23
   2   4 -12    0.01    0.07
   2   4 -12    0.01    0.07
  -2  -3  12   29.48    0.68
   2   3 -12   29.85    0.67
   2   3 -12   30.41    0.96
  -2  -2  12    2.34    0.15
   2   2 -12    2.31    0.16
  -2  -1  12    0.91    0.11
   2   1 -12    0.79    0.11
   2   0 -12   28.32    0.65
   2  -1 -12    0.90    0.11
  -2   2  12    2.46    0.14
   2  -2 -12    2.29    0.16
  -2   3  12   30.12    0.65
  -2   3  12   30.20    0.64
   2  -3 -12   30.41    0.69
   2  -4 -12   -0.08    0.11
   2  -5 -12   16.50    0.44
   2  -6 -12    0.20    0.13
   2  -7 -12    2.56    0.22
   1   8 -12    0.67    0.46
   1   7 -12    0.82    0.42
   1   6 -12    0.73    0.36
  -1  -5  12    1.11    0.14
   1   5 -12    1.36    0.32
  -1  -4  12    5.85    0.24
   1   4 -12    5.68    0.38
   1   4 -12    5.69    0.17
   1   4 -12    5.85    0.19
  -1  -3  12   15.60    0.41
   1   3 -12   15.75    0.39
   1   3 -12   15.92    0.61
  -1  -2  12   10.51    0.30
   1   2 -12   10.85    0.31
  -1  -1  12    2.24    0.14
   1   1 -12    2.14    0.14
  -1   0  12    0.06    0.07
  -1   1  12    2.67    0.14
   1  -1 -12    2.46    0.15
  -1   2  12   10.59    0.29
   1  -2 -12   10.32    0.31
  -1   3  12   15.40    0.36
  -1   3  12   14.99    0.35
   1  -3 -12   15.88    0.40
   1  -4 -12    5.77    0.23
   1  -5 -12    0.90    0.13
   1  -6 -12    0.08    0.12
   1  -7 -12    0.47    0.14
   0   8 -12    1.67    0.51
   0   7 -12    2.83    0.48
   0   6 -12    4.84    0.46
   0  -5  12    9.78    0.32
   0   5 -12   10.52    0.56
   0  -4  12   13.49    0.37
   0   4 -12   12.90    0.56
   0   4 -12   11.64    0.29
   0   4 -12   12.80    0.31
   0  -3  12   24.37    0.58
   0   3 -12   24.51    0.56
   0   3 -12   24.32    0.83
   0  -2  12    0.19    0.09
   0   2 -12    0.14    0.08
   0  -1  12   17.60    0.44
   0   1 -12   17.25    0.43
   0   0  12   14.71    0.38
   0   0 -12   14.71    0.39
   0   1  12   17.22    0.42
   0  -1 -12   16.17    0.42
   0   2  12    0.12    0.07
   0  -2 -12    0.19    0.10
   0   3  12   23.61    0.53
   0  -3 -12   24.71    0.58
   0  -4 -12   13.72    0.38
   0  -5 -12   10.03    0.33
   0  -6 -12    4.32    0.23
   0  -7 -12    2.37    0.19
  -1   8 -12    1.10    0.45
  -1   7 -12    5.61    0.55
  -1   6 -12    1.15    0.36
   1  -5  12    0.83    0.14
  -1   5 -12    1.27    0.36
   1  -4  12    5.25    0.23
  -1   4 -12    4.83    0.15
  -1   4 -12    4.56    0.16
  -1   4 -12    4.89    0.37
   1  -3  12    3.13    0.18
  -1   3 -12    3.00    0.16
   1  -2  12    5.15    0.21
  -1   2 -12    4.72    0.19
   1  -1  12    6.14    0.22
  -1   1 -12    6.05    0.22
  -1   0 -12    0.25    0.10
   1   1  12    6.17    0.22
  -1  -1 -12    5.86    0.22
   1   2  12    4.96    0.20
  -1  -2 -12    4.45    0.21
   1   3  12    2.75    0.14
  -1  -3 -12    2.49    0.18
  -1  -4 -12    5.19    0.24
  -1  -5 -12    0.85    0.15
  -1  -6 -12    0.48    0.15
  -1  -7 -12    4.38    0.27
  -2   8 -12    1.02    0.45
  -2   7 -12    2.02    0.45
  -2   6 -12    0.77    0.36
   2  -5  12    6.04    0.28
  -2   5 -12    6.14    0.50
   2  -4  12    2.19    0.19
  -2   4 -12    2.08    0.12
  -2   4 -12    3.07    0.38
  -2   4 -12    2.07    0.13
   2  -3  12   37.31    0.84
  -2   3 -12   37.59    0.82
  -2   3 -12   36.92    1.18
   2  -2  12    1.23    0.13
  -2   2 -12    1.25    0.13
  -2   1 -12  191.34    3.78
  -2   0 -12    0.01    0.11
  -2  -1 -12  201.78    3.83
  -2  -1 -12  183.90    3.82
  -2  -2 -12    1.02    0.14
   2   3  12   37.34    0.81
  -2  -3 -12   37.25    0.85
  -2  -4 -12    2.22    0.19
  -2  -5 -12    5.80    0.29
  -2  -6 -12    0.37    0.16
  -2  -7 -12    1.17    0.19
  -3   8 -12    1.93    0.54
  -3   7 -12    1.06    0.44
   3  -6  12    1.19    0.22
  -3   6 -12    1.37    0.40
   3  -5  12   -0.19    0.16
  -3   5 -12    0.33    0.30
   3  -4  12    3.32    0.27
  -3   4 -12    2.73    0.15
  -3   4 -12    3.34    0.35
   3  -3  12    0.17    0.14
  -3   3 -12    0.04    0.10
  -3   3 -12   -0.06    0.21
   3  -2  12    6.50    0.30
  -3   2 -12    6.20    0.26
  -3   1 -12    0.43    0.13
  -3   0 -12   -0.04    0.11
  -3  -1 -12    0.42    0.12
  -3  -2 -12    6.51    0.29
  -3  -3 -12   -0.18    0.13
  -3  -3 -12   -0.06    0.11
  -3  -4 -12    2.62    0.22
  -3  -4 -12    2.68    0.22
  -3  -5 -12   -0.08    0.15
  -3  -5 -12    0.04    0.14
  -3  -6 -12    0.72    0.19
  -3  -7 -12    0.72    0.20
  -3  -8 -12    1.07    0.22
  -4   8 -12    0.44    0.46
   4  -7  12    2.21    0.28
  -4   7 -12    3.01    0.52
   4  -6  12    0.08    0.20
  -4   6 -12    0.55    0.39
   4  -5  12   13.49    0.50
  -4   5 -12   13.62    0.70
   4  -4  12    0.58    0.19
  -4   4 -12    0.89    0.30
  -4   4 -12    0.63    0.11
   4  -3  12   27.70    0.72
  -4   3 -12   27.95    0.67
  -4   3 -12   26.13    0.93
   4  -2  12   11.62    0.40
  -4   2 -12   11.51    0.38
   4  -1  12   39.80    0.94
  -4   1 -12   40.00    0.93
  -4   0 -12   34.50    0.82
  -4  -1 -12   39.71    0.92
  -4  -2 -12   11.94    0.41
  -4  -3 -12   27.75    0.71
   4   4  12    0.60    0.07
  -4  -4 -12    0.42    0.17
  -4  -5 -12   13.29    0.46
  -4  -6 -12    0.02    0.18
  -4  -7 -12    2.39    0.26
  -4  -8 -12    0.15    0.21
   5  -8  12    0.20    0.25
  -5   8 -12    0.66    0.53
   5  -7  12    0.26    0.24
  -5   7 -12    0.42    0.46
   5  -6  12   -0.02    0.21
  -5   6 -12   -0.13    0.34
   5  -5  12    1.13    0.23
  -5   5 -12    1.13    0.35
   5  -4  12    1.03    0.23
  -5   4 -12    1.17    0.31
  -5   4 -12    0.89    0.13
   5  -3  12   13.94    0.48
  -5   3 -12   13.21    0.42
  -5   3 -12   13.17    0.59
   5  -2  12    0.13    0.17
  -5   2 -12    0.03    0.14
   5  -1  12    1.53    0.20
  -5   1 -12    2.10    0.21
   5   0  12   -0.06    0.13
  -5   0 -12   -0.19    0.13
  -5  -1 -12    1.66    0.20
  -5  -2 -12    0.05    0.15
  -5  -3 -12   14.21    0.48
  -5  -4 -12    0.93    0.21
  -5  -5 -12    0.90    0.22
  -5  -6 -12    0.11    0.20
  -5  -7 -12    0.08    0.22
  -5  -8 -12    0.39    0.24
   6  -7  12    1.47    0.30
  -6   7 -12    1.84    0.55
   6  -6  12    0.54    0.26
  -6   6 -12    0.99    0.40
   6  -5  12    6.41    0.41
  -6   5 -12    6.77    0.55
   6  -4  12    5.92    0.36
  -6   4 -12    5.82    0.28
  -6   4 -12    6.28    0.48
   6  -3  12   10.35    0.45
  -6   3 -12   10.26    0.53
  -6   3 -12    9.77    0.38
   6  -2  12    6.92    0.37
  -6   2 -12    5.93    0.30
   6  -1  12    8.65    0.40
  -6   1 -12    8.73    0.38
   6   0  12    3.80    0.30
  -6   0 -12    3.69    0.27
   6   1  12    8.39    0.39
  -6  -1 -12    8.62    0.37
  -6  -2 -12    6.59    0.33
  -6  -3 -12   10.41    0.44
  -6  -4 -12    7.02    0.40
  -6  -5 -12    6.71    0.39
  -6  -6 -12    0.72    0.24
  -6  -7 -12    1.33    0.28
   7  -7  12    0.01    0.28
  -7   7 -12   -0.22    0.41
   7  -6  12    0.11    0.26
  -7   6 -12    0.13    0.41
   7  -5  12    0.77    0.26
  -7   5 -12    0.72    0.38
   7  -4  12    4.25    0.35
  -7   4 -12    4.10    0.44
   7  -3  12    1.26    0.24
  -7   3 -12    1.92    0.32
  -7   3 -12    1.50    0.22
   7  -2  12    6.21    0.36
  -7   2 -12    6.99    0.36
   7  -1  12    0.18    0.18
  -7   1 -12   -0.08    0.17
   7   0  12   -0.13    0.17
  -7   0 -12   -0.05    0.16
   7   1  12   -0.10    0.17
  -7  -1 -12    0.21    0.20
  -7  -2 -12    6.94    0.39
  -7  -3 -12    1.87    0.25
  -7  -4 -12    3.83    0.33
  -7  -5 -12    0.55    0.24
  -7  -6 -12    0.58    0.26
  -7  -7 -12    0.17    0.26
  -8   7 -12    2.31    0.54
   8  -6  12    0.33    0.28
  -8   6 -12    0.09    0.41
   8  -5  12    6.64    0.48
  -8   5 -12    5.95    0.55
   8  -4  12    0.95    0.28
  -8   4 -12    0.88    0.35
   8  -3  12   13.79    0.57
  -8   3 -12   14.24    0.63
  -8   3 -12   13.24    0.50
   8  -2  12    1.39    0.26
  -8   2 -12    0.94    0.21
  -8   2 -12    1.32    0.27
   8  -1  12   34.49    0.92
  -8   1 -12   34.47    0.90
   8   0  12    1.39    0.24
  -8   0 -12    2.09    0.27
   8   1  12   34.91    0.93
  -8  -1 -12   33.82    0.90
   8   2  12    0.64    0.22
  -8  -2 -12    1.28    0.23
  -8  -3 -12   13.98    0.57
  -8  -4 -12    0.99    0.25
  -8  -5 -12    6.85    0.46
  -8  -6 -12    0.37    0.28
   9  -6  12    0.59    0.32
  -9   6 -12    0.42    0.43
   9  -5  12   -0.39    0.28
  -9   5 -12   -0.11    0.35
   9  -4  12    1.31    0.31
  -9   4 -12    1.75    0.37
   9  -3  12    0.70    0.25
  -9   3 -12    0.39    0.28
  -9   3 -12    0.44    0.21
   9  -2  12    0.28    0.23
  -9   2 -12    0.29    0.22
  -9   2 -12    0.49    0.25
   9  -1  12    0.77    0.24
  -9   1 -12    0.90    0.24
   9   0  12    0.19    0.23
  -9   0 -12    0.25    0.23
   9   1  12    0.57    0.22
  -9  -1 -12    0.87    0.24
   9   2  12    0.54    0.22
  -9  -2 -12    0.76    0.26
  -9  -3 -12    0.83    0.26
  -9  -4 -12    1.65    0.32
  -9  -5 -12   -0.05    0.29
  -9  -6 -12    0.50    0.30
  10  -5  12    3.46    0.42
  10  -4  12   -0.12    0.26
  10  -3  12    7.67    0.49
 -10   3 -12    7.02    0.49
 -10   3 -12    7.99    0.43
  10  -2  12    0.33    0.28
 -10   2 -12    0.45    0.24
 -10   2 -12    0.03    0.24
  10  -1  12   13.63    0.59
 -10   1 -12   12.90    0.53
  10   0  12    3.04    0.32
 -10   0 -12    3.25    0.32
  10   1  12   12.60    0.54
 -10  -1 -12   12.62    0.54
  10   2  12    0.13    0.25
 -10  -2 -12    0.13    0.24
 -10  -3 -12    7.66    0.52
 -10  -4 -12    0.71    0.32
 -10  -5 -12    3.27    0.41
  11  -4  12    0.33    0.33
  11  -3  12    0.45    0.31
  11  -2  12   -0.06    0.27
 -11   2 -12    0.34    0.25
  11  -1  12    0.07    0.26
 -11   1 -12    0.31    0.23
  11   0  12    0.16    0.25
 -11   0 -12    0.20    0.26
  11   1  12    0.05    0.26
 -11  -1 -12    0.32    0.27
  11   2  12    0.28    0.26
 -11  -2 -12    0.27    0.27
 -11  -3 -12    0.05    0.28
 -11  -4 -12    0.55    0.31
  12  -3  12    4.31    0.46
  12  -2  12    1.30    0.34
 -12   2 -12    1.80    0.32
  12  -1  12    3.91    0.43
 -12   1 -12    3.37    0.37
  12   0  12    3.35    0.40
 -12   0 -12    3.42    0.38
  12   1  12    3.60    0.39
 -12  -1 -12    3.59    0.39
  12   2  12    0.75    0.30
 -12  -2 -12    1.29    0.35
 -12  -3 -12    3.93    0.45
  13  -1  12   -0.27    0.29
 -13   1 -12    0.09    0.29
  13   0  12   -0.05    0.32
 -13   0 -12    0.38    0.32
  13   1  12    0.12    0.32
 -13  -1 -12    0.47    0.30
 -13  -2  13    1.28    0.38
  13   2 -13    1.05    0.30
 -13  -1  13    0.92    0.36
  13   1 -13    1.57    0.35
 -13   0  13    1.93    0.37
  13   0 -13    2.30    0.38
 -13   1  13    1.80    0.36
  13  -1 -13    1.52    0.33
  13  -2 -13    1.29    0.35
 -12  -4  13    0.06    0.34
 -12  -3  13    0.68    0.32
 -12  -2  13    0.15    0.31
  12   2 -13    0.01    0.26
 -12  -1  13    0.63    0.29
  12   1 -13    0.50    0.26
 -12   0  13   -0.01    0.29
  12   0 -13   -0.01    0.25
 -12   1  13    0.56    0.27
  12  -1 -13    0.64    0.27
  12  -2 -13    0.39    0.27
  12  -3 -13    0.89    0.32
  12  -4 -13   -0.23    0.30
 -11  -5  13    1.92    0.37
 -11  -4  13    0.91    0.34
 -11  -3  13    3.36    0.40
  11   3 -13    3.77    0.35
 -11  -2  13    4.86    0.42
  11   2 -13    5.08    0.41
 -11  -1  13    7.54    0.50
  11   1 -13    7.54    0.47
 -11   0  13   10.44    0.53
  11   0 -13   10.40    0.49
 -11   1  13    6.93    0.46
  11  -1 -13    7.32    0.46
 -11   2  13    4.83    0.40
  11  -2 -13    5.22    0.43
  11  -3 -13    3.60    0.36
  11  -4 -13    1.12    0.32
  11  -5 -13    1.87    0.35
 -10  -6  13    0.14    0.36
 -10  -5  13    0.04    0.29
 -10  -4  13   -0.15    0.29
 -10  -3  13    0.23    0.28
  10   3 -13    0.16    0.21
 -10  -2  13    1.39    0.29
  10   2 -13    1.04    0.24
 -10  -1  13    0.21    0.24
  10   1 -13    0.21    0.23
 -10   0  13    0.09    0.24
  10   0 -13    0.42    0.24
 -10   1  13    0.28    0.23
  10  -1 -13    0.27    0.22
 -10   2  13    1.41    0.26
  10  -2 -13    1.37    0.25
  10  -3 -13    0.14    0.22
  10  -4 -13    0.02    0.25
  10  -5 -13    0.09    0.27
  10  -6 -13    0.33    0.30
  -9  -6  13    0.14    0.29
   9   6 -13    0.24    0.35
  -9  -5  13   -0.13    0.29
   9   5 -13    0.04    0.28
  -9  -4  13    0.96    0.27
   9   4 -13    1.37    0.28
  -9  -3  13    1.94    0.29
   9   3 -13    1.90    0.26
   9   3 -13    2.34    0.27
  -9  -2  13    0.24    0.22
   9   2 -13    0.04    0.16
   9   2 -13    0.11    0.19
  -9  -1  13   11.44    0.48
   9   1 -13   11.46    0.45
   9   1 -13   11.69    0.41
  -9   0  13   -0.04    0.21
   9   0 -13    0.11    0.21
  -9   1  13   12.65    0.50
   9  -1 -13   11.31    0.46
  -9   2  13    0.26    0.20
   9  -2 -13    0.07    0.19
  -9   3  13    1.91    0.23
   9  -3 -13    2.00    0.26
   9  -4 -13    0.69    0.26
   9  -5 -13   -0.17    0.24
   9  -6 -13    0.32    0.27
  -8  -7  13    0.67    0.34
   8   7 -13    0.21    0.41
  -8  -6  13    0.04    0.28
   8   6 -13   -0.03    0.34
  -8  -5  13    0.54    0.25
   8   5 -13    0.24    0.30
  -8  -4  13    1.08    0.25
   8   4 -13    0.83    0.19
   8   4 -13    1.16    0.28
  -8  -3  13    0.73    0.23
   8   3 -13    1.18    0.20
   8   3 -13    1.14    0.25
  -8  -2  13    4.00    0.31
   8   2 -13    3.63    0.28
   8   2 -13    3.87    0.27
  -8  -1  13    0.44    0.20
   8   1 -13    0.79    0.16
   8   1 -13    0.63    0.19
  -8   0  13    0.15    0.20
   8   0 -13    0.05    0.17
  -8   1  13    0.77    0.19
   8  -1 -13    0.62    0.19
  -8   2  13    4.20    0.29
   8  -2 -13    3.68    0.29
  -8   3  13    1.01    0.18
   8  -3 -13    1.04    0.23
   8  -4 -13    0.86    0.23
   8  -5 -13    0.33    0.23
   8  -6 -13   -0.01    0.23
   8  -7 -13    0.36    0.27
  -7  -7  13    2.73    0.37
   7   7 -13    2.55    0.49
  -7  -6  13    2.56    0.32
   7   6 -13    2.23    0.43
  -7  -5  13    7.45    0.40
   7   5 -13    7.10    0.49
  -7  -4  13    8.35    0.43
   7   4 -13    8.26    0.47
   7   4 -13    7.88    0.33
  -7  -3  13   10.93    0.44
   7   3 -13   11.78    0.41
   7   3 -13   11.97    0.49
  -7  -2  13    1.18    0.21
   7   2 -13    1.35    0.21
   7   2 -13    0.89    0.17
  -7  -1  13    5.66    0.32
   7   1 -13    6.16    0.32
  -7   0  13   -0.16    0.18
   7   0 -13    0.08    0.15
  -7   1  13    6.07    0.33
   7  -1 -13    6.04    0.31
  -7   2  13    0.93    0.18
   7  -2 -13    1.17    0.19
  -7   3  13   11.38    0.39
   7  -3 -13   11.74    0.42
   7  -4 -13    8.01    0.37
   7  -5 -13    7.53    0.40
   7  -6 -13    1.88    0.27
   7  -7 -13    2.52    0.31
   6   7 -13    1.74    0.46
   6   6 -13    0.50    0.36
   6   5 -13    3.86    0.41
   6   4 -13    1.47    0.30
   6   4 -13    1.01    0.16
   6   3 -13   16.94    0.63
   6   3 -13   16.50    0.49
   6   2 -13    4.86    0.28
   6   2 -13    5.46    0.31
  -6  -1  13   13.29    0.44
   6   1 -13   13.09    0.42
  -6   0  13    0.01    0.16
   6   0 -13   -0.11    0.13
  -6   1  13   13.43    0.44
   6  -1 -13   12.95    0.42
  -6   2  13    4.82    0.26
   6  -2 -13    5.13    0.28
  -6   3  13   16.57    0.47
   6  -3 -13   17.33    0.51
   6  -4 -13    1.07    0.19
   6  -5 -13    4.06    0.29
   6  -6 -13    0.44    0.20
   6  -7 -13    1.35    0.25
   5   8 -13    0.76    0.44
   5   7 -13    3.88    0.56
   5   6 -13    0.02    0.35
   5   5 -13   14.16    0.64
   5   4 -13    3.65    0.36
   5   4 -13    2.98    0.20
   5   3 -13   22.69    0.59
   5   3 -13   23.42    0.78
   5   2 -13   17.16    0.49
   5   1 -13    3.45    0.22
  -5   0  13   36.46    0.87
   5   0 -13   36.66    0.86
  -5   1  13    3.55    0.22
   5  -1 -13    3.21    0.21
  -5   2  13   17.28    0.48
   5  -2 -13   17.40    0.49
  -5   3  13   23.20    0.57
   5  -3 -13   23.16    0.60
   5  -4 -13    3.20    0.24
   5  -5 -13   15.03    0.48
   5  -6 -13    0.12    0.18
   5  -7 -13    3.20    0.27
   5  -8 -13    0.30    0.23
   4   8 -13    0.56    0.43
   4   7 -13    1.46    0.45
   4   6 -13    0.14    0.32
   4   5 -13    0.85    0.32
   4   4 -13    3.88    0.20
   4   4 -13    4.05    0.34
   4   3 -13    2.30    0.25
   4   3 -13    2.40    0.19
   4   2 -13   20.49    0.53
   4   1 -13    3.80    0.21
   4   0 -13    0.11    0.11
  -4   1  13    4.20    0.24
   4  -1 -13    4.17    0.22
  -4   2  13   20.97    0.53
   4  -2 -13   20.86    0.54
  -4   3  13    2.27    0.15
   4  -3 -13    2.39    0.20
   4  -4 -13    4.17    0.24
   4  -5 -13    0.85    0.16
   4  -6 -13    0.16    0.16
   4  -7 -13    0.74    0.20
   3   8 -13    2.13    0.52
   3   7 -13    1.43    0.43
   3   6 -13    0.71    0.35
   3   5 -13    0.77    0.30
   3   4 -13    5.58    0.21
   3   4 -13    5.61    0.41
   3   3 -13   19.32    0.50
   3   3 -13   20.64    0.71
   3   2 -13   44.12    0.97
   3   1 -13   65.69    1.39
   3   0 -13  118.06    2.38
   3  -1 -13   63.28    1.33
  -3   2  13   43.57    0.95
   3  -2 -13   44.25    0.97
  -3   3  13   19.54    0.46
  -3   3  13   20.03    0.46
   3  -3 -13   19.37    0.51
   3  -4 -13    5.69    0.26
   3  -5 -13    0.34    0.14
   3  -6 -13    0.67    0.16
   3  -7 -13    1.37    0.19
   2   8 -13    0.41    0.41
   2   7 -13    1.54    0.43
   2   6 -13    0.68    0.35
   2   5 -13    0.20    0.31
   2   4 -13    1.55    0.12
   2   4 -13    2.53    0.33
   2   3 -13    5.76    0.35
   2   3 -13    5.49    0.22
   2   2 -13    0.30    0.10
   2   1 -13    4.91    0.21
   2   0 -13    0.13    0.10
   2  -1 -13    4.97    0.22
   2  -2 -13    0.30    0.11
  -2   3  13    5.41    0.19
  -2   3  13    5.66    0.20
   2  -3 -13    6.04    0.24
   2  -4 -13    1.99    0.17
   2  -5 -13    0.19    0.13
   2  -6 -13    0.32    0.14
   2  -7 -13    0.97    0.17
   1   8 -13    0.82    0.48
   1   7 -13    1.05    0.42
   1   6 -13    3.10    0.45
  -1  -5  13   -0.02    0.12
   1   5 -13    0.16    0.29
  -1  -4  13    4.93    0.23
   1   4 -13    5.30    0.18
   1   4 -13    5.70    0.38
   1   4 -13    5.35    0.20
  -1  -3  13    5.03    0.22
   1   3 -13    5.00    0.20
  -1  -2  13   22.82    0.55
   1   2 -13   22.59    0.54
   1   1 -13   19.89    0.49
   1   0 -13   51.05    1.09
   1  -1 -13   19.90    0.49
   1  -2 -13   23.42    0.57
  -1   3  13    4.98    0.18
  -1   3  13    5.05    0.17
   1  -3 -13    5.15    0.22
   1  -4 -13    5.05    0.23
   1  -5 -13   -0.01    0.12
   1  -6 -13    3.36    0.22
   1  -7 -13    0.47    0.15
   0   8 -13    0.82    0.48
   0   7 -13    0.96    0.41
   0   6 -13    0.60    0.35
   0  -5  13    1.71    0.17
   0   5 -13    1.74    0.35
   0  -4  13    6.39    0.26
   0   4 -13    6.29    0.20
   0   4 -13    6.62    0.44
   0   4 -13    6.39    0.21
   0  -3  13    3.01    0.19
   0   3 -13    3.11    0.17
   0  -2  13   11.10    0.32
   0   2 -13   11.25    0.32
   0   1 -13    0.10    0.09
   0   0 -13    0.19    0.09
   0  -1 -13    0.25    0.10
   0  -2 -13   11.17    0.34
   0   3  13    2.97    0.15
   0  -3 -13    2.78    0.19
   0  -4 -13    5.85    0.25
   0  -5 -13    1.27    0.16
   0  -6 -13    0.09    0.14
   0  -7 -13    0.66    0.16
  -1   8 -13    1.52    0.49
  -1   7 -13    5.57    0.55
  -1   6 -13    7.63    0.61
   1  -5  13   26.93    0.67
  -1   5 -13   27.33    1.01
   1  -4  13   13.85    0.40
  -1   4 -13   13.41    0.35
  -1   4 -13   14.29    0.62
  -1   4 -13   14.10    0.34
   1  -3  13   14.99    0.41
  -1   3 -13   14.51    0.39
  -1   2 -13    4.95    0.21
  -1   1 -13    0.08    0.10
  -1   0 -13   32.60    0.74
  -1  -1 -13    0.18    0.10
  -1  -2 -13    4.69    0.23
   1   3  13   14.69    0.37
  -1  -3 -13   13.61    0.41
  -1  -4 -13   14.33    0.42
  -1  -5 -13   27.55    0.68
  -1  -6 -13    6.72    0.31
  -1  -7 -13    4.21    0.27
  -2   8 -13    0.55    0.46
  -2   7 -13    1.52    0.44
  -2   6 -13    1.01    0.42
  -2   5 -13    3.06    0.42
  -2   4 -13    1.31    0.11
  -2   4 -13    1.21    0.30
  -2   3 -13   16.44    0.43
  -2   2 -13    2.79    0.17
  -2   1 -13    3.36    0.19
  -2   0 -13   -0.09    0.10
  -2  -1 -13    3.01    0.19
  -2  -2 -13    2.57    0.21
  -2  -3 -13   16.40    0.47
  -2  -4 -13    1.11    0.17
  -2  -5 -13    2.87    0.22
  -2  -6 -13    0.40    0.17
  -2  -7 -13    0.63    0.19
  -2  -8 -13    0.46    0.20
  -3   8 -13    1.52    0.55
  -3   7 -13    2.79    0.52
  -3   6 -13    1.10    0.40
   3  -5  13   12.96    0.47
  -3   5 -13   12.45    0.65
   3  -4  13    2.76    0.24
  -3   4 -13    2.57    0.16
  -3   4 -13    3.00    0.35
   3  -3  13    8.98    0.35
  -3   3 -13    8.90    0.30
  -3   2 -13   35.53    0.82
  -3   1 -13   21.70    0.56
  -3   0 -13  135.86    2.75
  -3  -1 -13   21.85    0.57
  -3  -2 -13   35.79    0.85
  -3  -3 -13    9.44    0.36
  -3  -4 -13    3.03    0.24
  -3  -4 -13    2.74    0.23
  -3  -5 -13   13.10    0.45
  -3  -6 -13    0.49    0.19
  -3  -7 -13    1.51    0.23
  -3  -8 -13    0.79    0.22
  -4   8 -13    0.44    0.51
  -4   7 -13    2.82    0.53
   4  -6  13    0.01    0.20
  -4   6 -13    0.24    0.36
   4  -5  13    4.08    0.33
  -4   5 -13    4.86    0.46
   4  -4  13    0.02    0.18
  -4   4 -13    0.01    0.10
  -4   4 -13    0.26    0.29
   4  -3  13    1.50    0.20
  -4   3 -13    1.70    0.18
  -4   3 -13    1.60    0.32
   4  -2  13    4.98    0.30
  -4   2 -13    4.75    0.26
   4  -1  13    3.40    0.25
  -4   1 -13    3.42    0.24
  -4   0 -13    0.12    0.13
  -4  -1 -13    3.20    0.25
  -4  -2 -13    4.87    0.27
  -4  -3 -13    1.33    0.21
   4   4  13    0.16    0.07
  -4  -4 -13   -0.07    0.16
  -4  -5 -13    4.74    0.32
  -4  -6 -13    0.03    0.19
  -4  -7 -13    2.26    0.26
  -4  -8 -13   -0.03    0.21
  -5   8 -13    0.92    0.55
   5  -7  13    0.07    0.24
  -5   7 -13    0.89    0.49
   5  -6  13    0.79    0.25
  -5   6 -13    1.60    0.46
   5  -5  13    1.87    0.27
  -5   5 -13    2.42    0.42
   5  -4  13    4.20    0.31
  -5   4 -13    4.39    0.23
  -5   4 -13    3.90    0.43
   5  -3  13    6.21    0.36
  -5   3 -13    5.53    0.39
  -5   3 -13    6.00    0.29
   5  -2  13   11.02    0.42
  -5   2 -13   10.81    0.38
   5  -1  13   46.20    1.09
  -5   1 -13   45.56    1.07
   5   0  13   22.89    0.65
  -5   0 -13   22.40    0.62
  -5  -1 -13   47.33    1.11
  -5  -2 -13   10.70    0.42
  -5  -3 -13    5.90    0.34
  -5  -4 -13    4.57    0.33
  -5  -5 -13    2.02    0.26
  -5  -6 -13    1.33    0.25
  -5  -7 -13    0.61    0.24
  -5  -8 -13    0.83    0.26
   6  -7  13    0.18    0.27
  -6   7 -13    0.15    0.48
   6  -6  13   -0.14    0.24
  -6   6 -13    0.28    0.39
   6  -5  13    0.82    0.26
  -6   5 -13    1.30    0.40
   6  -4  13    0.74    0.24
  -6   4 -13    0.66    0.33
  -6   4 -13    0.76    0.16
   6  -3  13    1.90    0.26
  -6   3 -13    1.70    0.21
  -6   3 -13    2.12    0.34
   6  -2  13    4.25    0.31
  -6   2 -13    3.90    0.27
   6  -1  13    0.63    0.19
  -6   1 -13    0.92    0.19
   6   0  13   -0.01    0.17
  -6   0 -13    0.23    0.17
  -6  -1 -13    0.75    0.19
  -6  -2 -13    3.76    0.32
  -6  -3 -13    1.69    0.23
  -6  -4 -13    0.49    0.20
  -6  -5 -13    1.38    0.26
  -6  -6 -13    0.02    0.22
  -6  -7 -13    0.16    0.24
   7  -7  13    1.01    0.31
  -7   7 -13    0.91    0.48
   7  -6  13    1.37    0.31
  -7   6 -13    1.83    0.50
   7  -5  13    5.19    0.43
  -7   5 -13    4.50    0.53
   7  -4  13    4.31    0.36
  -7   4 -13    4.15    0.46
   7  -3  13    9.87    0.46
  -7   3 -13    9.88    0.42
  -7   3 -13   10.94    0.55
   7  -2  13    1.55    0.24
  -7   2 -13    1.41    0.23
   7  -1  13   25.68    0.73
  -7   1 -13   24.57    0.71
   7   0  13   -0.11    0.18
  -7   0 -13    0.08    0.18
   7   1  13   24.17    0.70
  -7  -1 -13   24.15    0.70
  -7  -2 -13    1.77    0.25
  -7  -3 -13   10.82    0.49
  -7  -4 -13    4.59    0.36
  -7  -5 -13    4.94    0.42
  -7  -6 -13    1.93    0.32
  -7  -7 -13    1.30    0.31
   8  -6  13    0.49    0.30
  -8   6 -13    0.33    0.42
   8  -5  13    1.16    0.30
  -8   5 -13    0.92    0.42
   8  -4  13    0.49    0.24
  -8   4 -13    0.08    0.32
   8  -3  13    5.60    0.43
  -8   3 -13    4.85    0.34
  -8   3 -13    4.83    0.44
   8  -2  13    0.70    0.24
  -8   2 -13    0.19    0.18
  -8   2 -13    0.34    0.26
   8  -1  13    0.80    0.23
  -8   1 -13    0.81    0.23
   8   0  13   -0.01    0.21
  -8   0 -13    0.24    0.19
   8   1  13    0.75    0.24
  -8  -1 -13    1.00    0.23
  -8  -2 -13    0.40    0.23
  -8  -3 -13    5.66    0.43
  -8  -4 -13    0.49    0.24
  -8  -5 -13    1.08    0.30
  -8  -6 -13    0.25    0.29
   9  -6  13    2.06    0.38
  -9   6 -13    1.88    0.51
   9  -5  13    1.46    0.35
  -9   5 -13    1.95    0.46
   9  -4  13    4.75    0.42
  -9   4 -13    4.60    0.50
   9  -3  13    1.47    0.30
  -9   3 -13    1.37    0.34
  -9   3 -13    1.44    0.26
   9  -2  13    5.11    0.41
  -9   2 -13    5.60    0.40
  -9   2 -13    5.79    0.40
   9  -1  13    1.31    0.29
  -9   1 -13    1.49    0.26
   9   0  13    2.30    0.30
  -9   0 -13    2.74    0.31
   9   1  13    0.99    0.26
  -9  -1 -13    1.43    0.27
  -9  -2 -13    4.46    0.38
  -9  -3 -13    1.88    0.32
  -9  -4 -13    3.78    0.39
  -9  -5 -13    2.04    0.35
  -9  -6 -13    1.81    0.36
  10  -5  13    0.10    0.31
  10  -4  13    0.13    0.30
  10  -3  13    0.19    0.29
 -10   3 -13    0.11    0.29
  10  -2  13    0.12    0.25
 -10   2 -13    0.72    0.25
 -10   2 -13    0.38    0.25
  10  -1  13    0.09    0.24
 -10   1 -13    0.36    0.22
  10   0  13    0.16    0.25
 -10   0 -13   -0.06    0.21
  10   1  13   -0.16    0.22
 -10  -1 -13    0.03    0.23
  10   2  13    0.06    0.24
 -10  -2 -13    0.21    0.28
 -10  -3 -13    0.43    0.27
 -10  -4 -13    0.43    0.29
 -10  -5 -13    0.32    0.30
  11  -4  13    1.52    0.38
  11  -3  13    2.47    0.37
  11  -2  13    3.56    0.41
 -11   2 -13    3.16    0.36
  11  -1  13    2.37    0.35
 -11   1 -13    3.09    0.35
  11   0  13    1.46    0.30
 -11   0 -13    1.79    0.32
  11   1  13    2.43    0.35
 -11  -1 -13    3.30    0.37
  11   2  13    2.73    0.34
 -11  -2 -13    3.00    0.36
 -11  -3 -13    3.06    0.38
 -11  -4 -13    1.80    0.36
  12  -3  13    0.37    0.34
  12  -2  13    0.19    0.30
 -12   2 -13    0.39    0.28
  12  -1  13    0.24    0.29
 -12   1 -13    0.24    0.26
  12   0  13    0.15    0.30
 -12   0 -13    0.56    0.28
  12   1  13   -0.13    0.26
 -12  -1 -13    0.24    0.30
  12   2  13    0.20    0.29
 -12  -2 -13    0.52    0.33
 -12  -3 -13    0.46    0.34
 -13  -2  14    0.09    0.32
  13   2 -14   -0.01    0.26
 -13  -1  14    0.34    0.31
  13   1 -14    0.35    0.31
 -13   0  14    0.30    0.33
  13   0 -14    0.12    0.31
 -13   1  14    0.32    0.32
  13  -1 -14    0.69    0.31
  13  -2 -14   -0.33    0.31
 -12  -4  14    2.09    0.42
 -12  -3  14    0.86    0.35
 -12  -2  14    3.57    0.43
  12   2 -14    3.19    0.37
 -12  -1  14   -0.21    0.28
  12   1 -14   -0.34    0.24
 -12   0  14    1.74    0.32
  12   0 -14    1.77    0.31
 -12   1  14   -0.20    0.27
  12  -1 -14    0.14    0.26
  12  -2 -14    3.12    0.36
  12  -3 -14    0.63    0.32
  12  -4 -14    1.88    0.37
 -11  -5  14   -0.24    0.34
 -11  -4  14    0.81    0.33
 -11  -3  14    0.32    0.29
  11   3 -14    0.10    0.23
 -11  -2  14    2.31    0.34
  11   2 -14    2.20    0.31
 -11  -1  14    0.19    0.28
  11   1 -14   -0.05    0.24
 -11   0  14   -0.40    0.26
  11   0 -14    0.10    0.23
 -11   1  14   -0.02    0.25
  11  -1 -14    0.05    0.26
 -11   2  14    2.10    0.31
  11  -2 -14    2.49    0.34
  11  -3 -14    0.23    0.25
  11  -4 -14    0.91    0.33
  11  -5 -14   -0.13    0.30
 -10  -5  14    0.08    0.32
 -10  -4  14    8.85    0.50
 -10  -3  14    0.38    0.27
  10   3 -14    0.02    0.21
 -10  -2  14   13.18    0.56
  10   2 -14   13.19    0.54
 -10  -1  14    2.73    0.32
  10   1 -14    2.63    0.29
 -10   0  14    8.31    0.47
  10   0 -14    8.08    0.42
 -10   1  14    2.93    0.32
  10  -1 -14    2.97    0.31
 -10   2  14   12.48    0.51
  10  -2 -14   12.88    0.54
  10  -3 -14    0.03    0.25
  10  -4 -14    8.33    0.48
  10  -5 -14    0.12    0.26
  -9  -6  14   -0.32    0.31
   9   6 -14   -0.08    0.34
  -9  -5  14    0.28    0.31
   9   5 -14   -0.14    0.29
  -9  -4  14   -0.19    0.27
   9   4 -14    0.18    0.26
  -9  -3  14    1.38    0.29
   9   3 -14    1.58    0.25
   9   3 -14    1.51    0.26
  -9  -2  14   -0.09    0.22
   9   2 -14   -0.14    0.17
   9   2 -14   -0.10    0.19
  -9  -1  14    1.60    0.26
   9   1 -14    1.96    0.20
   9   1 -14    1.75    0.26
  -9   0  14   -0.06    0.22
   9   0 -14    0.08    0.19
  -9   1  14    1.69    0.26
   9  -1 -14    1.95    0.27
  -9   2  14    0.13    0.20
   9  -2 -14   -0.06    0.19
  -9   3  14    1.33    0.22
   9  -3 -14    1.63    0.26
   9  -4 -14    0.01    0.23
   9  -5 -14    0.08    0.24
   9  -6 -14    0.00    0.27
  -8  -7  14   -0.47    0.30
   8   7 -14    0.25    0.41
  -8  -6  14    3.01    0.37
   8   6 -14    3.00    0.46
  -8  -5  14   -0.02    0.27
   8   5 -14   -0.01    0.30
  -8  -4  14    5.57    0.38
   8   4 -14    5.17    0.32
   8   4 -14    5.54    0.42
  -8  -3  14   -0.08    0.20
   8   3 -14   -0.23    0.21
   8   3 -14    0.06    0.16
  -8  -2  14   24.85    0.73
   8   2 -14   25.49    0.71
   8   2 -14   25.42    0.81
  -8  -1  14    2.68    0.27
   8   1 -14    2.95    0.27
  -8   0  14   47.46    1.13
   8   0 -14   45.86    1.11
  -8   1  14    2.66    0.27
   8  -1 -14    2.56    0.27
  -8   2  14   24.93    0.70
   8  -2 -14   26.17    0.73
  -8   3  14   -0.02    0.16
   8  -3 -14    0.23    0.21
   8  -4 -14    5.29    0.37
   8  -5 -14   -0.17    0.22
   8  -6 -14    2.28    0.30
   8  -7 -14   -0.18    0.27
  -7  -7  14    0.36    0.31
   7   7 -14    0.97    0.44
   7   6 -14    1.35    0.40
   7   5 -14    3.58    0.43
   7   4 -14   -0.04    0.15
   7   4 -14    0.52    0.27
  -7  -3  14    7.37    0.38
   7   3 -14    6.75    0.33
   7   3 -14    7.04    0.41
  -7  -2  14    1.66    0.23
   7   2 -14    2.03    0.24
   7   2 -14    1.65    0.21
  -7  -1  14    0.67    0.21
   7   1 -14    0.24    0.16
  -7   0  14    0.08    0.17
   7   0 -14    0.16    0.17
  -7   1  14    0.65    0.17
   7  -1 -14    0.35    0.16
  -7   2  14    1.64    0.20
   7  -2 -14    1.76    0.23
  -7   3  14    7.03    0.32
   7  -3 -14    7.02    0.34
   7  -4 -14    0.23    0.18
   7  -5 -14    2.88    0.29
   7  -6 -14    1.01    0.25
   7  -7 -14    0.68    0.25
   6   7 -14    0.42    0.38
   6   6 -14    3.20    0.45
   6   5 -14    4.79    0.44
   6   4 -14    8.40    0.33
   6   4 -14    8.49    0.48
   6   3 -14    0.72    0.23
   6   3 -14    0.43    0.15
   6   2 -14   21.45    0.59
  -6  -1  14    5.99    0.31
   6   1 -14    5.71    0.30
  -6   0  14   31.71    0.80
   6   0 -14   31.81    0.78
  -6   1  14    6.33    0.32
   6  -1 -14    6.01    0.29
  -6   2  14   22.21    0.59
   6  -2 -14   20.85    0.59
  -6   3  14    0.41    0.13
   6  -3 -14    0.70    0.18
   6  -4 -14    8.62    0.37
   6  -5 -14    4.65    0.31
   6  -6 -14    3.10    0.28
   6  -7 -14    0.04    0.23
   5   8 -14    0.48    0.44
   5   7 -14    0.33    0.42
   5   6 -14    1.32    0.38
   5   5 -14    3.97    0.44
   5   4 -14    6.34    0.43
   5   4 -14    6.27    0.27
   5   3 -14   17.36    0.49
   5   3 -14   17.98    0.65
   5   2 -14    5.55    0.28
   5   1 -14    0.61    0.15
   5   0 -14    0.03    0.12
  -5   1  14    0.50    0.16
   5  -1 -14    0.57    0.15
  -5   2  14    5.13    0.26
   5  -2 -14    5.07    0.25
  -5   3  14   17.73    0.47
   5  -3 -14   17.77    0.51
   5  -4 -14    5.86    0.30
   5  -5 -14    3.73    0.27
   5  -6 -14    1.27    0.21
   5  -7 -14    0.31    0.21
   5  -8 -14    0.19    0.23
   4   8 -14    2.02    0.50
   4   7 -14    1.11    0.45
   4   6 -14   10.06    0.65
   4   5 -14    3.17    0.41
   4   4 -14   26.24    0.92
   4   4 -14   26.47    0.63
   4   3 -14    0.32    0.12
   4   3 -14    0.51    0.23
   4   2 -14    5.62    0.25
   4   1 -14    3.12    0.20
   4   0 -14    0.85    0.14
  -4   1  14    2.68    0.20
   4  -1 -14    2.83    0.20
  -4   2  14    5.02    0.24
   4  -2 -14    5.36    0.24
  -4   3  14    0.16    0.10
   4  -3 -14    0.23    0.13
   4  -4 -14   27.81    0.69
   4  -5 -14    2.56    0.22
   4  -6 -14    9.94    0.38
   4  -7 -14    0.59    0.20
   3   8 -14    0.69    0.44
   3   7 -14    0.83    0.40
   3   6 -14    0.64    0.35
   3   5 -14    0.51    0.33
   3   4 -14    9.44    0.29
   3   4 -14    9.48    0.48
   3   3 -14    2.80    0.20
   3   3 -14    3.29    0.31
   3   2 -14    6.84    0.27
   3   1 -14    5.72    0.24
   3   0 -14    0.14    0.12
   3  -1 -14    5.95    0.24
  -3   2  14    7.34    0.27
   3  -2 -14    7.11    0.27
  -3   3  14    2.90    0.16
   3  -3 -14    3.11    0.21
   3  -4 -14    9.89    0.35
   3  -5 -14    0.27    0.15
   3  -6 -14    0.60    0.17
   3  -7 -14    0.36    0.18
   2   8 -14    2.00    0.51
   2   7 -14    0.26    0.38
   2   6 -14    5.01    0.54
   2   5 -14    0.36    0.30
   2   4 -14   11.43    0.32
   2   4 -14   12.13    0.55
   2   3 -14    2.15    0.16
   2   2 -14   24.37    0.59
   2   1 -14   62.62    1.33
   2   0 -14   80.47    1.66
   2  -1 -14   63.14    1.34
   2  -2 -14   24.62    0.60
  -2   3  14    2.16    0.14
  -2   3  14    2.20    0.15
   2  -3 -14    2.11    0.18
   2  -4 -14   12.34    0.38
   2  -5 -14    0.25    0.14
   2  -6 -14    4.63    0.26
   2  -7 -14    0.22    0.16
   1   8 -14    1.73    0.53
   1   7 -14    0.62    0.40
   1   6 -14    1.40    0.39
   1   5 -14    1.76    0.38
   1   4 -14    0.56    0.10
   1   4 -14    0.98    0.28
   1   3 -14    2.31    0.17
   1   2 -14   17.88    0.46
   1   1 -14    0.92    0.12
   1   0 -14    0.10    0.10
   1  -1 -14    0.86    0.12
   1  -2 -14   17.41    0.46
  -1   3  14    2.12    0.14
  -1   3  14    2.28    0.14
   1  -3 -14    1.95    0.17
   1  -4 -14    0.57    0.14
   1  -5 -14    1.03    0.15
   1  -6 -14    0.74    0.16
   1  -7 -14    0.12    0.15
   0   8 -14    2.80    0.53
   0   7 -14    0.61    0.42
   0   6 -14    7.22    0.54
   0   5 -14    0.43    0.33
   0   4 -14   20.09    0.47
   0   4 -14   19.70    0.77
   0   3 -14    0.25    0.10
   0   2 -14   85.85    1.76
   0   1 -14    8.86    0.29
   0   0 -14  300.17    5.87
   0  -1 -14    9.18    0.31
   0  -2 -14   84.38    1.74
   0   3  14    0.15    0.09
   0  -3 -14    0.16    0.12
   0  -4 -14   20.33    0.53
   0  -5 -14    0.20    0.14
   0  -6 -14    7.06    0.31
   0  -7 -14    0.12    0.16
  -1   8 -14    1.80    0.53
  -1   7 -14    1.27    0.43
  -1   6 -14    0.84    0.40
  -1   5 -14    3.47    0.41
  -1   4 -14    0.17    0.08
  -1   4 -14    0.35    0.26
  -1   3 -14   29.74    0.68
  -1   2 -14    0.23    0.11
  -1   1 -14   15.90    0.43
  -1   0 -14   -0.13    0.10
  -1  -1 -14   16.22    0.44
  -1  -2 -14    0.41    0.13
  -1  -3 -14   30.48    0.73
  -1  -4 -14    0.13    0.14
  -1  -5 -14    2.82    0.24
  -1  -6 -14    0.13    0.16
  -1  -7 -14    0.50    0.18
  -2   8 -14    2.73    0.58
  -2   7 -14    1.02    0.42
  -2   6 -14    9.41    0.66
  -2   5 -14    2.14    0.39
  -2   4 -14   28.39    0.63
  -2   4 -14   26.75    0.99
  -2   3 -14    7.66    0.28
  -2   2 -14   22.78    0.57
  -2   1 -14    2.71    0.19
  -2   0 -14   27.28    0.66
  -2  -1 -14    2.44    0.19
  -2  -2 -14   23.19    0.60
  -2  -3 -14    7.97    0.33
  -2  -4 -14   29.04    0.73
  -2  -5 -14    1.89    0.21
  -2  -6 -14    8.07    0.37
  -2  -7 -14    0.23    0.19
  -2  -8 -14    1.29    0.23
  -3   8 -14    1.79    0.56
  -3   7 -14    1.59    0.49
  -3   6 -14    2.25    0.45
  -3   5 -14    3.00    0.46
  -3   4 -14   15.30    0.40
  -3   4 -14   14.20    0.66
  -3   3 -14    1.65    0.16
  -3   2 -14   15.81    0.46
  -3   1 -14    1.34    0.16
  -3   0 -14    0.03    0.12
  -3  -1 -14    1.34    0.17
  -3  -2 -14   15.38    0.46
  -3  -3 -14    1.80    0.21
   3   4  14   14.31    0.33
  -3  -4 -14   15.84    0.49
  -3  -5 -14    1.78    0.22
  -3  -6 -14    1.54    0.22
  -3  -7 -14    1.26    0.23
  -3  -8 -14    0.49    0.22
  -4   8 -14    2.18    0.61
  -4   7 -14    1.24    0.50
   4  -6  14    2.86    0.30
  -4   6 -14    3.71    0.52
   4  -5  14    0.19    0.20
  -4   5 -14    0.66    0.34
   4  -4  14   13.40    0.49
  -4   4 -14   12.56    0.37
  -4   4 -14   12.30    0.61
   4  -3  14    4.47    0.29
  -4   3 -14    4.27    0.26
   4  -2  14    8.84    0.37
  -4   2 -14    8.35    0.33
  -4   1 -14   22.76    0.61
  -4   0 -14    5.91    0.29
  -4  -1 -14   21.73    0.60
  -4  -2 -14    9.75    0.39
  -4  -3 -14    4.33    0.30
  -4  -4 -14   13.23    0.47
  -4  -5 -14    0.00    0.19
  -4  -6 -14    3.28    0.29
  -4  -7 -14    0.88    0.24
  -4  -8 -14    1.30    0.26
   5  -7  14    0.09    0.26
  -5   7 -14    0.58    0.50
   5  -6  14    1.88    0.29
  -5   6 -14    2.67    0.54
   5  -5  14    0.15    0.23
  -5   5 -14    0.32    0.37
   5  -4  14    2.66    0.29
  -5   4 -14    2.31    0.19
  -5   4 -14    3.01    0.42
   5  -3  14    3.07    0.28
  -5   3 -14    2.90    0.24
  -5   3 -14    2.77    0.33
   5  -2  14    1.29    0.21
  -5   2 -14    1.28    0.19
   5  -1  14    0.62    0.18
  -5   1 -14    0.45    0.16
  -5   0 -14   -0.11    0.15
  -5  -1 -14    0.42    0.18
  -5  -2 -14    0.99    0.19
  -5  -3 -14    3.13    0.26
  -5  -4 -14    2.80    0.26
  -5  -5 -14    0.11    0.20
  -5  -6 -14    1.79    0.27
  -5  -7 -14    0.24    0.23
   6  -7  14    0.38    0.28
  -6   7 -14    0.76    0.52
   6  -6  14    1.34    0.30
  -6   6 -14    1.69    0.46
   6  -5  14    0.53    0.26
  -6   5 -14    0.36    0.35
   6  -4  14    6.80    0.43
  -6   4 -14    6.38    0.30
  -6   4 -14    6.28    0.47
   6  -3  14    0.87    0.22
  -6   3 -14    0.92    0.28
  -6   3 -14    0.90    0.19
   6  -2  14   25.67    0.74
  -6   2 -14   25.35    0.70
   6  -1  14    2.52    0.26
  -6   1 -14    2.93    0.26
   6   0  14   59.21    1.38
  -6   0 -14   59.39    1.36
  -6  -1 -14    2.79    0.26
  -6  -2 -14   26.68    0.75
  -6  -3 -14    1.09    0.22
  -6  -4 -14    7.63    0.43
  -6  -5 -14    0.39    0.23
  -6  -6 -14    1.57    0.28
  -6  -7 -14    0.41    0.26
   7  -7  14   -0.24    0.29
  -7   7 -14    0.09    0.49
   7  -6  14    0.78    0.30
  -7   6 -14    0.38    0.47
   7  -5  14    0.11    0.26
  -7   5 -14    0.14    0.37
   7  -4  14    0.14    0.25
  -7   4 -14    0.12    0.34
   7  -3  14    0.13    0.22
  -7   3 -14   -0.02    0.18
  -7   3 -14   -0.08    0.27
   7  -2  14    0.05    0.19
  -7   2 -14   -0.09    0.18
   7  -1  14    0.15    0.22
  -7   1 -14    0.24    0.18
   7   0  14   -0.21    0.17
  -7   0 -14   -0.05    0.17
  -7  -1 -14    0.21    0.19
  -7  -2 -14    0.06    0.21
  -7  -3 -14    0.20    0.22
  -7  -4 -14    0.06    0.23
  -7  -5 -14   -0.09    0.24
  -7  -6 -14    0.86    0.28
  -7  -7 -14    0.49    0.29
   8  -6  14    3.24    0.40
  -8   6 -14    3.98    0.60
   8  -5  14    1.38    0.31
  -8   5 -14    1.94    0.47
   8  -4  14   14.24    0.60
  -8   4 -14   14.62    0.73
   8  -3  14    1.02    0.28
  -8   3 -14    0.97    0.32
  -8   3 -14    0.95    0.22
   8  -2  14   25.76    0.78
  -8   2 -14   23.82    0.72
   8  -1  14    0.05    0.23
  -8   1 -14    0.59    0.23
   8   0  14   34.84    0.95
  -8   0 -14   34.84    0.93
   8   1  14    0.28    0.20
  -8  -1 -14    0.67    0.24
  -8  -2 -14   25.69    0.77
  -8  -3 -14    1.06    0.28
  -8  -4 -14   14.32    0.58
  -8  -5 -14    1.95    0.31
  -8  -6 -14    4.17    0.41
   9  -6  14    0.30    0.32
  -9   6 -14    0.41    0.46
   9  -5  14    0.30    0.29
  -9   5 -14    0.02    0.40
   9  -4  14    0.89    0.29
  -9   4 -14    0.46    0.35
   9  -3  14   -0.08    0.26
  -9   3 -14    0.12    0.21
  -9   3 -14    0.22    0.30
   9  -2  14    0.73    0.26
  -9   2 -14    0.89    0.25
  -9   2 -14    0.93    0.28
   9  -1  14    0.28    0.23
  -9   1 -14    0.24    0.21
   9   0  14   -0.12    0.23
  -9   0 -14   -0.12    0.21
   9   1  14   -0.24    0.22
  -9  -1 -14    0.28    0.25
  -9  -2 -14    1.09    0.29
  -9  -3 -14    0.26    0.25
  -9  -4 -14    0.45    0.27
  -9  -5 -14    0.42    0.28
  -9  -6 -14    0.75    0.34
  10  -5  14    0.50    0.35
  10  -4  14    5.62    0.49
  10  -3  14    0.24    0.28
  10  -2  14    3.83    0.41
 -10   2 -14    3.86    0.35
 -10   2 -14    3.66    0.38
  10  -1  14    0.81    0.30
 -10   1 -14    0.99    0.25
  10   0  14    2.36    0.34
 -10   0 -14    2.66    0.33
  10   1  14    0.62    0.27
 -10  -1 -14    0.76    0.29
 -10  -2 -14    3.93    0.38
 -10  -3 -14    0.59    0.30
 -10  -4 -14    5.02    0.45
 -10  -5 -14    0.95    0.36
  11  -4  14    1.07    0.34
  11  -3  14   -0.20    0.28
  11  -2  14    0.38    0.31
 -11   2 -14    0.21    0.25
  11  -1  14    0.01    0.29
 -11   1 -14    0.42    0.27
  11   0  14    0.12    0.28
 -11   0 -14    0.07    0.27
  11   1  14   -0.14    0.24
 -11  -1 -14    0.30    0.28
 -11  -2 -14    0.33    0.30
 -11  -3 -14    0.09    0.28
 -11  -4 -14    0.96    0.33
  12  -2  14    4.47    0.45
  12  -1  14    1.82    0.35
 -12   1 -14    1.93    0.34
  12   0  14    5.56    0.48
 -12   0 -14    5.78    0.47
  12   1  14    1.28    0.34
 -12  -1 -14    1.83    0.37
 -12  -2 -14    4.69    0.46
 -13  -2  15    0.49    0.37
  13   2 -15    0.63    0.29
 -13  -1  15    9.62    0.60
  13   1 -15    9.27    0.57
 -13   0  15   -0.05    0.29
  13   0 -15    0.04    0.28
 -13   1  15    8.71    0.52
  13  -1 -15    9.06    0.53
  13  -2 -15    0.42    0.34
 -12  -3  15    0.08    0.31
 -12  -2  15    0.84    0.32
  12   2 -15    0.16    0.27
 -12  -1  15    0.11    0.31
  12   1 -15   -0.09    0.25
 -12   0  15   -0.03    0.27
  12   0 -15    0.18    0.26
 -12   1  15   -0.65    0.27
  12  -1 -15   -0.09    0.26
  12  -2 -15    0.49    0.31
  12  -3 -15   -0.16    0.30
 -11  -4  15    0.35    0.34
 -11  -3  15    2.76    0.37
  11   3 -15    2.57    0.31
 -11  -2  15    0.46    0.32
  11   2 -15    0.25    0.25
 -11  -1  15    5.62    0.42
  11   1 -15    5.16    0.39
 -11   0  15    1.20    0.29
  11   0 -15    1.08    0.29
 -11   1  15    5.45    0.44
  11  -1 -15    5.25    0.44
 -11   2  15    0.50    0.26
  11  -2 -15    0.70    0.29
  11  -3 -15    2.78    0.34
  11  -4 -15    0.08    0.30
 -10  -5  15    0.95    0.36
 -10  -4  15    0.46    0.31
 -10  -3  15    2.77    0.35
  10   3 -15    3.24    0.32
 -10  -2  15    0.23    0.28
  10   2 -15    0.06    0.23
 -10  -1  15    1.11    0.27
  10   1 -15    1.33    0.26
 -10   0  15    0.04    0.25
  10   0 -15    0.16    0.22
 -10   1  15    1.17    0.28
  10  -1 -15    1.57    0.29
 -10   2  15    0.14    0.22
  10  -2 -15    0.24    0.26
  10  -3 -15    3.18    0.34
  10  -4 -15    0.30    0.26
  10  -5 -15    0.66    0.28
  -9  -6  15    0.16    0.35
   9   6 -15   -0.01    0.36
  -9  -5  15    5.18    0.43
   9   5 -15    5.55    0.47
  -9  -4  15    0.01    0.28
   9   4 -15    0.15    0.27
  -9  -3  15    5.92    0.44
   9   3 -15    5.21    0.36
   9   3 -15    4.64    0.35
  -9  -2  15    0.41    0.25
   9   2 -15    0.24    0.21
   9   2 -15    0.43    0.20
  -9  -1  15    3.80    0.33
   9   1 -15    4.75    0.27
   9   1 -15    4.51    0.35
  -9   0  15    0.28    0.24
   9   0 -15    0.06    0.20
  -9   1  15    4.62    0.33
   9  -1 -15    3.91    0.32
  -9   2  15    0.16    0.20
   9  -2 -15   -0.01    0.21
   9  -3 -15    5.14    0.35
   9  -4 -15    0.02    0.24
   9  -5 -15    5.59    0.42
   9  -6 -15    0.20    0.28
  -8  -6  15    0.32    0.32
   8   6 -15    0.06    0.36
  -8  -5  15   -0.10    0.27
   8   5 -15    0.04    0.31
  -8  -4  15    3.77    0.36
   8   4 -15    3.54    0.38
  -8  -3  15   -0.01    0.24
   8   3 -15    0.06    0.18
   8   3 -15   -0.01    0.23
  -8  -2  15   10.70    0.46
   8   2 -15   10.61    0.45
   8   2 -15   10.33    0.44
  -8  -1  15    0.03    0.20
   8   1 -15    0.09    0.18
  -8   0  15    0.11    0.19
   8   0 -15    0.07    0.20
  -8   1  15    0.02    0.18
   8  -1 -15    0.17    0.18
  -8   2  15   10.79    0.43
   8  -2 -15   10.03    0.45
  -8   3  15    0.02    0.16
   8  -3 -15    0.21    0.21
   8  -4 -15    3.94    0.33
   8  -5 -15   -0.12    0.23
   8  -6 -15    0.24    0.26
  -7  -7  15    3.00    0.39
   7   7 -15    3.76    0.54
   7   6 -15    0.65    0.40
   7   5 -15   10.33    0.59
   7   4 -15    0.15    0.16
   7   4 -15    0.19    0.27
   7   3 -15   22.66    0.79
   7   3 -15   22.76    0.64
  -7  -2  15    0.02    0.19
   7   2 -15    0.06    0.17
   7   2 -15    0.01    0.19
  -7  -1  15   59.55    1.38
   7   1 -15   62.12    1.38
  -7   0  15    1.15    0.21
   7   0 -15    1.26    0.20
  -7   1  15   60.46    1.37
   7  -1 -15   60.32    1.37
  -7   2  15   -0.02    0.15
   7  -2 -15    0.15    0.19
  -7   3  15   23.29    0.63
   7  -3 -15   23.48    0.66
   7  -4 -15    0.06    0.18
   7  -5 -15    9.69    0.44
   7  -6 -15    0.28    0.24
   7  -7 -15    3.27    0.34
   6   7 -15    1.03    0.42
   6   6 -15    0.36    0.39
   6   5 -15    0.26    0.32
   6   4 -15    0.46    0.16
   6   4 -15    0.43    0.28
   6   3 -15    6.99    0.32
   6   3 -15    6.83    0.39
   6   2 -15    0.95    0.17
   6   1 -15   10.95    0.39
  -6   0  15    0.34    0.17
   6   0 -15    0.58    0.16
  -6   1  15   11.16    0.41
   6  -1 -15   10.69    0.39
  -6   2  15    1.01    0.18
   6  -2 -15    1.17    0.20
  -6   3  15    6.82    0.29
   6  -3 -15    6.85    0.34
   6  -4 -15    0.65    0.20
   6  -5 -15    0.29    0.20
   6  -6 -15    0.25    0.22
   6  -7 -15    1.50    0.27
   5   8 -15    0.56    0.48
   5   7 -15    1.91    0.49
   5   6 -15    0.59    0.39
   5   5 -15    7.27    0.48
   5   4 -15    1.21    0.31
   5   4 -15    1.20    0.16
   5   3 -15   24.71    0.64
   5   3 -15   24.93    0.86
   5   2 -15   16.49    0.49
   5   1 -15   57.67    1.27
   5   0 -15   32.05    0.78
  -5   1  15   59.12    1.30
   5  -1 -15   58.85    1.30
  -5   2  15   16.31    0.47
   5  -2 -15   15.74    0.47
  -5   3  15   24.70    0.62
   5  -3 -15   25.34    0.65
   5  -4 -15    1.14    0.20
   5  -5 -15    7.45    0.35
   5  -6 -15    0.42    0.20
   5  -7 -15    1.73    0.26
   4   8 -15    0.39    0.49
   4   7 -15    1.56    0.48
   4   6 -15    0.80    0.40
   4   5 -15    1.34    0.37
   4   4 -15    1.87    0.33
   4   4 -15    1.39    0.15
   4   3 -15    3.80    0.23
   4   3 -15    4.15    0.31
   4   2 -15   19.83    0.54
   4   1 -15    1.06    0.16
   4   0 -15    0.06    0.12
   4  -1 -15    1.10    0.17
  -4   2  15   19.24    0.52
   4  -2 -15   19.53    0.52
  -4   3  15    3.52    0.20
   4  -3 -15    3.32    0.22
   4  -4 -15    1.73    0.19
   4  -5 -15    0.65    0.18
   4  -6 -15    0.62    0.19
   4  -7 -15    1.08    0.22
   4  -8 -15    0.02    0.23
   3   8 -15    0.33    0.44
   3   7 -15    3.87    0.55
   3   6 -15    0.14    0.33
   3   5 -15   19.93    0.84
   3   4 -15    0.29    0.11
   3   4 -15    0.60    0.28
   3   3 -15   26.16    0.64
   3   2 -15    0.13    0.11
   3   1 -15    6.81    0.28
   3   0 -15    0.14    0.11
   3  -1 -15    7.17    0.27
  -3   2  15    0.11    0.11
   3  -2 -15    0.06    0.13
  -3   3  15   26.19    0.61
   3  -3 -15   26.06    0.65
   3  -4 -15    0.24    0.14
   3  -5 -15   19.46    0.54
   3  -6 -15    0.16    0.17
   3  -7 -15    2.64    0.25
   2   8 -15    0.47    0.48
   2   7 -15    0.78    0.42
   2   6 -15    0.66    0.39
   2   5 -15    0.86    0.33
   2   4 -15    1.48    0.14
   2   4 -15    1.19    0.30
   2   3 -15   17.60    0.47
   2   2 -15    3.84    0.21
   2   1 -15   13.51    0.40
   2   0 -15    0.14    0.12
   2  -1 -15   14.11    0.41
   2  -2 -15    4.03    0.23
  -2   3  15   17.60    0.44
   2  -3 -15   17.84    0.49
   2  -4 -15    1.27    0.17
   2  -5 -15    0.55    0.16
   2  -6 -15    0.37    0.16
   2  -7 -15    0.70    0.18
   1   8 -15    0.41    0.44
   1   7 -15    3.01    0.55
   1   6 -15    4.09    0.46
   1   5 -15    6.19    0.52
   1   4 -15    7.85    0.47
   1   4 -15    8.11    0.26
   1   3 -15   20.51    0.52
   1   2 -15    0.05    0.10
   1   1 -15   34.25    0.79
   1   0 -15   15.67    0.43
   1  -1 -15   33.99    0.78
   1  -2 -15    0.02    0.12
  -1   3  15   20.15    0.48
   1  -3 -15   20.06    0.53
   1  -4 -15    7.86    0.31
   1  -5 -15    6.00    0.29
   1  -6 -15    3.46    0.25
   1  -7 -15    2.18    0.22
   0   8 -15    1.28    0.48
   0   7 -15    2.44    0.52
   0   6 -15    0.69    0.37
   0   5 -15    0.29    0.33
   0   4 -15    2.36    0.16
   0   4 -15    2.52    0.36
   0   3 -15    0.06    0.10
   0   2 -15   17.64    0.47
   0   1 -15    0.44    0.12
   0  -1 -15    0.45    0.13
   0  -2 -15   17.22    0.46
   0  -3 -15    0.03    0.13
   0  -4 -15    2.40    0.20
   0  -5 -15    0.13    0.15
   0  -6 -15    0.27    0.16
   0  -7 -15    1.41    0.21
  -1   8 -15    1.01    0.51
  -1   7 -15    3.83    0.55
  -1   6 -15    0.55    0.40
  -1   5 -15    4.04    0.43
  -1   4 -15    0.31    0.27
  -1   4 -15    0.28    0.10
  -1   3 -15   34.19    0.78
  -1   2 -15    2.20    0.19
  -1   1 -15  116.41    2.37
  -1   0 -15    4.68    0.23
  -1  -1 -15  116.80    2.38
  -1  -2 -15    1.86    0.17
  -1  -3 -15   33.84    0.80
  -1  -4 -15    0.07    0.15
  -1  -5 -15    3.48    0.26
  -1  -6 -15    0.07    0.17
  -1  -7 -15    2.89    0.25
  -1  -8 -15    0.02    0.19
  -2   8 -15    0.91    0.51
  -2   7 -15    1.27    0.45
  -2   6 -15    0.53    0.40
  -2   5 -15    0.30    0.33
  -2   4 -15    1.37    0.14
  -2   4 -15    1.91    0.35
  -2   3 -15    0.58    0.13
  -2   2 -15    3.71    0.22
  -2   1 -15    2.70    0.20
  -2   0 -15    0.25    0.13
  -2  -1 -15    2.40    0.20
  -2  -2 -15    3.83    0.26
  -2  -3 -15    0.73    0.16
  -2  -4 -15    1.77    0.21
  -2  -5 -15   -0.11    0.16
  -2  -6 -15    0.18    0.18
  -2  -7 -15    0.65    0.21
  -2  -8 -15    0.00    0.21
  -3   8 -15    1.02    0.50
  -3   7 -15    5.63    0.69
  -3   6 -15    0.69    0.39
  -3   5 -15   21.84    0.92
  -3   4 -15    0.07    0.11
  -3   4 -15    0.12    0.28
  -3   3 -15   46.22    1.04
  -3   2 -15    8.63    0.32
  -3   1 -15   50.55    1.13
  -3   0 -15   16.28    0.49
  -3  -1 -15   52.12    1.18
  -3  -2 -15    9.01    0.35
  -3  -3 -15   47.15    1.09
   3   4  15    0.00    0.07
  -3  -4 -15    0.21    0.17
  -3  -5 -15   21.78    0.63
  -3  -6 -15    0.25    0.20
  -3  -7 -15    4.13    0.34
  -3  -8 -15    0.25    0.23
  -4   8 -15    1.10    0.52
  -4   7 -15    1.95    0.54
  -4   6 -15    0.83    0.42
   4  -5  15    2.09    0.27
  -4   5 -15    1.90    0.41
   4  -4  15    0.39    0.21
  -4   4 -15    0.31    0.13
  -4   4 -15    0.08    0.28
   4  -3  15   10.13    0.44
  -4   3 -15    9.83    0.36
  -4   2 -15    0.03    0.14
  -4   1 -15    1.80    0.21
  -4   0 -15   -0.14    0.14
  -4  -1 -15    2.00    0.23
  -4  -2 -15   -0.09    0.15
  -4  -3 -15   10.21    0.40
  -4  -4 -15    0.35    0.19
  -4  -5 -15    1.61    0.25
  -4  -6 -15    0.44    0.22
  -4  -7 -15    0.93    0.24
  -5   7 -15    2.04    0.53
   5  -6  15    0.05    0.24
  -5   6 -15    0.30    0.40
   5  -5  15   10.47    0.50
  -5   5 -15   10.57    0.68
   5  -4  15    1.68    0.27
  -5   4 -15    1.34    0.17
  -5   4 -15    2.02    0.39
   5  -3  15   10.66    0.45
  -5   3 -15   10.79    0.40
   5  -2  15    0.31    0.18
  -5   2 -15    0.21    0.17
   5  -1  15   12.56    0.46
  -5   1 -15   12.61    0.44
  -5   0 -15   -0.01    0.15
  -5  -1 -15   12.24    0.44
  -5  -2 -15    0.33    0.18
  -5  -3 -15   10.70    0.45
  -5  -4 -15    1.54    0.25
  -5  -5 -15   11.23    0.49
  -5  -6 -15    0.05    0.23
  -5  -7 -15    1.79    0.29
   6  -7  15    0.34    0.30
  -6   7 -15    0.45    0.48
   6  -6  15    0.04    0.26
  -6   6 -15    0.12    0.41
   6  -5  15    1.04    0.29
  -6   5 -15    1.11    0.40
   6  -4  15    2.03    0.30
  -6   4 -15    1.74    0.21
  -6   4 -15    1.90    0.38
   6  -3  15    1.00    0.24
  -6   3 -15    1.44    0.22
  -6   3 -15    1.52    0.34
   6  -2  15    4.61    0.34
  -6   2 -15    4.46    0.32
   6  -1  15   -0.13    0.17
  -6   1 -15   -0.13    0.16
  -6   0 -15   -0.04    0.17
  -6  -1 -15   -0.05    0.19
  -6  -2 -15    4.70    0.36
  -6  -3 -15    1.36    0.25
  -6  -4 -15    1.76    0.28
  -6  -5 -15    1.40    0.28
  -6  -6 -15    0.29    0.25
  -6  -7 -15    0.86    0.28
  -7   7 -15    2.03    0.60
   7  -6  15    0.46    0.29
  -7   6 -15    0.89    0.51
   7  -5  15    5.39    0.47
  -7   5 -15    5.86    0.53
   7  -4  15    1.72    0.32
  -7   4 -15    2.56    0.44
   7  -3  15    9.14    0.47
  -7   3 -15    9.31    0.54
  -7   3 -15    9.08    0.42
   7  -2  15    0.48    0.22
  -7   2 -15    0.37    0.19
   7  -1  15   28.69    0.82
  -7   1 -15   28.83    0.81
   7   0  15    0.87    0.24
  -7   0 -15    1.29    0.23
  -7  -1 -15   28.91    0.82
  -7  -2 -15    0.20    0.20
  -7  -3 -15    9.03    0.45
  -7  -4 -15    2.43    0.31
  -7  -5 -15    6.56    0.46
  -7  -6 -15    0.79    0.28
   8  -6  15    0.45    0.31
  -8   6 -15    0.41    0.46
   8  -5  15    1.08    0.33
  -8   5 -15    0.66    0.44
   8  -4  15    1.51    0.33
  -8   4 -15    0.78    0.39
   8  -3  15    0.20    0.24
  -8   3 -15    0.04    0.31
  -8   3 -15    0.11    0.20
   8  -2  15    0.56    0.24
  -8   2 -15    0.78    0.23
   8  -1  15    0.92    0.25
  -8   1 -15    1.09    0.25
   8   0  15    0.31    0.21
  -8   0 -15    0.53    0.24
  -8  -1 -15    1.09    0.24
  -8  -2 -15    0.78    0.24
  -8  -3 -15    0.13    0.23
  -8  -4 -15    1.23    0.30
  -8  -5 -15    1.04    0.30
  -8  -6 -15    0.88    0.31
   9  -5  15    3.96    0.44
  -9   5 -15    4.40    0.58
   9  -4  15   -0.03    0.30
  -9   4 -15    0.21    0.37
   9  -3  15    6.75    0.47
  -9   3 -15    7.58    0.43
  -9   3 -15    7.14    0.53
   9  -2  15   -0.23    0.26
  -9   2 -15    0.18    0.23
  -9   2 -15    0.24    0.28
   9  -1  15   13.49    0.60
  -9   1 -15   13.53    0.54
   9   0  15    0.52    0.24
  -9   0 -15    1.24    0.26
   9   1  15   14.31    0.58
  -9  -1 -15   14.39    0.58
  -9  -2 -15    0.12    0.24
  -9  -3 -15    7.55    0.51
  -9  -4 -15    0.25    0.30
  -9  -5 -15    4.14    0.43
  10  -5  15    0.11    0.34
  10  -4  15    0.50    0.31
  10  -3  15    0.12    0.27
 -10   3 -15   -0.11    0.33
  10  -2  15    0.21    0.27
 -10   2 -15    0.36    0.26
 -10   2 -15   -0.16    0.27
  10  -1  15   -0.29    0.26
 -10   1 -15    0.34    0.25
  10   0  15   -0.36    0.22
 -10   0 -15    0.11    0.25
  10   1  15   -0.25    0.26
 -10  -1 -15    0.25    0.28
 -10  -2 -15    0.75    0.28
 -10  -3 -15    0.38    0.30
 -10  -4 -15    0.62    0.33
 -10  -5 -15    0.11    0.32
  11  -3  15    5.79    0.50
  11  -2  15    0.09    0.29
 -11   2 -15    0.61    0.28
  11  -1  15    5.35    0.47
 -11   1 -15    5.32    0.46
  11   0  15    0.55    0.31
 -11   0 -15    0.78    0.28
  11   1  15    5.13    0.44
 -11  -1 -15    5.78    0.50
 -11  -2 -15    0.39    0.30
 -11  -3 -15    7.04    0.56
  12  -2  15   -0.34    0.29
  12  -1  15    0.39    0.31
 -12   1 -15    0.22    0.29
  12   0  15   -0.31    0.31
 -12   0 -15    0.18    0.30
  12   1  15    0.25    0.31
 -12  -1 -15    0.35    0.31
 -12  -2 -15    0.59    0.31
 -13  -1  16    0.31    0.32
  13   1 -16    0.50    0.30
 -13   0  16    0.19    0.34
  13   0 -16    0.33    0.30
 -13   1  16    0.18    0.32
  13  -1 -16   -0.15    0.32
 -12  -3  16    0.73    0.37
 -12  -2  16    3.37    0.43
  12   2 -16    3.31    0.38
 -12  -1  16    0.80    0.34
  12   1 -16    1.37    0.33
 -12   0  16    7.88    0.54
  12   0 -16    8.04    0.48
 -12   1  16    0.74    0.31
  12  -1 -16    1.03    0.30
  12  -2 -16    3.55    0.41
  12  -3 -16    0.64    0.31
 -11  -4  16    0.13    0.31
 -11  -3  16    0.09    0.29
  11   3 -16    0.01    0.24
 -11  -2  16    0.22    0.29
  11   2 -16   -0.10    0.24
 -11  -1  16    0.47    0.30
  11   1 -16    0.26    0.26
 -11   0  16   -0.09    0.25
  11   0 -16    0.06    0.24
 -11   1  16    0.32    0.24
  11  -1 -16    0.32    0.27
 -11   2  16    0.01    0.25
  11  -2 -16    0.25    0.26
  11  -3 -16   -0.16    0.25
  11  -4 -16   -0.32    0.29
 -10  -5  16   -0.05    0.30
 -10  -4  16    2.40    0.38
 -10  -3  16    1.50    0.34
  10   3 -16    1.57    0.28
 -10  -2  16    7.46    0.45
  10   2 -16    6.34    0.43
 -10  -1  16   15.04    0.62
  10   1 -16   14.18    0.55
 -10   0  16    8.30    0.48
  10   0 -16    7.63    0.42
 -10   1  16   15.22    0.59
  10  -1 -16   13.85    0.55
 -10   2  16    6.55    0.41
  10  -2 -16    6.57    0.40
  10  -3 -16    1.43    0.28
  10  -4 -16    2.65    0.35
  10  -5 -16    0.05    0.28
  -9  -6  16    0.14    0.33
   9   6 -16   -0.07    0.37
  -9  -5  16    0.20    0.32
   9   5 -16    0.22    0.33
  -9  -4  16    0.54    0.28
   9   4 -16    0.88    0.30
  -9  -3  16    0.08    0.25
   9   3 -16   -0.02    0.20
   9   3 -16   -0.04    0.23
  -9  -2  16    2.39    0.33
   9   2 -16    2.17    0.27
   9   2 -16    2.39    0.28
  -9  -1  16    0.29    0.23
   9   1 -16    0.19    0.17
   9   1 -16    0.13    0.20
  -9   0  16    0.16    0.22
   9   0 -16    0.09    0.21
  -9   1  16   -0.08    0.20
   9  -1 -16    0.19    0.23
  -9   2  16    2.38    0.27
   9  -2 -16    2.37    0.28
   9  -3 -16    0.09    0.22
   9  -4 -16    0.38    0.27
   9  -5 -16    0.56    0.27
   9  -6 -16    0.09    0.28
  -8  -6  16    4.80    0.44
   8   6 -16    4.85    0.51
  -8  -5  16    1.30    0.33
   8   5 -16    1.52    0.38
  -8  -4  16   15.46    0.59
   8   4 -16   15.90    0.67
  -8  -3  16    4.11    0.35
   8   3 -16    3.99    0.36
   8   3 -16    4.52    0.33
  -8  -2  16    5.64    0.40
   8   2 -16    5.37    0.35
   8   2 -16    5.29    0.34
  -8  -1  16    7.56    0.43
   8   1 -16    8.31    0.38
  -8   0  16   -0.03    0.19
   8   0 -16   -0.10    0.20
  -8   1  16    7.54    0.38
   8  -1 -16    7.80    0.40
  -8   2  16    5.41    0.35
   8  -2 -16    5.30    0.33
  -8   3  16    3.90    0.29
   8  -3 -16    4.30    0.35
   8  -4 -16   15.86    0.58
   8  -5 -16    1.23    0.28
   8  -6 -16    4.87    0.40
   7   7 -16   -0.12    0.40
   7   6 -16    0.89    0.39
   7   5 -16    0.94    0.35
   7   4 -16    1.06    0.19
   7   4 -16    1.01    0.31
   7   3 -16    2.70    0.31
   7   3 -16    3.03    0.26
  -7  -2  16    0.85    0.22
   7   2 -16    0.73    0.20
   7   2 -16    1.26    0.24
  -7  -1  16    1.93    0.25
   7   1 -16    2.05    0.24
  -7   0  16   -0.20    0.18
   7   0 -16    0.06    0.17
  -7   1  16    2.62    0.26
   7  -1 -16    2.05    0.23
  -7   2  16    1.22    0.21
   7  -2 -16    1.02    0.22
  -7   3  16    2.56    0.22
   7  -3 -16    2.90    0.26
   7  -4 -16    0.72    0.23
   7  -5 -16    0.75    0.24
   7  -6 -16    0.66    0.26
   7  -7 -16    0.21    0.27
   6   7 -16    0.16    0.39
   6   6 -16    5.21    0.57
   6   5 -16    0.58    0.33
   6   4 -16   12.45    0.59
   6   4 -16   11.53    0.41
   6   3 -16    0.07    0.23
   6   3 -16    0.09    0.15
   6   2 -16   20.95    0.60
   6   1 -16   34.95    0.86
  -6   0  16   28.49    0.75
   6   0 -16   29.28    0.75
  -6   1  16   35.91    0.88
   6  -1 -16   36.18    0.88
  -6   2  16   20.40    0.58
   6  -2 -16   20.57    0.59
  -6   3  16   -0.18    0.13
   6  -3 -16    0.04    0.17
   6  -4 -16   12.84    0.47
   6  -5 -16    0.67    0.22
   6  -6 -16    4.13    0.34
   6  -7 -16    0.23    0.25
   5   7 -16   -0.24    0.42
   5   6 -16    1.77    0.45
   5   5 -16    0.22    0.33
   5   4 -16    0.19    0.29
   5   4 -16    0.34    0.14
   5   3 -16    0.31    0.14
   5   3 -16    0.02    0.22
   5   2 -16    4.21    0.25
   5   1 -16    0.52    0.15
   5   0 -16    0.09    0.16
  -5   1  16    0.53    0.16
   5  -1 -16    0.65    0.16
  -5   2  16    3.97    0.26
   5  -2 -16    4.15    0.26
  -5   3  16    0.31    0.13
   5  -3 -16    0.42    0.18
   5  -4 -16    0.28    0.18
   5  -5 -16   -0.01    0.19
   5  -6 -16    1.14    0.24
   5  -7 -16    0.05    0.22
   4   8 -16    1.53    0.55
   4   7 -16    0.98    0.48
   4   6 -16    3.11    0.52
   4   5 -16    1.80    0.40
   4   4 -16    5.26    0.43
   4   4 -16    5.72    0.26
   4   3 -16    9.17    0.48
   4   3 -16    8.86    0.33
   4   2 -16   39.45    0.91
   4   1 -16   18.43    0.51
   4   0 -16  138.58    2.81
   4  -1 -16   19.47    0.54
  -4   2  16   41.10    0.93
   4  -2 -16   39.16    0.93
  -4   3  16    8.43    0.30
   4  -3 -16    8.99    0.35
   4  -4 -16    5.38    0.29
   4  -5 -16    1.31    0.21
   4  -6 -16    1.99    0.24
   4  -7 -16    1.00    0.23
   4  -8 -16    1.33    0.26
   3   8 -16    0.43    0.50
   3   7 -16    0.82    0.43
   3   6 -16    0.63    0.36
   3   5 -16    0.44    0.35
   3   4 -16    1.68    0.16
   3   4 -16    2.04    0.36
   3   3 -16   14.46    0.43
   3   2 -16    0.17    0.12
   3   1 -16    2.57    0.19
   3   0 -16    0.20    0.12
   3  -1 -16    3.08    0.22
   3  -2 -16    0.23    0.15
  -3   3  16   13.85    0.39
   3  -3 -16   14.25    0.44
   3  -4 -16    1.55    0.20
   3  -5 -16    0.22    0.17
   3  -6 -16    0.00    0.18
   3  -7 -16    0.96    0.21
   2   8 -16    1.28    0.53
   2   7 -16    0.59    0.41
   2   6 -16    5.60    0.51
   2   5 -16    0.26    0.32
   2   4 -16   15.30    0.67
   2   4 -16   15.14    0.42
   2   3 -16    5.29    0.24
   2   2 -16    7.09    0.27
   2   1 -16   31.24    0.75
   2   0 -16   13.08    0.39
   2  -1 -16   31.92    0.75
   2  -2 -16    6.54    0.27
  -2   3  16    5.37    0.22
   2  -3 -16    5.38    0.27
   2  -4 -16   14.42    0.45
   2  -5 -16    0.25    0.16
   2  -6 -16    4.58    0.29
   2  -7 -16    0.22    0.18
   1   8 -16    0.99    0.51
   1   7 -16    1.08    0.43
   1   6 -16    0.20    0.36
   1   5 -16    1.05    0.37
   1   4 -16   22.77    0.56
   1   4 -16   23.23    0.89
   1   3 -16    2.56    0.19
   1   2 -16   26.03    0.63
   1   1 -16    3.04    0.21
   1   0 -16    0.12    0.11
   1  -1 -16    3.32    0.20
   1  -2 -16   25.42    0.63
   1  -3 -16    2.75    0.20
   1  -4 -16   23.42    0.61
   1  -5 -16    0.51    0.16
   1  -6 -16   -0.10    0.16
   1  -7 -16    0.56    0.19
   0   8 -16    2.68    0.59
   0   7 -16    2.66    0.50
   0   6 -16    8.71    0.61
   0   5 -16    8.11    0.58
   0   4 -16   26.82    1.02
   0   4 -16   28.31    0.64
   0   3 -16   19.25    0.51
   0   2 -16   19.82    0.52
   0   1 -16    8.78    0.31
   0   0 -16   35.44    0.82
   0  -1 -16    9.52    0.34
   0  -2 -16   20.00    0.54
   0  -3 -16   18.35    0.51
   0  -4 -16   29.40    0.73
   0  -5 -16    7.39    0.33
   0  -6 -16    8.70    0.37
   0  -7 -16    1.23    0.21
   0  -8 -16    1.91    0.24
  -1   8 -16    1.76    0.53
  -1   7 -16    1.29    0.48
  -1   6 -16    1.17    0.39
  -1   5 -16    2.24    0.40
  -1   4 -16    0.96    0.32
  -1   4 -16    0.94    0.13
  -1   3 -16   19.20    0.50
  -1   2 -16    2.65    0.19
  -1   1 -16    7.78    0.31
  -1   0 -16   -0.05    0.11
  -1  -1 -16    5.78    0.26
  -1  -2 -16    2.68    0.21
  -1  -3 -16   19.55    0.55
  -1  -4 -16    0.93    0.18
  -1  -5 -16    1.58    0.21
  -1  -6 -16    0.67    0.19
  -1  -7 -16    0.09    0.18
  -1  -8 -16    0.89    0.22
  -2   8 -16    1.92    0.54
  -2   7 -16    1.25    0.49
  -2   6 -16    4.35    0.51
  -2   5 -16    1.62    0.39
  -2   4 -16   10.15    0.57
  -2   4 -16   11.70    0.34
  -2   3 -16    0.78    0.14
  -2   2 -16   32.62    0.78
  -2   1 -16    0.03    0.12
  -2   0 -16  110.66    2.28
  -2  -1 -16   -0.04    0.12
  -2  -2 -16   32.37    0.79
  -2  -3 -16    0.38    0.16
   2   4  16   10.95    0.28
  -2  -4 -16   12.53    0.43
  -2  -5 -16    1.08    0.20
  -2  -6 -16    4.07    0.32
  -2  -7 -16    0.05    0.20
  -2  -8 -16    1.05    0.24
  -3   8 -16    1.85    0.60
  -3   7 -16    0.67    0.45
  -3   6 -16    1.08    0.45
  -3   5 -16    0.17    0.33
  -3   4 -16    0.31    0.30
  -3   4 -16    0.36    0.12
  -3   3 -16    2.15    0.19
  -3   2 -16    4.28    0.25
  -3   1 -16    3.72    0.24
  -3   0 -16   -0.12    0.15
  -3  -1 -16    4.26    0.26
  -3  -2 -16    4.53    0.27
  -3  -3 -16    1.82    0.23
  -3  -4 -16    0.40    0.19
  -3  -5 -16    0.18    0.20
  -3  -6 -16    0.35    0.21
  -3  -7 -16    0.26    0.22
  -3  -8 -16    0.87    0.25
  -4   7 -16    0.37    0.45
  -4   6 -16    5.63    0.63
  -4   5 -16    0.88    0.37
  -4   4 -16   16.80    0.80
  -4   4 -16   18.11    0.49
  -4   3 -16    0.30    0.15
  -4   2 -16   28.43    0.74
  -4   1 -16   23.25    0.65
  -4   0 -16   45.32    1.07
  -4  -1 -16   22.64    0.63
  -4  -2 -16   28.83    0.76
  -4  -3 -16    0.33    0.18
  -4  -4 -16   20.28    0.63
  -4  -5 -16    0.42    0.21
  -4  -6 -16    5.61    0.38
  -4  -7 -16    0.47    0.24
  -5   7 -16    0.45    0.52
  -5   6 -16    1.10    0.45
   5  -5  16    0.10    0.24
  -5   5 -16    0.26    0.37
   5  -4  16    3.79    0.34
  -5   4 -16    3.76    0.26
  -5   4 -16    4.04    0.49
   5  -3  16    0.49    0.21
  -5   3 -16    0.60    0.17
   5  -2  16    6.27    0.36
  -5   2 -16    5.47    0.32
  -5   1 -16    1.68    0.22
  -5   0 -16   -0.05    0.16
  -5  -1 -16    1.60    0.23
  -5  -2 -16    5.92    0.34
  -5  -3 -16    0.61    0.22
  -5  -4 -16    3.89    0.32
  -5  -5 -16    0.11    0.23
  -5  -6 -16    1.09    0.26
  -5  -7 -16    0.36    0.25
  -6   7 -16    0.87    0.54
   6  -6  16    1.88    0.33
  -6   6 -16    2.42    0.55
   6  -5  16    3.48    0.36
  -6   5 -16    4.57    0.57
   6  -4  16    7.77    0.44
  -6   4 -16    7.76    0.57
   6  -3  16    2.11    0.30
  -6   3 -16    3.25    0.43
  -6   3 -16    2.71    0.26
   6  -2  16    3.61    0.31
  -6   2 -16    3.70    0.31
   6  -1  16    5.10    0.38
  -6   1 -16    5.57    0.33
  -6   0 -16    0.23    0.19
  -6  -1 -16    5.50    0.35
  -6  -2 -16    4.12    0.36
  -6  -3 -16    2.67    0.30
  -6  -4 -16    8.39    0.46
  -6  -5 -16    3.26    0.34
  -6  -6 -16    2.23    0.31
  -6  -7 -16    0.45    0.27
   7  -6  16    0.73    0.32
  -7   6 -16    0.87    0.50
   7  -5  16    0.41    0.30
  -7   5 -16    1.08    0.45
   7  -4  16    0.62    0.29
  -7   4 -16    1.06    0.40
   7  -3  16    3.36    0.36
  -7   3 -16    3.46    0.42
  -7   3 -16    3.10    0.29
   7  -2  16    1.32    0.28
  -7   2 -16    1.73    0.25
   7  -1  16   -0.39    0.19
  -7   1 -16    0.03    0.21
  -7   0 -16    0.14    0.20
  -7  -1 -16    0.22    0.20
  -7  -2 -16    1.67    0.26
  -7  -3 -16    3.38    0.32
  -7  -4 -16    0.96    0.28
  -7  -5 -16    0.96    0.29
  -7  -6 -16    1.00    0.30
   8  -6  16    3.01    0.42
  -8   6 -16    2.99    0.57
   8  -5  16    3.07    0.39
  -8   5 -16    4.34    0.60
   8  -4  16   10.45    0.54
  -8   4 -16    9.74    0.65
   8  -3  16    5.70    0.47
  -8   3 -16    4.74    0.47
  -8   3 -16    4.88    0.37
   8  -2  16   22.34    0.74
  -8   2 -16   22.14    0.71
   8  -1  16    4.63    0.38
  -8   1 -16    4.83    0.39
   8   0  16   25.68    0.79
  -8   0 -16   26.21    0.79
  -8  -1 -16    4.95    0.38
  -8  -2 -16   24.29    0.76
  -8  -3 -16    4.56    0.39
  -8  -4 -16   11.47    0.58
  -8  -5 -16    3.34    0.39
  -8  -6 -16    3.11    0.38
   9  -5  16    0.36    0.33
  -9   5 -16    0.39    0.45
   9  -4  16   -0.25    0.27
  -9   4 -16   -0.22    0.37
   9  -3  16    0.64    0.28
  -9   3 -16    0.98    0.35
  -9   3 -16    0.82    0.26
   9  -2  16    0.06    0.25
  -9   2 -16    0.02    0.21
  -9   2 -16    0.15    0.29
   9  -1  16    0.03    0.24
  -9   1 -16    0.37    0.25
   9   0  16    0.01    0.22
  -9   0 -16    0.00    0.22
  -9  -1 -16   -0.13    0.22
  -9  -2 -16    0.07    0.26
  -9  -3 -16    1.27    0.30
  -9  -4 -16    0.32    0.28
  -9  -5 -16    0.44    0.29
  10  -4  16    3.32    0.41
  10  -3  16    1.72    0.37
  10  -2  16    6.05    0.49
 -10   2 -16    7.02    0.46
 -10   2 -16    6.62    0.49
  10  -1  16    2.39    0.35
 -10   1 -16    3.79    0.38
  10   0  16    7.02    0.47
 -10   0 -16    7.31    0.49
 -10  -1 -16    3.25    0.37
 -10  -2 -16    5.86    0.46
 -10  -3 -16    1.60    0.33
 -10  -4 -16    2.86    0.38
  11  -3  16    0.25    0.34
  11  -2  16    0.34    0.30
 -11   2 -16    0.43    0.28
  11  -1  16   -0.13    0.31
 -11   1 -16    0.55    0.27
  11   0  16   -0.17    0.28
 -11   0 -16    0.30    0.27
  11   1  16    0.09    0.26
 -11  -1 -16    0.88    0.32
 -11  -2 -16    0.63    0.32
 -11  -3 -16   -0.19    0.31
  12  -1  16    0.50    0.35
 -12   1 -16    0.83    0.30
  12   0  16    3.79    0.44
 -12   0 -16    3.87    0.43
  12   1  16    0.36    0.32
 -12  -1 -16    0.51    0.30
 -13   0  17    0.51    0.32
 -12  -3  17    0.06    0.32
 -12  -2  17    1.01    0.34
  12   2 -17    1.38    0.31
 -12  -1  17    0.10    0.29
  12   1 -17   -0.04    0.29
 -12   0  17   -0.09    0.28
  12   0 -17    0.20    0.30
 -12   1  17   -0.18    0.28
  12  -1 -17   -0.14    0.30
  12  -2 -17    1.29    0.32
  12  -3 -17    0.26    0.32
 -11  -4  17    2.14    0.42
 -11  -3  17    0.63    0.35
  11   3 -17    0.77    0.29
 -11  -2  17    2.99    0.40
  11   2 -17    3.37    0.36
 -11  -1  17    3.42    0.38
  11   1 -17    3.90    0.38
 -11   0  17    1.55    0.34
  11   0 -17    1.32    0.29
 -11   1  17    2.98    0.36
  11  -1 -17    3.55    0.36
 -11   2  17    3.12    0.35
  11  -2 -17    3.30    0.36
  11  -3 -17    0.47    0.32
  11  -4 -17    1.68    0.34
 -10  -5  17   -0.01    0.34
 -10  -4  17    0.18    0.33
 -10  -3  17    0.55    0.29
  10   3 -17    0.46    0.25
 -10  -2  17    0.33    0.30
  10   2 -17    0.45    0.25
 -10  -1  17    0.98    0.28
  10   1 -17    1.21    0.26
 -10   0  17    0.14    0.24
  10   0 -17    0.44    0.25
 -10   1  17    1.12    0.26
  10  -1 -17    0.91    0.26
 -10   2  17    0.12    0.24
  10  -2 -17    0.28    0.24
  10  -3 -17    0.46    0.26
  10  -4 -17   -0.04    0.28
  10  -5 -17   -0.10    0.29
  -9  -6  17    0.09    0.34
  -9  -5  17    0.33    0.30
   9   5 -17    0.80    0.35
  -9  -4  17    1.65    0.32
   9   4 -17    1.99    0.35
  -9  -3  17    1.42    0.32
   9   3 -17    1.74    0.26
   9   3 -17    1.57    0.29
  -9  -2  17   14.85    0.57
   9   2 -17   13.47    0.52
   9   2 -17   14.49    0.56
  -9  -1  17    4.20    0.36
   9   1 -17    4.41    0.37
  -9   0  17   21.19    0.68
   9   0 -17   21.01    0.66
  -9   1  17    4.33    0.38
   9  -1 -17    4.58    0.37
  -9   2  17   14.70    0.55
   9  -2 -17   14.01    0.56
   9  -3 -17    1.80    0.30
   9  -4 -17    1.78    0.31
   9  -5 -17    0.91    0.31
   9  -6 -17    0.28    0.30
  -8  -6  17    1.20    0.36
   8   6 -17    1.57    0.44
  -8  -5  17    0.13    0.28
   8   5 -17    0.24    0.34
  -8  -4  17    0.21    0.28
   8   4 -17    0.03    0.29
  -8  -3  17   -0.08    0.25
   8   3 -17    0.17    0.25
   8   3 -17    0.24    0.20
  -8  -2  17    1.58    0.27
   8   2 -17    1.89    0.25
   8   2 -17    2.14    0.28
  -8  -1  17    0.20    0.22
   8   1 -17    0.69    0.21
  -8   0  17   -0.21    0.21
   8   0 -17    0.16    0.20
  -8   1  17    0.52    0.21
   8  -1 -17    0.63    0.22
  -8   2  17    1.77    0.25
   8  -2 -17    1.58    0.25
  -8   3  17    0.08    0.18
   8  -3 -17    0.23    0.21
   8  -4 -17    0.23    0.22
   8  -5 -17    0.10    0.25
   8  -6 -17    1.26    0.31
   7   7 -17    2.66    0.52
   7   6 -17    1.32    0.43
   7   5 -17   10.48    0.62
   7   4 -17    2.71    0.38
   7   4 -17    1.88    0.23
   7   3 -17    5.23    0.40
   7   3 -17    5.05    0.32
  -7  -2  17    4.63    0.37
   7   2 -17    5.06    0.31
  -7  -1  17    0.36    0.23
   7   1 -17    0.30    0.20
  -7   0  17    4.37    0.34
   7   0 -17    4.22    0.32
  -7   1  17    0.07    0.20
   7  -1 -17    0.20    0.18
  -7   2  17    4.27    0.31
   7  -2 -17    4.65    0.31
  -7   3  17    4.59    0.29
   7  -3 -17    4.84    0.34
   7  -4 -17    1.72    0.27
   7  -5 -17   10.53    0.47
   7  -6 -17    0.91    0.27
   7  -7 -17    1.93    0.32
   6   7 -17    0.30    0.41
   6   6 -17    0.40    0.40
   6   5 -17   -0.10    0.31
   6   4 -17    0.54    0.29
   6   4 -17    0.29    0.16
   6   3 -17    4.37    0.27
   6   3 -17    4.86    0.39
   6   2 -17    0.64    0.19
   6   1 -17    1.28    0.20
  -6   0  17   -0.21    0.16
   6   0 -17   -0.23    0.17
  -6   1  17    0.91    0.20
   6  -1 -17    1.15    0.19
  -6   2  17    0.33    0.17
   6  -2 -17    0.34    0.19
  -6   3  17    4.00    0.26
   6  -3 -17    4.34    0.32
   6  -4 -17    0.36    0.21
   6  -5 -17   -0.11    0.20
   6  -6 -17    0.09    0.23
   6  -7 -17   -0.31    0.24
   5   7 -17    0.31    0.46
   5   6 -17    6.76    0.59
   5   5 -17    1.83    0.40
   5   4 -17   12.76    0.61
   5   4 -17   11.95    0.40
   5   3 -17    2.09    0.22
   5   3 -17    2.22    0.31
   5   2 -17    2.74    0.23
   5   1 -17    7.97    0.33
   5   0 -17    0.70    0.17
  -5   1  17    7.66    0.33
   5  -1 -17    8.06    0.35
  -5   2  17    3.18    0.25
   5  -2 -17    3.04    0.24
  -5   3  17    1.95    0.18
   5  -3 -17    2.04    0.24
   5  -4 -17   12.52    0.45
   5  -5 -17    1.44    0.24
   5  -6 -17    6.64    0.39
   5  -7 -17   -0.05    0.23
   4   7 -17    0.45    0.46
   4   6 -17    0.75    0.43
   4   5 -17    0.61    0.36
   4   4 -17    3.37    0.42
   4   4 -17    2.59    0.21
   4   3 -17    0.98    0.17
   4   2 -17    2.91    0.22
   4   1 -17    4.48    0.25
   4  -1 -17    4.37    0.27
  -4   2  17    2.51    0.22
   4  -2 -17    3.27    0.26
  -4   3  17    1.13    0.15
   4  -3 -17    0.96    0.19
   4  -4 -17    2.47    0.23
   4  -5 -17    0.20    0.18
   4  -6 -17    0.02    0.19
   4  -7 -17    0.28    0.21
   3   8 -17    0.36    0.46
   3   7 -17   -0.04    0.43
   3   6 -17    3.21    0.49
   3   5 -17    0.28    0.36
   3   4 -17    7.35    0.29
   3   4 -17    8.44    0.52
   3   3 -17    5.27    0.26
   3   2 -17   19.95    0.55
   3   1 -17   58.16    1.28
   3   0 -17   49.91    1.12
   3  -1 -17   57.25    1.26
   3  -2 -17   19.37    0.54
  -3   3  17    5.35    0.24
   3  -3 -17    5.04    0.28
   3  -4 -17    8.57    0.35
   3  -5 -17   -0.01    0.17
   3  -6 -17    3.12    0.27
   3  -7 -17    0.21    0.20
   3  -8 -17    0.05    0.21
   2   8 -17    1.06    0.49
   2   7 -17    0.44    0.46
   2   6 -17    1.46    0.41
   2   5 -17    0.30    0.35
   2   4 -17    0.39    0.32
   2   4 -17    0.46    0.12
   2   3 -17    0.07    0.12
   2   2 -17    9.28    0.33
   2   1 -17    1.17    0.16
   2   0 -17    0.27    0.13
   2  -1 -17    1.28    0.16
   2  -2 -17    9.16    0.33
  -2   3  17    0.02    0.10
   2  -3 -17    0.11    0.15
   2  -4 -17    0.39    0.16
   2  -5 -17   -0.27    0.16
   2  -6 -17    0.76    0.19
   2  -7 -17    0.00    0.19
   2  -8 -17    0.81    0.23
   1   8 -17    1.28    0.50
   1   7 -17    1.92    0.48
   1   6 -17    1.31    0.43
   1   5 -17    6.43    0.49
   1   4 -17    1.37    0.15
   1   4 -17    2.19    0.36
   1   3 -17   12.90    0.39
   1   2 -17   23.61    0.60
   1   1 -17   12.78    0.40
   1   0 -17   87.75    1.83
   1  -1 -17   12.20    0.38
   1  -2 -17   24.89    0.64
   1  -3 -17   13.17    0.42
   1  -4 -17    1.38    0.19
   1  -5 -17    6.28    0.31
   1  -6 -17    0.27    0.18
   1  -7 -17    1.38    0.22
   1  -8 -17    0.60    0.22
   0   8 -17    1.49    0.52
   0   7 -17    0.91    0.43
   0   6 -17    1.91    0.47
   0   5 -17    0.25    0.31
   0   4 -17    4.66    0.23
   0   4 -17    4.74    0.41
   0   3 -17    8.10    0.30
   0   2 -17    0.40    0.13
   0   1 -17    6.25    0.29
   0   0 -17    0.39    0.13
   0  -1 -17    6.42    0.29
   0  -2 -17    0.57    0.16
   0  -3 -17    8.25    0.33
   0   4  17    4.32    0.12
   0   4  17    4.37    0.11
   0  -4 -17    4.98    0.28
   0  -5 -17   -0.10    0.16
   0  -6 -17    1.69    0.22
   0  -7 -17    0.20    0.18
   0  -8 -17    0.80    0.22
  -1   8 -17    1.72    0.56
  -1   7 -17    3.89    0.58
  -1   6 -17    2.72    0.48
  -1   5 -17   11.38    0.67
  -1   4 -17   10.99    0.63
  -1   4 -17   12.88    0.37
  -1   3 -17   11.42    0.37
  -1   2 -17    8.38    0.33
  -1   1 -17    1.33    0.16
  -1   0 -17    7.93    0.31
  -1  -1 -17    1.66    0.18
  -1  -2 -17    7.68    0.31
  -1  -3 -17   11.46    0.39
   1   4  17   11.33    0.29
  -1  -4 -17   12.90    0.43
  -1  -5 -17   12.31    0.45
  -1  -6 -17    2.59    0.25
  -1  -7 -17    3.31    0.28
  -1  -8 -17    0.43    0.22
  -2   8 -17    1.14    0.55
  -2   7 -17    0.53    0.42
  -2   6 -17    0.56    0.38
  -2   5 -17    1.66    0.39
  -2   4 -17    2.06    0.37
  -2   4 -17    1.80    0.17
  -2   3 -17    0.58    0.14
  -2   2 -17   11.44    0.39
  -2   1 -17   -0.15    0.13
  -2   0 -17    0.18    0.14
  -2  -1 -17   -0.18    0.13
  -2  -2 -17   11.34    0.41
  -2  -3 -17    0.22    0.17
  -2  -4 -17    1.87    0.23
  -2  -5 -17    1.11    0.22
  -2  -6 -17   -0.08    0.19
  -2  -7 -17   -0.12    0.20
  -2  -8 -17    0.26    0.22
  -3   7 -17    1.64    0.53
  -3   6 -17    4.58    0.54
  -3   5 -17    0.84    0.39
  -3   4 -17   11.80    0.66
  -3   4 -17   13.12    0.40
  -3   3 -17    7.05    0.31
  -3   2 -17   12.27    0.43
  -3   1 -17   19.80    0.57
  -3   0 -17   12.70    0.44
  -3  -1 -17   19.96    0.57
  -3  -2 -17   12.40    0.44
  -3  -3 -17    7.39    0.35
  -3  -4 -17   15.33    0.53
  -3  -5 -17    0.99    0.22
  -3  -6 -17    4.92    0.38
  -3  -7 -17    0.82    0.24
  -4   7 -17    0.53    0.50
  -4   6 -17    0.85    0.43
  -4   5 -17    0.30    0.39
  -4   4 -17    0.36    0.31
  -4   4 -17    0.07    0.14
  -4   3 -17    3.18    0.26
  -4   2 -17    0.49    0.16
  -4   1 -17    3.06    0.26
  -4   0 -17    0.09    0.17
  -4  -1 -17    2.88    0.25
  -4  -2 -17    0.33    0.20
  -4  -3 -17    3.00    0.27
  -4  -4 -17    0.04    0.21
  -4  -5 -17    0.32    0.22
  -4  -6 -17    0.79    0.25
  -4  -7 -17    0.42    0.24
  -5   7 -17    0.91    0.54
  -5   6 -17    0.39    0.47
  -5   5 -17    1.49    0.45
  -5   4 -17    4.17    0.28
  -5   4 -17    3.64    0.43
  -5   3 -17    6.99    0.37
  -5   2 -17   18.06    0.57
  -5   1 -17   11.94    0.45
  -5   0 -17   30.64    0.81
  -5  -1 -17   13.28    0.50
  -5  -2 -17   19.61    0.61
  -5  -3 -17    7.31    0.42
  -5  -4 -17    4.16    0.34
  -5  -5 -17    1.61    0.28
  -5  -6 -17    0.35    0.25
  -5  -7 -17    0.62    0.27
  -6   7 -17   -0.26    0.52
  -6   6 -17    1.17    0.53
   6  -5  17    0.03    0.27
  -6   5 -17    0.07    0.42
   6  -4  17   -0.19    0.23
  -6   4 -17    0.01    0.35
   6  -3  17   -0.05    0.24
  -6   3 -17    0.39    0.19
   6  -2  17    0.63    0.24
  -6   2 -17    0.78    0.22
  -6   1 -17   -0.07    0.17
  -6   0 -17   -0.19    0.20
  -6  -1 -17    0.42    0.22
  -6  -2 -17    0.67    0.22
  -6  -3 -17    0.43    0.22
  -6  -4 -17   -0.07    0.24
  -6  -5 -17   -0.10    0.25
  -6  -6 -17    0.91    0.28
  -6  -7 -17   -0.06    0.26
   7  -6  17    1.56    0.35
  -7   6 -17    1.69    0.56
   7  -5  17    3.85    0.41
  -7   5 -17    4.20    0.61
   7  -4  17    8.24    0.49
  -7   4 -17    7.48    0.60
   7  -3  17    3.58    0.35
  -7   3 -17    3.73    0.31
  -7   3 -17    3.86    0.44
   7  -2  17   15.33    0.60
  -7   2 -17   16.57    0.59
   7  -1  17    2.06    0.31
  -7   1 -17    2.78    0.31
  -7   0 -17   17.83    0.61
  -7  -1 -17    2.52    0.31
  -7  -2 -17   17.51    0.64
  -7  -3 -17    4.42    0.38
  -7  -4 -17    8.67    0.51
  -7  -5 -17    3.89    0.39
  -7  -6 -17    1.73    0.33
   8  -6  17    0.43    0.34
  -8   6 -17    0.37    0.51
   8  -5  17    0.30    0.34
  -8   5 -17   -0.28    0.40
   8  -4  17    0.69    0.32
  -8   4 -17    0.92    0.42
   8  -3  17    0.67    0.28
  -8   3 -17    1.04    0.25
  -8   3 -17    0.89    0.36
   8  -2  17    0.59    0.26
  -8   2 -17    0.86    0.24
   8  -1  17    0.69    0.25
  -8   1 -17    0.54    0.25
  -8   0 -17    0.06    0.22
  -8  -1 -17    0.75    0.27
  -8  -2 -17    1.33    0.29
  -8  -3 -17    0.77    0.26
  -8  -4 -17    1.02    0.29
  -8  -5 -17    0.09    0.27
  -8  -6 -17    0.93    0.33
   9  -5  17    2.85    0.41
  -9   5 -17    3.32    0.57
   9  -4  17    2.26    0.37
  -9   4 -17    3.02    0.51
   9  -3  17    3.51    0.42
  -9   3 -17    4.74    0.51
   9  -2  17    2.16    0.33
  -9   2 -17    2.36    0.32
   9  -1  17    6.36    0.45
  -9   1 -17    7.33    0.47
   9   0  17    2.06    0.33
  -9   0 -17    2.19    0.31
  -9  -1 -17    6.72    0.45
  -9  -2 -17    2.37    0.35
  -9  -3 -17    4.32    0.41
  -9  -4 -17    3.13    0.39
  -9  -5 -17    3.04    0.41
  10  -4  17    0.52    0.36
  10  -3  17    0.20    0.33
  10  -2  17    0.23    0.28
 -10   2 -17    0.76    0.33
 -10   2 -17    0.41    0.24
  10  -1  17    0.38    0.28
 -10   1 -17    0.57    0.28
  10   0  17   -0.22    0.24
 -10   0 -17    0.39    0.26
 -10  -1 -17    0.34    0.29
 -10  -2 -17    0.81    0.29
 -10  -3 -17    0.76    0.30
 -10  -4 -17    0.60    0.31
  11  -3  17    1.79    0.41
  11  -2  17    2.36    0.39
 -11   2 -17    3.01    0.36
  11  -1  17    3.61    0.43
 -11   1 -17    4.44    0.42
  11   0  17    4.96    0.46
 -11   0 -17    5.42    0.46
 -11  -1 -17    3.32    0.41
 -11  -2 -17    2.94    0.40
 -11  -3 -17    1.79    0.38
  12   0  17    0.08    0.34
 -12   0 -17    0.16    0.29
 -12  -2  18   -0.04    0.34
  12   2 -18    0.10    0.29
 -12  -1  18    2.78    0.39
  12   1 -18    2.24    0.34
 -12   0  18   -0.27    0.32
  12   0 -18    0.07    0.27
 -12   1  18    2.50    0.38
  12  -1 -18    2.37    0.36
  12  -2 -18   -0.15    0.31
 -11  -4  18    0.50    0.37
 -11  -3  18    1.70    0.36
 -11  -2  18    0.42    0.31
  11   2 -18    0.30    0.28
 -11  -1  18    0.14    0.31
  11   1 -18    0.32    0.28
 -11   0  18   -0.29    0.26
  11   0 -18   -0.09    0.27
 -11   1  18   -0.13    0.29
  11  -1 -18    0.45    0.29
  11  -2 -18    0.56    0.32
  11  -3 -18    1.59    0.33
  11  -4 -18   -0.20    0.31
 -10  -5  18    2.63    0.44
 -10  -4  18   -0.05    0.29
 -10  -3  18    3.68    0.40
  10   3 -18    3.33    0.34
 -10  -2  18    0.06    0.27
  10   2 -18    0.05    0.25
 -10  -1  18    2.24    0.35
  10   1 -18    1.82    0.31
 -10   0  18    0.04    0.28
  10   0 -18    0.10    0.26
 -10   1  18    1.86    0.31
  10  -1 -18    1.70    0.31
 -10   2  18    0.06    0.24
  10  -2 -18    0.07    0.27
  10  -3 -18    4.16    0.40
  10  -4 -18   -0.22    0.26
  10  -5 -18    2.48    0.38
  -9  -5  18    0.71    0.32
   9   5 -18    0.61    0.37
  -9  -4  18    0.80    0.33
   9   4 -18    0.57    0.32
  -9  -3  18    0.78    0.32
   9   3 -18    1.51    0.31
   9   3 -18    0.82    0.25
  -9  -2  18    1.95    0.33
   9   2 -18    1.89    0.27
   9   2 -18    2.64    0.31
  -9  -1  18    0.27    0.24
   9   1 -18    0.40    0.25
  -9   0  18    0.22    0.25
   9   0 -18    0.32    0.24
  -9   1  18    0.59    0.26
   9  -1 -18    0.15    0.23
  -9   2  18    2.00    0.28
   9  -2 -18    2.05    0.29
   9  -3 -18    0.75    0.25
   9  -4 -18    0.71    0.28
   9  -5 -18    0.41    0.29
  -8  -6  18    0.21    0.34
   8   6 -18   -0.12    0.39
  -8  -5  18    5.72    0.44
   8   5 -18    4.76    0.49
  -8  -4  18    0.14    0.29
   8   4 -18    0.08    0.30
  -8  -3  18   12.49    0.56
   8   3 -18   12.07    0.56
   8   3 -18   11.77    0.48
  -8  -2  18    2.11    0.29
   8   2 -18    2.61    0.31
   8   2 -18    2.25    0.28
  -8  -1  18   34.11    0.93
   8   1 -18   33.47    0.91
  -8   0  18    8.98    0.43
   8   0 -18    8.83    0.41
  -8   1  18   33.20    0.90
   8  -1 -18   32.58    0.88
  -8   2  18    1.97    0.26
   8  -2 -18    2.11    0.29
   8  -3 -18   12.67    0.52
   8  -4 -18   -0.05    0.25
   8  -5 -18    5.19    0.41
   8  -6 -18   -0.20    0.27
   7   6 -18    0.14    0.40
   7   5 -18    0.19    0.35
   7   4 -18   -0.03    0.30
   7   4 -18    0.24    0.19
   7   3 -18    1.52    0.31
   7   3 -18    1.09    0.22
   7   2 -18    0.03    0.17
  -7  -1  18    0.85    0.23
   7   1 -18    0.68    0.21
  -7   0  18    0.32    0.20
   7   0 -18    0.12    0.18
  -7   1  18    0.81    0.21
   7  -1 -18    0.87    0.23
  -7   2  18   -0.09    0.18
   7  -2 -18    0.02    0.20
  -7   3  18    1.15    0.20
   7  -3 -18    1.04    0.24
   7  -4 -18    0.08    0.23
   7  -5 -18    0.26    0.24
   7  -6 -18    0.04    0.26
   6   7 -18    0.41    0.47
   6   6 -18    1.20    0.45
   6   5 -18   -0.09    0.32
   6   4 -18    5.79    0.32
   6   4 -18    5.62    0.46
   6   3 -18    0.08    0.17
   6   3 -18    0.17    0.27
   6   2 -18    0.64    0.20
   6   1 -18    1.15    0.21
  -6   0  18    2.21    0.25
   6   0 -18    2.59    0.24
  -6   1  18    1.36    0.23
   6  -1 -18    1.27    0.21
  -6   2  18    0.59    0.18
   6  -2 -18    0.61    0.19
  -6   3  18   -0.13    0.14
   6  -3 -18    0.11    0.20
   6  -4 -18    5.97    0.36
   6  -5 -18   -0.22    0.21
   6  -6 -18    0.94    0.26
   6  -7 -18   -0.03    0.26
   5   7 -18    0.43    0.43
   5   6 -18    0.34    0.37
   5   5 -18    0.06    0.32
   5   4 -18    3.20    0.42
   5   4 -18    2.62    0.23
   5   3 -18    0.37    0.17
   5   3 -18    0.48    0.28
   5   2 -18    8.07    0.34
   5   1 -18    0.21    0.18
   5   0 -18   -0.29    0.16
  -5   1  18    0.04    0.17
   5  -1 -18    0.24    0.18
  -5   2  18    8.75    0.36
   5  -2 -18    8.18    0.35
  -5   3  18    0.32    0.14
   5  -3 -18    0.30    0.19
   5  -4 -18    2.79    0.27
   5  -5 -18    0.03    0.20
   5  -6 -18    0.26    0.23
   5  -7 -18   -0.10    0.24
   4   7 -18    3.26    0.55
   4   6 -18    0.32    0.37
   4   5 -18   14.20    0.74
   4   4 -18    4.03    0.24
   4   4 -18    4.26    0.39
   4   3 -18   16.72    0.50
   4   2 -18    3.32    0.25
   4   1 -18    0.15    0.14
   4   0 -18    0.99    0.19
   4  -1 -18    0.34    0.16
  -4   2  18    3.46    0.25
   4  -2 -18    3.15    0.24
  -4   3  18   17.54    0.48
   4  -3 -18   16.81    0.53
   4  -4 -18    3.98    0.29
   4  -5 -18   13.30    0.48
   4  -6 -18    0.05    0.21
   4  -7 -18    3.23    0.30
   3   7 -18    0.62    0.44
   3   6 -18    0.32    0.41
   3   5 -18    2.28    0.42
   3   4 -18    0.49    0.14
   3   4 -18    0.72    0.31
   3   3 -18   12.42    0.41
   3   2 -18    0.26    0.14
   3   1 -18    4.95    0.26
   3   0 -18   -0.04    0.14
   3  -1 -18    5.47    0.27
   3  -2 -18    0.35    0.17
  -3   3  18   13.37    0.40
   3  -3 -18   13.07    0.44
   3  -4 -18    0.69    0.19
   3  -5 -18    2.35    0.24
   3  -6 -18    0.13    0.19
   3  -7 -18    0.52    0.22
   2   8 -18    0.86    0.53
   2   7 -18    2.35    0.51
   2   6 -18    1.10    0.44
   2   5 -18    6.80    0.52
   2   4 -18    1.04    0.16
   2   4 -18    1.44    0.34
   2   3 -18   20.34    0.55
   2   2 -18    8.32    0.32
   2   1 -18   19.42    0.54
   2   0 -18   63.77    1.38
   2  -1 -18   20.46    0.57
   2  -2 -18    7.90    0.33
  -2   3  18   20.26    0.53
   2  -3 -18   21.02    0.58
   2  -4 -18    0.84    0.19
   2  -5 -18    6.75    0.34
   2  -6 -18    0.53    0.20
   2  -7 -18    1.93    0.25
   2  -8 -18   -0.16    0.21
   1   8 -18    0.83    0.53
   1   7 -18    2.32    0.54
   1   6 -18    0.66    0.39
   1   5 -18    1.15    0.37
   1   4 -18    0.92    0.14
   1   4 -18    0.97    0.32
   1   3 -18   -0.10    0.12
   1   2 -18    3.48    0.24
   1   1 -18    0.24    0.13
   1  -1 -18    0.14    0.14
   1  -2 -18    3.65    0.23
   1  -3 -18    0.10    0.16
   1  -4 -18    0.85    0.18
   1  -5 -18    0.76    0.19
   1  -6 -18    0.00    0.19
   1  -7 -18    1.36    0.24
   1  -8 -18    0.16    0.21
   0   8 -18    1.54    0.55
   0   7 -18    2.04    0.49
   0   6 -18    1.41    0.42
   0   5 -18    2.58    0.46
   0   4 -18    1.29    0.36
   0   4 -18    1.43    0.16
   0   3 -18   19.42    0.53
   0   2 -18    1.05    0.17
   0   1 -18  123.94    2.54
   0   0 -18    8.86    0.33
   0  -1 -18  125.36    2.57
   0  -2 -18    1.06    0.17
   0  -3 -18   19.15    0.55
   0  -4 -18    1.07    0.19
   0  -5 -18    2.85    0.25
   0  -6 -18    1.03    0.21
   0  -7 -18    1.45    0.23
   0  -8 -18    0.40    0.23
  -1   8 -18    0.94    0.50
  -1   7 -18    2.45    0.54
  -1   6 -18    0.38    0.37
  -1   5 -18    0.86    0.35
  -1   4 -18    4.06    0.46
  -1   4 -18    4.85    0.25
  -1   3 -18    0.60    0.14
  -1   2 -18    5.10    0.28
  -1   1 -18   -0.07    0.13
  -1   0 -18    0.08    0.14
  -1  -1 -18   -0.16    0.14
  -1  -2 -18    5.02    0.29
  -1  -3 -18    0.60    0.17
  -1  -4 -18    4.72    0.30
  -1  -5 -18    0.63    0.20
  -1  -6 -18   -0.23    0.18
  -1  -7 -18    1.29    0.24
  -1  -8 -18    0.08    0.22
  -2   7 -18    1.22    0.49
  -2   6 -18    2.72    0.50
  -2   5 -18    3.19    0.48
  -2   4 -18    2.79    0.21
  -2   4 -18    2.80    0.43
  -2   3 -18    2.77    0.23
  -2   2 -18    3.71    0.24
  -2   1 -18    6.90    0.31
  -2   0 -18   15.80    0.48
  -2  -1 -18    6.43    0.31
  -2  -2 -18    3.89    0.27
  -2  -3 -18    2.84    0.25
  -2  -4 -18    3.16    0.28
  -2  -5 -18    2.76    0.28
  -2  -6 -18    1.76    0.25
  -2  -7 -18    0.43    0.22
  -3   7 -18    0.76    0.46
  -3   6 -18    0.89    0.46
  -3   5 -18    0.62    0.36
  -3   4 -18   -0.14    0.29
  -3   4 -18    0.01    0.13
  -3   3 -18   11.20    0.40
  -3   2 -18    1.90    0.22
  -3   1 -18    1.40    0.19
  -3   0 -18   -0.17    0.15
  -3  -1 -18    1.51    0.22
  -3  -2 -18    1.51    0.22
  -3  -3 -18   12.08    0.45
  -3  -4 -18    0.30    0.21
  -3  -5 -18    1.16    0.24
  -3  -6 -18    0.47    0.24
  -3  -7 -18    0.11    0.23
  -4   7 -18    2.86    0.59
  -4   6 -18    2.31    0.54
  -4   5 -18    9.86    0.66
  -4   4 -18    4.49    0.50
  -4   4 -18    5.27    0.29
  -4   3 -18    8.59    0.37
  -4   2 -18   11.88    0.43
  -4   1 -18    0.53    0.19
  -4   0 -18   26.13    0.73
  -4  -1 -18    0.24    0.18
  -4  -2 -18   12.73    0.47
  -4  -3 -18    8.47    0.40
  -4  -4 -18    5.89    0.40
  -4  -5 -18   11.86    0.51
  -4  -6 -18    1.92    0.30
  -4  -7 -18    2.59    0.32
  -5   7 -18    0.70    0.54
  -5   6 -18    0.62    0.43
  -5   5 -18    1.29    0.43
  -5   4 -18    1.07    0.41
  -5   3 -18    0.90    0.21
  -5   2 -18    4.72    0.33
  -5   1 -18    0.43    0.19
  -5   0 -18    0.06    0.18
  -5  -1 -18    0.68    0.21
  -5  -2 -18    4.08    0.33
  -5  -3 -18    0.40    0.23
  -5  -4 -18    0.75    0.26
  -5  -5 -18    1.18    0.28
  -5  -6 -18    0.24    0.26
  -5  -7 -18    0.32    0.27
  -6   6 -18   -0.19    0.43
  -6   5 -18    5.41    0.56
  -6   4 -18    0.01    0.33
  -6   3 -18    7.39    0.39
  -6   2 -18    0.96    0.23
  -6   1 -18   17.34    0.58
  -6   0 -18    5.98    0.39
  -6  -1 -18   17.70    0.60
  -6  -2 -18    1.16    0.27
  -6  -3 -18    7.43    0.42
  -6  -4 -18   -0.19    0.25
  -6  -5 -18    5.63    0.45
  -6  -6 -18    0.04    0.27
  -7   6 -18   -0.25    0.50
   7  -5  18    0.04    0.28
  -7   5 -18    0.29    0.41
   7  -4  18   -0.27    0.28
  -7   4 -18   -0.11    0.37
   7  -3  18   -0.19    0.23
  -7   3 -18    0.36    0.20
  -7   3 -18    0.25    0.35
   7  -2  18    0.35    0.27
  -7   2 -18    0.14    0.20
  -7   1 -18    1.39    0.26
  -7   0 -18   -0.02    0.21
  -7  -1 -18    1.02    0.25
  -7  -2 -18    0.06    0.22
  -7  -3 -18    0.21    0.24
  -7  -4 -18    0.11    0.25
  -7  -5 -18    0.48    0.29
  -7  -6 -18    0.21    0.30
   8  -5  18    4.18    0.46
  -8   5 -18    6.23    0.69
   8  -4  18    1.00    0.31
  -8   4 -18    1.01    0.43
   8  -3  18    9.25    0.56
  -8   3 -18    8.40    0.59
  -8   3 -18    8.28    0.45
   8  -2  18    1.73    0.31
  -8   2 -18    1.64    0.28
   8  -1  18   18.21    0.68
  -8   1 -18   20.10    0.68
  -8   0 -18    0.84    0.25
  -8  -1 -18   19.79    0.70
  -8  -2 -18    1.73    0.30
  -8  -3 -18    8.53    0.53
  -8  -4 -18    1.56    0.34
  -8  -5 -18    4.55    0.44
   9  -5  18    0.39    0.35
  -9   5 -18   -0.07    0.46
   9  -4  18    0.04    0.33
  -9   4 -18    0.12    0.41
   9  -3  18    0.75    0.31
  -9   3 -18    0.87    0.39
   9  -2  18    1.39    0.34
  -9   2 -18    0.90    0.27
   9  -1  18   -0.29    0.26
  -9   1 -18    0.31    0.26
  -9   0 -18    0.19    0.24
  -9  -1 -18    0.53    0.26
  -9  -2 -18    1.46    0.30
  -9  -3 -18    0.80    0.32
  -9  -4 -18    0.51    0.32
  -9  -5 -18    0.86    0.35
  10  -4  18    0.10    0.36
  10  -3  18    3.77    0.43
  10  -2  18    0.01    0.32
 -10   2 -18    0.82    0.35
 -10   2 -18    0.43    0.28
  10  -1  18    5.14    0.45
 -10   1 -18    6.44    0.45
 -10   0 -18    0.26    0.26
 -10  -1 -18    6.04    0.51
 -10  -2 -18    0.46    0.28
 -10  -3 -18    3.78    0.40
 -10  -4 -18    0.51    0.34
  11  -2  18    0.10    0.31
 -11   2 -18    0.44    0.29
  11  -1  18    0.67    0.34
 -11   1 -18    0.66    0.30
 -11   0 -18    0.56    0.31
 -11  -1 -18   -0.11    0.30
 -11  -2 -18    0.14    0.29
 -12  -2  19   -0.06    0.36
  12   2 -19   -0.28    0.28
 -12  -1  19    0.11    0.34
  12   1 -19    0.26    0.31
 -12   0  19    0.09    0.30
  12   0 -19   -0.32    0.29
 -12   1  19    0.26    0.31
  12  -1 -19    0.39    0.33
  12  -2 -19   -0.08    0.29
 -11  -3  19    0.13    0.32
 -11  -2  19    4.78    0.45
  11   2 -19    4.77    0.40
 -11  -1  19    2.55    0.36
  11   1 -19    2.61    0.34
 -11   0  19    7.09    0.51
  11   0 -19    6.93    0.45
 -11   1  19    2.80    0.36
  11  -1 -19    2.69    0.35
  11  -2 -19    5.59    0.44
  11  -3 -19    0.57    0.32
 -10  -4  19    0.47    0.32
 -10  -3  19    0.25    0.29
  10   3 -19    0.13    0.25
 -10  -2  19    1.79    0.33
  10   2 -19    1.70    0.31
 -10  -1  19    0.22    0.26
  10   1 -19    0.08    0.26
 -10   0  19    0.12    0.26
  10   0 -19    0.21    0.25
 -10   1  19    0.20    0.27
  10  -1 -19    0.18    0.25
 -10   2  19    2.20    0.31
  10  -2 -19    2.62    0.33
  10  -3 -19   -0.02    0.26
  10  -4 -19    0.64    0.32
  -9  -5  19    0.00    0.30
   9   5 -19    0.08    0.37
  -9  -4  19    5.54    0.47
   9   4 -19    6.61    0.49
  -9  -3  19    0.15    0.27
   9   3 -19    0.37    0.24
   9   3 -19    0.46    0.28
  -9  -2  19    4.81    0.41
   9   2 -19    4.20    0.36
   9   2 -19    5.19    0.37
  -9  -1  19    0.17    0.25
   9   1 -19    0.37    0.23
  -9   0  19    1.80    0.29
   9   0 -19    1.29    0.27
  -9   1  19    0.60    0.24
   9  -1 -19    0.81    0.28
  -9   2  19    4.77    0.38
   9  -2 -19    3.85    0.36
   9  -3 -19    0.43    0.27
   9  -4 -19    6.37    0.46
   9  -5 -19    0.07    0.29
  -8  -6  19    0.16    0.34
   8   6 -19    0.08    0.40
  -8  -5  19    0.18    0.30
   8   5 -19    0.30    0.35
  -8  -4  19    0.52    0.32
   8   4 -19    0.70    0.34
  -8  -3  19    2.09    0.33
   8   3 -19    2.48    0.35
   8   3 -19    1.87    0.26
  -8  -2  19    3.38    0.36
   8   2 -19    3.30    0.32
   8   2 -19    3.35    0.32
  -8  -1  19    2.65    0.30
   8   1 -19    2.85    0.31
  -8   0  19   -0.04    0.23
   8   0 -19    0.01    0.22
  -8   1  19    2.76    0.29
   8  -1 -19    2.69    0.30
  -8   2  19    3.45    0.31
   8  -2 -19    2.63    0.29
   8  -3 -19    1.77    0.27
   8  -4 -19    0.57    0.27
   8  -5 -19    0.18    0.26
   8  -6 -19    0.08    0.29
   7   6 -19    2.14    0.48
   7   5 -19    0.40    0.36
   7   4 -19    5.16    0.49
   7   3 -19    1.45    0.32
   7   3 -19    0.91    0.22
   7   2 -19    9.99    0.45
  -7  -1  19    0.42    0.22
   7   1 -19   -0.05    0.18
  -7   0  19   12.71    0.50
   7   0 -19   12.09    0.48
  -7   1  19    0.15    0.21
   7  -1 -19    0.12    0.19
  -7   2  19    9.50    0.43
   7  -2 -19    9.66    0.44
  -7   3  19    1.03    0.20
   7  -3 -19    0.85    0.23
   7  -4 -19    4.51    0.37
   7  -5 -19    0.41    0.25
   7  -6 -19    1.29    0.30
   6   7 -19    0.27    0.47
   6   6 -19    0.45    0.41
   6   5 -19    0.14    0.32
   6   4 -19    1.51    0.33
   6   4 -19    0.92    0.19
   6   3 -19    0.77    0.30
   6   3 -19    0.59    0.20
   6   2 -19    7.69    0.38
   6   1 -19    2.34    0.24
  -6   0  19   -0.26    0.18
   6   0 -19    0.12    0.17
  -6   1  19    2.51    0.25
   6  -1 -19    2.81    0.26
  -6   2  19    6.55    0.35
   6  -2 -19    7.15    0.35
  -6   3  19    0.70    0.17
   6  -3 -19    0.74    0.23
   6  -4 -19    0.61    0.23
   6  -5 -19   -0.17    0.22
   6  -6 -19    0.44    0.26
   6  -7 -19   -0.13    0.26
   5   7 -19    1.07    0.50
   5   6 -19    0.10    0.41
   5   5 -19    1.97    0.41
   5   4 -19    0.15    0.16
   5   4 -19    0.09    0.32
   5   3 -19   11.90    0.44
   5   2 -19    1.94    0.23
   5   1 -19   21.71    0.61
   5   0 -19    6.20    0.34
  -5   1  19   21.45    0.64
   5  -1 -19   22.30    0.64
  -5   2  19    1.93    0.22
   5  -2 -19    1.70    0.22
  -5   3  19   11.32    0.40
   5  -3 -19   11.94    0.43
   5  -4 -19    0.20    0.20
   5  -5 -19    1.34    0.25
   5  -6 -19   -0.11    0.23
   5  -7 -19    0.77    0.27
   4   7 -19    0.74    0.50
   4   6 -19    1.12    0.43
   4   5 -19    0.06    0.33
   4   4 -19    0.85    0.17
   4   4 -19    0.99    0.36
   4   3 -19   14.25    0.46
   4   2 -19    0.06    0.15
   4   1 -19    5.80    0.30
   4   0 -19   -0.02    0.15
   4  -1 -19    5.90    0.32
  -4   2  19    0.30    0.16
   4  -2 -19    0.05    0.18
  -4   3  19   15.05    0.45
   4  -3 -19   15.07    0.50
   4  -4 -19    0.72    0.21
   4  -5 -19    0.23    0.20
   4  -6 -19    1.04    0.24
   4  -7 -19    0.65    0.25
   3   7 -19    0.52    0.47
   3   6 -19    5.87    0.56
   3   5 -19   -0.23    0.34
   3   4 -19   18.89    0.82
   3   4 -19   18.11    0.52
   3   3 -19    2.83    0.23
   3   2 -19   15.28    0.48
   3   1 -19    7.50    0.32
   3   0 -19   21.89    0.61
   3  -1 -19    7.93    0.33
   3  -2 -19   15.10    0.49
  -3   3  19    2.51    0.21
   3  -3 -19    2.43    0.23
   3  -4 -19   18.23    0.56
   3  -5 -19   -0.02    0.18
   3  -6 -19    5.63    0.36
   3  -7 -19    0.08    0.22
   2   7 -19    1.04    0.50
   2   6 -19    0.38    0.39
   2   5 -19    0.77    0.38
   2   4 -19    9.30    0.58
   2   4 -19    9.57    0.35
   2   3 -19    0.38    0.15
   2   2 -19   19.56    0.55
   2   1 -19   -0.03    0.13
   2  -1 -19    0.03    0.14
   2  -2 -19   19.69    0.57
  -2   3  19    0.18    0.13
   2  -3 -19    0.58    0.18
   2  -4 -19    9.69    0.39
   2  -5 -19    0.48    0.19
   2  -6 -19    0.23    0.20
   2  -7 -19    0.35    0.22
   1   7 -19    0.39    0.43
   1   6 -19    5.77    0.61
   1   5 -19    2.42    0.42
   1   4 -19   10.45    0.58
   1   4 -19   11.42    0.37
   1   3 -19    0.65    0.15
   1   2 -19    9.01    0.35
   1   1 -19    3.18    0.22
   1   0 -19   26.14    0.67
   1  -1 -19    2.72    0.22
   1  -2 -19    8.78    0.36
   1  -3 -19    0.62    0.19
   1  -4 -19   11.54    0.41
   1  -5 -19    2.32    0.25
   1  -6 -19    4.89    0.34
   1  -7 -19   -0.02    0.21
   0   7 -19    0.88    0.47
   0   6 -19    1.24    0.41
   0   5 -19    0.60    0.36
   0   4 -19    3.33    0.45
   0   4 -19    3.54    0.23
   0   3 -19    7.49    0.31
   0   2 -19    0.29    0.15
   0   1 -19    7.48    0.31
   0   0 -19    0.11    0.15
   0  -1 -19    7.28    0.31
   0  -2 -19    0.37    0.16
   0  -3 -19    7.21    0.34
   0  -4 -19    3.47    0.28
   0  -5 -19    0.40    0.19
   0  -6 -19    0.53    0.21
   0  -7 -19    0.08    0.21
  -1   7 -19    1.22    0.46
  -1   6 -19    1.06    0.44
  -1   5 -19   -0.05    0.31
  -1   4 -19    0.88    0.35
  -1   4 -19    0.80    0.16
  -1   3 -19    0.32    0.14
  -1   2 -19   17.73    0.51
  -1   1 -19    0.07    0.15
  -1   0 -19   77.21    1.66
  -1  -1 -19    0.33    0.15
  -1  -2 -19   16.97    0.52
  -1  -3 -19    0.34    0.17
  -1  -4 -19    0.91    0.21
  -1  -5 -19    0.07    0.19
  -1  -6 -19    0.35    0.21
  -1  -7 -19    0.06    0.21
  -2   7 -19    0.99    0.46
  -2   6 -19    1.02    0.45
  -2   5 -19    1.51    0.40
  -2   4 -19    0.02    0.14
  -2   4 -19   -0.47    0.28
  -2   3 -19    1.90    0.20
  -2   2 -19    7.00    0.31
  -2   1 -19    0.18    0.15
  -2   0 -19    0.24    0.15
  -2  -1 -19    0.16    0.15
  -2  -2 -19    6.46    0.33
  -2  -3 -19    1.98    0.25
  -2  -4 -19   -0.15    0.17
  -2  -5 -19    1.40    0.23
  -2  -6 -19    0.18    0.22
  -2  -7 -19    0.28    0.23
  -3   7 -19    0.83    0.52
  -3   6 -19    3.30    0.55
  -3   5 -19    0.62    0.40
  -3   4 -19    9.31    0.35
  -3   4 -19    6.56    0.53
  -3   3 -19    6.59    0.33
  -3   2 -19    9.41    0.38
  -3   1 -19   59.61    1.34
  -3   0 -19   13.13    0.46
  -3  -1 -19   61.15    1.39
  -3  -2 -19    9.24    0.41
  -3  -3 -19    6.80    0.39
  -3  -4 -19   10.03    0.46
  -3  -5 -19    0.65    0.23
  -3  -6 -19    2.81    0.31
  -3  -7 -19    0.45    0.26
  -4   7 -19    0.44    0.52
  -4   6 -19    0.12    0.41
  -4   5 -19    0.37    0.37
  -4   4 -19    0.19    0.16
  -4   4 -19   -0.15    0.33
  -4   3 -19    0.22    0.16
  -4   2 -19    0.01    0.16
  -4   1 -19    2.09    0.23
  -4   0 -19   -0.15    0.16
  -4  -1 -19    1.70    0.23
  -4  -2 -19    0.00    0.20
  -4  -3 -19    0.07    0.22
  -4  -4 -19    0.26    0.21
  -4  -5 -19    0.12    0.23
  -4  -6 -19    0.23    0.25
  -4  -7 -19    0.34    0.27
  -5   7 -19    0.11    0.48
  -5   6 -19    3.84    0.65
  -5   5 -19    0.81    0.44
  -5   4 -19    9.06    0.65
  -5   3 -19    0.39    0.21
  -5   2 -19    2.55    0.27
  -5   1 -19    0.65    0.22
  -5   0 -19    0.07    0.19
  -5  -1 -19    0.86    0.23
  -5  -2 -19    2.61    0.28
  -5  -3 -19    0.56    0.23
  -5  -4 -19   11.32    0.53
  -5  -5 -19    0.83    0.28
  -5  -6 -19    3.66    0.37
  -6   6 -19    0.88    0.53
  -6   5 -19    0.35    0.45
  -6   4 -19    1.20    0.39
  -6   3 -19    0.32    0.21
  -6   2 -19    1.57    0.26
  -6   1 -19    0.10    0.19
  -6   0 -19   -0.17    0.21
  -6  -1 -19    0.00    0.21
  -6  -2 -19    1.78    0.28
  -6  -3 -19    0.65    0.26
  -6  -4 -19    0.93    0.27
  -6  -5 -19    0.44    0.28
  -6  -6 -19    1.08    0.32
  -7   6 -19    1.66    0.58
  -7   5 -19    1.26    0.52
  -7   4 -19    5.70    0.53
  -7   3 -19    0.08    0.35
  -7   3 -19    0.38    0.23
  -7   2 -19   10.17    0.50
  -7   1 -19    0.21    0.21
  -7   0 -19   12.03    0.52
  -7  -1 -19    0.21    0.23
  -7  -2 -19   10.85    0.51
  -7  -3 -19    0.45    0.28
  -7  -4 -19    7.11    0.51
  -7  -5 -19    1.52    0.34
  -7  -6 -19    1.87    0.35
   8  -5  19   -0.07    0.30
  -8   5 -19    0.14    0.45
   8  -4  19   -0.16    0.31
  -8   4 -19    0.05    0.40
   8  -3  19   -0.15    0.29
  -8   3 -19    0.03    0.23
  -8   3 -19    0.03    0.36
  -8   2 -19    0.05    0.24
  -8   1 -19    0.10    0.22
  -8   0 -19   -0.05    0.22
  -8  -1 -19    0.16    0.24
  -8  -2 -19    0.11    0.25
  -8  -3 -19    0.04    0.25
  -8  -4 -19    0.26    0.28
  -8  -5 -19    0.42    0.29
   9  -4  19    2.89    0.44
  -9   4 -19    2.50    0.53
   9  -3  19   -0.14    0.29
  -9   3 -19   -0.08    0.37
   9  -2  19    8.98    0.58
  -9   2 -19    8.31    0.49
  -9   1 -19    0.10    0.24
  -9   0 -19   11.76    0.55
  -9  -1 -19    0.57    0.27
  -9  -2 -19    8.50    0.51
  -9  -3 -19   -0.32    0.25
  -9  -4 -19    2.46    0.37
  10  -3  19    0.03    0.31
  10  -2  19    0.20    0.34
 -10   2 -19    0.54    0.28
  10  -1  19    0.23    0.28
 -10   1 -19    0.26    0.28
 -10   0 -19    0.25    0.26
 -10  -1 -19    0.22    0.30
 -10  -2 -19    0.71    0.30
 -10  -3 -19    0.41    0.32
  11  -2  19    4.62    0.48
  11  -1  19    2.16    0.40
 -11   1 -19    2.60    0.36
 -11   0 -19    6.33    0.54
 -11  -1 -19    2.41    0.36
 -11  -2 -19    4.44    0.45
 -12  -1  20    4.08    0.46
  12   1 -20    4.05    0.41
 -12   0  20   -0.08    0.30
  12   0 -20    0.53    0.30
 -12   1  20    4.20    0.42
  12  -1 -20    4.02    0.42
 -11  -3  20    0.18    0.32
 -11  -2  20    0.10    0.34
  11   2 -20    0.22    0.28
 -11  -1  20    0.15    0.30
  11   1 -20    0.35    0.29
 -11   0  20    0.43    0.31
  11   0 -20    0.66    0.31
 -11   1  20   -0.08    0.29
  11  -1 -20    0.40    0.32
  11  -2 -20    0.14    0.27
  11  -3 -20   -0.22    0.28
 -10  -4  20    1.16    0.36
 -10  -3  20    0.36    0.33
  10   3 -20    0.22    0.25
 -10  -2  20    7.90    0.54
  10   2 -20    8.04    0.45
 -10  -1  20    3.39    0.38
  10   1 -20    3.77    0.35
 -10   0  20   12.72    0.56
  10   0 -20   12.86    0.55
 -10   1  20    3.43    0.37
  10  -1 -20    4.38    0.41
 -10   2  20    8.25    0.48
  10  -2 -20    8.12    0.51
  10  -3 -20    0.24    0.28
  10  -4 -20    1.17    0.34
  -9  -5  20    0.20    0.32
  -9  -4  20    0.66    0.35
   9   4 -20    0.66    0.35
  -9  -3  20    0.51    0.29
   9   3 -20    0.62    0.25
   9   3 -20    0.86    0.31
  -9  -2  20    1.05    0.32
   9   2 -20    1.15    0.28
   9   2 -20    1.35    0.30
  -9  -1  20    0.04    0.25
   9   1 -20    0.49    0.26
  -9   0  20   -0.07    0.23
   9   0 -20    0.22    0.26
  -9   1  20    0.52    0.27
   9  -1 -20    0.29    0.24
  -9   2  20    0.85    0.26
   9  -2 -20    1.24    0.28
   9  -3 -20    1.01    0.28
   9  -4 -20    0.30    0.30
   9  -5 -20    0.30    0.30
   8   6 -20    0.88    0.45
  -8  -5  20    5.66    0.46
   8   5 -20    5.65    0.53
  -8  -4  20    0.04    0.31
   8   4 -20    0.42    0.34
  -8  -3  20    6.92    0.49
   8   3 -20    7.04    0.47
   8   3 -20    6.75    0.40
  -8  -2  20    4.48    0.40
   8   2 -20    4.43    0.39
   8   2 -20    3.81    0.33
  -8  -1  20    2.54    0.31
   8   1 -20    2.65    0.30
  -8   0  20    7.23    0.44
   8   0 -20    7.22    0.40
  -8   1  20    2.62    0.32
   8  -1 -20    2.33    0.30
  -8   2  20    4.08    0.33
   8  -2 -20    3.78    0.34
   8  -3 -20    6.38    0.40
   8  -4 -20    0.58    0.26
   8  -5 -20    5.60    0.45
   7   6 -20    0.06    0.42
   7   5 -20    0.93    0.39
   7   4 -20    1.27    0.36
   7   3 -20    4.23    0.43
   7   3 -20    3.93    0.32
   7   2 -20    1.70    0.26
  -7  -1  20   -0.04    0.22
   7   1 -20    0.02    0.21
  -7   0  20   -0.30    0.22
   7   0 -20   -0.28    0.18
  -7   1  20    0.12    0.20
   7  -1 -20    0.04    0.20
  -7   2  20    1.94    0.25
   7  -2 -20    1.67    0.27
   7  -3 -20    3.85    0.33
   7  -4 -20    1.26    0.27
   7  -5 -20    0.10    0.26
   7  -6 -20   -0.08    0.27
   6   6 -20    2.10    0.50
   6   5 -20    3.01    0.49
   6   4 -20    4.26    0.45
   6   4 -20    4.11    0.30
   6   3 -20    2.81    0.27
   6   3 -20    3.43    0.40
   6   2 -20   -0.05    0.17
   6   1 -20    2.58    0.27
  -6   0  20    4.40    0.32
   6   0 -20    4.67    0.31
  -6   1  20    2.34    0.26
   6  -1 -20    2.55    0.26
  -6   2  20   -0.15    0.17
   6  -2 -20    0.09    0.19
  -6   3  20    2.24    0.23
   6  -3 -20    2.53    0.29
   6  -4 -20    4.34    0.36
   6  -5 -20    2.73    0.31
   6  -6 -20    1.82    0.31
   5   7 -20    0.46    0.45
   5   6 -20   -0.08    0.42
   5   5 -20    0.97    0.41
   5   4 -20    1.36    0.21
   5   4 -20    1.56    0.38
[truncated: 79,823 more chars]
