# Supplementary material for: Crystal structure of aqua­[(E)-N′-(5-bromo-2-oxido­benzyl­idene-κO)benzohydrazidato-κ2 O,N′]dioxidomolybdenum(VI) di­methyl­formamide monosolvate
Source: Acta Crystallogr E Crystallogr Commun. 2015 May 28;71(Pt 6):702–5. doi: 10.1107/S2056989015009639 (PMC4459377; doi:10.1107/S2056989015009639)
Supplement: Supplementary file 2 [file e-71-00702-Isup2.hkl]

data_I                                                                          
_shelx_title ' SMOCL in P2(1)/n'                                                
_shelx_refln_list_code          4                                               
_shelx_F_calc_maximum      470.81                                               
_exptl_crystal_F_000      1064.00                                               
_reflns_d_resolution_high  0.7495                                               
                                                                                
loop_                                                                           
 _space_group_symop_operation_xyz                                               
 'x, y, z'                                                                      
 '-x+1/2, y+1/2, -z+1/2'                                                        
 '-x, -y, -z'                                                                   
 'x-1/2, -y-1/2, z-1/2'                                                         
                                                                                
_cell_length_a    10.8581                                                       
_cell_length_b     7.1145                                                       
_cell_length_c    25.9978                                                       
_cell_angle_alpha  90.000                                                       
_cell_angle_beta   93.900                                                       
_cell_angle_gamma  90.000                                                       
                                                                                
_shelx_F_squared_multiplier     1.000                                           
                                                                                
loop_                                                                           
 _refln_index_h                                                                 
 _refln_index_k                                                                 
 _refln_index_l                                                                 
 _refln_F_squared_calc                                                          
 _refln_F_squared_meas                                                          
 _refln_F_squared_sigma                                                         
 _refln_observed_status                                                         
   2   0   0      30264.92      31809.81       308.59 o                         
   4   0   0         23.31         -0.91         6.36 o                         
   6   0   0      11770.06      11589.66       285.49 o                         
   8   0   0      26328.21      25734.85       372.54 o                         
  10   0   0       3288.20       3372.62       107.27 o                         
  12   0   0       1961.70       2000.25        66.83 o                         
  14   0   0        905.98        828.60        55.88 o                         
   1   1   0        100.89         64.04         6.31 o                         
   2   1   0      30078.95      32062.13       195.42 o                         
   3   1   0        223.73        201.58         4.47 o                         
   4   1   0         44.88         55.25         4.44 o                         
   5   1   0        691.45        618.50         9.50 o                         
   6   1   0        496.01        397.66        19.55 o                         
   7   1   0        527.01        588.75        29.11 o                         
   8   1   0        329.85        362.31        19.05 o                         
   9   1   0        319.94        343.32        20.46 o                         
  10   1   0        768.75        781.54        29.52 o                         
  11   1   0         30.31         85.95        21.16 o                         
  12   1   0        167.20        169.05        24.75 o                         
  13   1   0         19.19        113.35        27.19 o                         
  14   1   0        120.14         83.21        28.17 o                         
   0   2   0     221666.09     200795.98      6163.06 o                         
   1   2   0       1137.48       1125.14        22.04 o                         
   2   2   0       3698.39       3583.10        33.87 o                         
   3   2   0       2397.83       2408.66        18.68 o                         
   4   2   0       1671.08       1470.45        14.04 o                         
   5   2   0         21.73         22.21         5.07 o                         
   6   2   0       8219.80       8220.70        79.27 o                         
   7   2   0        658.79        584.46        15.64 o                         
   8   2   0      17932.08      17710.84       217.86 o                         
   9   2   0        917.42        895.76        29.12 o                         
  10   2   0       4047.99       4065.45        62.24 o                         
  11   2   0        293.35        274.91        24.70 o                         
  12   2   0       1757.90       1724.22        45.86 o                         
  13   2   0          2.10         23.47        24.86 o                         
  14   2   0        641.70        554.61        42.65 o                         
   1   3   0        804.72        801.64        30.84 o                         
   2   3   0       1413.62       1343.31        16.76 o                         
   3   3   0          7.14          8.39         5.58 o                         
   4   3   0         20.00         27.58         3.98 o                         
   5   3   0       5695.99       5637.54        44.46 o                         
   6   3   0        255.11        280.51        12.11 o                         
   7   3   0          4.84         38.64        11.34 o                         
   8   3   0        734.48        713.80        22.39 o                         
   9   3   0        401.46        405.17        21.90 o                         
  10   3   0        177.21        203.10        20.30 o                         
  11   3   0        105.96        166.36        21.98 o                         
  12   3   0         17.78         43.33        27.47 o                         
  13   3   0         99.98        148.99        42.40 o                         
   0   4   0      24114.06      23730.96       644.74 o                         
   1   4   0       1005.68       1136.55        43.64 o                         
   2   4   0       5396.86       5432.89        55.88 o                         
   3   4   0       4233.90       4390.28        59.35 o                         
   4   4   0       9161.79       9118.10        85.50 o                         
   5   4   0        178.92        134.78        13.68 o                         
   6   4   0       4147.90       3960.77        47.28 o                         
   7   4   0        375.47        332.73        27.60 o                         
   8   4   0       6060.89       5964.31       105.07 o                         
   9   4   0        264.91        271.15        24.33 o                         
  10   4   0       2147.04       2256.49        70.65 o                         
  11   4   0        186.66        125.23        80.85 o                         
  12   4   0        916.20        931.00        59.11 o                         
  13   4   0         34.74         72.78        43.62 o                         
   1   5   0        199.13        196.56        32.74 o                         
   2   5   0       1638.59       1590.52        22.17 o                         
   3   5   0         78.85         55.39        18.62 o                         
   4   5   0        121.04        154.09        12.05 o                         
   5   5   0        473.52        492.17        26.82 o                         
   6   5   0        946.97        842.64        27.11 o                         
   7   5   0         59.64        101.77        21.78 o                         
   8   5   0        105.14        165.11        25.21 o                         
   9   5   0         67.41        120.18        49.06 o                         
  10   5   0         32.79          2.47        34.52 o                         
  11   5   0          1.88         32.58        36.60 o                         
  12   5   0         22.71        -27.59        41.74 o                         
   0   6   0       4656.93       4372.54       158.24 o                         
   1   6   0        139.55        205.90        38.54 o                         
   2   6   0       1366.17       1399.39        19.71 o                         
   3   6   0        158.95        127.40        10.00 o                         
   4   6   0       2379.34       2315.21        49.85 o                         
   5   6   0        277.46        280.86        35.67 o                         
   6   6   0        964.02        866.15        35.09 o                         
   7   6   0        291.30        324.62        27.40 o                         
   8   6   0       1439.98       1454.45        47.44 o                         
   9   6   0        249.02        237.19        61.78 o                         
  10   6   0        438.15        473.69        44.75 o                         
  11   6   0         79.29         33.40        40.09 o                         
   1   7   0          8.89         70.59        39.17 o                         
   2   7   0        363.71        263.53        36.82 o                         
   3   7   0         37.59         88.18        39.60 o                         
   4   7   0          7.69         20.17        20.98 o                         
   5   7   0          2.28         51.43        53.66 o                         
   6   7   0         87.53         86.49        29.81 o                         
   7   7   0         61.96         95.77        31.99 o                         
   8   7   0         62.44         66.44        28.75 o                         
   9   7   0          8.29         -8.13        35.17 o                         
   0   8   0       1004.03       1092.16       103.58 o                         
   1   8   0        284.04        320.88        53.55 o                         
   2   8   0        205.46        310.08        53.92 o                         
   3   8   0        149.86        170.75        49.45 o                         
   4   8   0        526.48        478.16       114.48 o                         
   5   8   0        189.48        200.36        47.23 o                         
   6   8   0        376.25        375.23        39.61 o                         
   7   8   0        264.29        261.94        34.90 o                         
   1   9   0          8.42        132.13        55.88 o                         
   2   9   0         26.27         98.11        78.13 o                         
   3   9   0          0.58        141.72        85.39 o                         
   4   9   0          0.10        158.07        89.03 o                         
 -13   0   1        120.02        126.21        37.19 o                         
 -11   0   1        189.90        236.43        35.31 o                         
  -9   0   1         18.30         21.80        20.56 o                         
  -7   0   1        353.49        323.20        40.88 o                         
  -5   0   1       1550.26       1467.22        23.85 o                         
  -3   0   1       7672.85       7364.91        76.24 o                         
   3   0   1      23121.71      24257.73       238.64 o                         
   5   0   1       3718.14       3969.97        48.44 o                         
   7   0   1       1245.38       1127.75        37.20 o                         
   9   0   1         47.54        100.12        23.74 o                         
  11   0   1       2378.72       2340.11        68.68 o                         
  13   0   1        366.36        356.70        42.91 o                         
 -14   1   1          3.75          9.61        27.43 o                         
 -13   1   1       1213.86       1213.19        42.68 o                         
 -12   1   1          3.46         32.24        22.19 o                         
 -11   1   1       1933.86       1810.05        42.67 o                         
 -10   1   1         99.47        138.05        19.26 o                         
  -9   1   1        663.93        695.07        26.93 o                         
  -8   1   1          5.02         24.37        14.01 o                         
  -7   1   1       9342.43       9555.23       106.12 o                         
  -6   1   1       3733.64       3785.79        48.43 o                         
  -5   1   1      19671.32      19453.20       135.07 o                         
  -4   1   1        422.29        407.42         6.47 o                         
  -3   1   1       4745.80       4587.17        30.65 o                         
  -2   1   1      10114.97      10186.68        66.67 o                         
  -1   1   1      11927.18       9833.63       419.07 o                         
   0   1   1        557.50        411.84        12.86 o                         
   1   1   1      58566.46      48167.66      1245.27 o                         
   2   1   1       8668.60       8995.50        57.91 o                         
   3   1   1       6881.54       7015.04        48.35 o                         
   4   1   1         22.52          1.59         3.92 o                         
   5   1   1       1107.80        997.95        12.14 o                         
   6   1   1         39.14         47.50         6.98 o                         
   7   1   1       9276.08       8956.33        92.93 o                         
   8   1   1        175.08        173.36        16.28 o                         
   9   1   1       5463.92       5483.16        72.51 o                         
  10   1   1          2.98         98.72        19.72 o                         
  11   1   1       1484.63       1454.75        39.04 o                         
  12   1   1         58.59        115.09        24.46 o                         
  13   1   1       1209.67       1138.35        45.09 o                         
  14   1   1          2.98         31.61        27.18 o                         
 -14   2   1          6.38         11.73        31.43 o                         
 -13   2   1        352.17        338.48        30.67 o                         
 -12   2   1          3.02         32.13        22.24 o                         
 -11   2   1        481.54        442.96        26.93 o                         
 -10   2   1          5.95         50.32        17.95 o                         
  -9   2   1         54.14         84.00        17.44 o                         
  -8   2   1       2557.57       2622.77        90.79 o                         
  -7   2   1        227.39        220.87        16.45 o                         
  -6   2   1        181.39        210.95         9.72 o                         
  -5   2   1       1477.53       1423.85        14.64 o                         
  -4   2   1       7837.85       7981.87        55.01 o                         
  -3   2   1        512.27        481.41         6.69 o                         
  -2   2   1       1943.98       2080.36        19.24 o                         
  -1   2   1       1276.85       1466.02        19.85 o                         
   0   2   1      18788.39      19000.88       253.91 o                         
   1   2   1       6295.42       7305.83       101.69 o                         
   2   2   1        187.04        219.92         5.61 o                         
   3   2   1       6265.95       6404.18        43.92 o                         
   4   2   1        787.93        758.14        10.12 o                         
   5   2   1       4721.60       4790.31        39.00 o                         
   6   2   1       1058.28       1053.39        18.90 o                         
   7   2   1         35.56         35.44         9.19 o                         
   8   2   1         69.82        183.30        29.11 o                         
   9   2   1        291.25        345.83        21.54 o                         
  10   2   1         74.43        177.45        20.72 o                         
  11   2   1       1046.52       1089.01        37.02 o                         
  12   2   1         26.10         60.10        22.46 o                         
  13   2   1        144.90        183.69        27.86 o                         
  14   2   1         49.73         59.76        39.73 o                         
 -13   3   1        743.30        674.66        53.78 o                         
 -12   3   1          5.15         19.95        26.66 o                         
 -11   3   1       1000.36       1013.20        36.36 o                         
 -10   3   1        525.38        519.44        30.35 o                         
  -9   3   1        812.40        832.64        28.49 o                         
  -8   3   1        648.27        751.22        24.82 o                         
  -7   3   1       5727.93       5731.10        66.66 o                         
  -6   3   1       1204.50       1216.91        20.52 o                         
  -5   3   1       4186.82       4189.78        34.64 o                         
  -4   3   1        200.38        199.42         6.87 o                         
  -3   3   1       5836.95       5570.39        58.85 o                         
  -2   3   1      12600.35      12817.04       125.57 o                         
  -1   3   1       7713.85       7618.73       154.67 o                         
   0   3   1       3754.79       3998.19        88.14 o                         
   1   3   1      20835.40      21236.77       404.43 o                         
   2   3   1       3963.74       4008.70        42.12 o                         
   3   3   1       5613.48       5585.05        53.12 o                         
   4   3   1        560.28        539.14         9.30 o                         
   5   3   1       6483.45       6393.49        51.42 o                         
   6   3   1        496.48        433.11        14.20 o                         
   7   3   1       3779.21       3722.48        46.78 o                         
   8   3   1         27.59         32.70        12.73 o                         
   9   3   1       1703.65       1743.61        32.77 o                         
  10   3   1         78.83        109.44        19.56 o                         
  11   3   1       1266.78       1244.14        39.08 o                         
  12   3   1         60.41         88.51        37.75 o                         
  13   3   1       1005.66        974.76       127.20 o                         
 -13   4   1        176.40        207.37        48.17 o                         
 -12   4   1         30.07         40.50        37.75 o                         
 -11   4   1         49.64         27.29        34.03 o                         
 -10   4   1         29.51         63.59        30.83 o                         
  -9   4   1          1.14         28.59        19.33 o                         
  -8   4   1        528.31        613.53        30.77 o                         
  -7   4   1        735.00        691.79        33.00 o                         
  -6   4   1          2.59         25.75        14.08 o                         
  -5   4   1        440.40        440.05        14.88 o                         
  -4   4   1        221.40        222.33        10.26 o                         
  -3   4   1        117.63         95.71        13.39 o                         
  -2   4   1        230.09        160.85        17.35 o                         
  -1   4   1       2828.74       2826.26        73.27 o                         
   0   4   1       4858.06       4661.59       106.16 o                         
   1   4   1        340.13        452.39        49.06 o                         
   2   4   1       1440.04       1466.84        18.92 o                         
   3   4   1        148.82        121.95         7.37 o                         
   4   4   1        108.39         90.11         8.78 o                         
   5   4   1       3338.90       3419.16        42.02 o                         
   6   4   1         89.21        157.51        15.36 o                         
   7   4   1       1811.72       1745.28        44.38 o                         
   8   4   1          4.68         70.84        19.99 o                         
   9   4   1         66.14         60.48        18.42 o                         
  10   4   1         53.12         98.61        32.74 o                         
  11   4   1        377.86        400.77        41.74 o                         
  12   4   1         97.42         84.61        41.74 o                         
 -12   5   1         42.90         -2.62        40.45 o                         
 -11   5   1        637.17        620.60        48.83 o                         
 -10   5   1        161.11        132.69        33.33 o                         
  -9   5   1       1084.63       1164.43        63.60 o                         
  -8   5   1        268.39        316.25        28.43 o                         
  -7   5   1       3424.90       3525.89        64.99 o                         
  -6   5   1         20.88        -15.41        15.41 o                         
  -5   5   1       1434.24       1308.14        26.42 o                         
  -4   5   1        117.71        122.80        11.22 o                         
  -3   5   1       4996.80       4635.09        51.91 o                         
  -2   5   1        117.12         91.42        17.05 o                         
  -1   5   1       3514.50       3477.08        89.37 o                         
   0   5   1        677.23        758.51        42.71 o                         
   1   5   1       2070.72       2027.99        64.23 o                         
   2   5   1        144.65         90.20        11.69 o                         
   3   5   1       2015.46       2150.74        26.12 o                         
   4   5   1         14.82          6.92        10.43 o                         
   5   5   1       7264.60       7143.64        76.41 o                         
   6   5   1         77.21         87.57        17.83 o                         
   7   5   1       2494.60       2299.21        51.08 o                         
   8   5   1        243.10        248.14        26.67 o                         
   9   5   1        384.39        416.09        31.91 o                         
  10   5   1         54.58         43.54        34.62 o                         
  11   5   1        726.47        668.60        50.06 o                         
  12   5   1         17.78         15.67        43.02 o                         
 -11   6   1         42.17         67.39        41.62 o                         
 -10   6   1         24.48         17.39        36.99 o                         
  -9   6   1         44.27         44.62        32.04 o                         
  -8   6   1        201.26        235.36        32.04 o                         
  -7   6   1        264.32        295.00        27.40 o                         
  -6   6   1          0.06         23.18        20.27 o                         
  -5   6   1        166.33        241.48        21.29 o                         
  -4   6   1         38.55         95.62        24.13 o                         
  -3   6   1        235.55        226.93        21.10 o                         
  -2   6   1         24.34         10.23        17.19 o                         
  -1   6   1       2432.69       2209.39        40.21 o                         
   0   6   1          0.92         88.10        36.60 o                         
   1   6   1         38.08         67.70        34.62 o                         
   2   6   1        282.59        309.55        12.97 o                         
   3   6   1         66.03         65.86         8.51 o                         
   4   6   1         10.35         36.27        18.88 o                         
   5   6   1        228.96        281.21        23.23 o                         
   6   6   1         66.64         85.17        21.31 o                         
   7   6   1        629.01        633.27        34.41 o                         
   8   6   1          2.64         49.64        26.28 o                         
   9   6   1         37.37         38.13        28.63 o                         
  10   6   1         48.74         47.72        36.60 o                         
  11   6   1         44.04          4.03        40.87 o                         
  -9   7   1        175.23         96.11        42.70 o                         
  -8   7   1        159.96        101.50        33.33 o                         
  -7   7   1        757.70        852.38        58.65 o                         
  -6   7   1         35.38         51.41        29.68 o                         
  -5   7   1        418.31        446.59        40.65 o                         
  -4   7   1        214.68        261.60        30.68 o                         
  -3   7   1        930.17        804.86        80.57 o                         
  -2   7   1         55.16        115.37        41.11 o                         
  -1   7   1        691.38        757.26        56.91 o                         
   0   7   1        660.20        734.09        54.60 o                         
   1   7   1        784.97        875.15        58.94 o                         
   2   7   1        136.59        197.37        15.34 o                         
   3   7   1        559.50        580.78        43.28 o                         
   4   7   1        100.07         82.30        33.53 o                         
   5   7   1       1333.14       1261.98        66.65 o                         
   6   7   1         53.35         72.74        32.56 o                         
   7   7   1       1001.44        916.54        42.16 o                         
   8   7   1        112.81        118.68        30.71 o                         
   9   7   1        139.30        177.41        38.29 o                         
  -7   8   1          4.58        -26.36        30.99 o                         
  -6   8   1          4.42         -5.85        26.13 o                         
  -5   8   1         31.50         52.64        36.82 o                         
  -4   8   1         33.54         70.91        29.96 o                         
  -3   8   1         60.99        130.73        50.13 o                         
  -2   8   1         31.53        133.36        58.14 o                         
  -1   8   1        303.23        313.59        65.41 o                         
   0   8   1          0.71        119.82        48.62 o                         
   1   8   1         35.02        131.30        48.62 o                         
   2   8   1         76.08        184.61        48.77 o                         
   3   8   1         65.25        165.34        70.86 o                         
   4   8   1         58.08         82.25        42.70 o                         
   5   8   1        122.17        137.95        50.93 o                         
   6   8   1        123.83        130.68        26.95 o                         
   7   8   1        187.50        201.66        31.58 o                         
  -2   9   1         10.60         83.58        76.31 o                         
  -1   9   1        254.08        317.97        90.85 o                         
   0   9   1        106.19        141.72        85.40 o                         
   1   9   1        415.82        499.68        92.67 o                         
   2   9   1         13.95         69.04        76.31 o                         
   3   9   1        216.94        345.22        89.03 o                         
   4   9   1         31.21        139.90        81.76 o                         
 -14   0   2        135.43        131.24        41.79 o                         
 -12   0   2       1222.73       1221.39        58.20 o                         
 -10   0   2       2579.86       2433.55        66.19 o                         
  -8   0   2        784.85        774.42        35.18 o                         
  -6   0   2       2895.66       3038.69        58.50 o                         
  -4   0   2      44181.90      45882.36       447.07 o                         
  -2   0   2        157.27        209.18         5.45 o                         
   2   0   2      70287.61      70072.17       686.22 o                         
   4   0   2       8972.32       8871.81        93.75 o                         
   6   0   2        143.09        136.57        17.85 o                         
   8   0   2       7603.69       7093.59       121.00 o                         
  10   0   2       4732.69       4371.12        91.31 o                         
  12   0   2        744.05        829.54        50.74 o                         
  14   0   2        255.08        265.01        44.20 o                         
 -14   1   2         30.68          7.18        26.88 o                         
 -13   1   2         16.42         18.64        24.88 o                         
 -12   1   2        978.79        925.30        36.76 o                         
 -11   1   2          2.79         32.49        19.01 o                         
 -10   1   2       3344.03       3280.89        54.73 o                         
  -9   1   2        186.42        154.83        18.14 o                         
  -8   1   2       6496.04       6447.44        78.71 o                         
  -7   1   2        125.37        111.61        13.58 o                         
  -6   1   2        420.58        489.65        16.76 o                         
  -5   1   2       1748.06       1617.05        16.75 o                         
  -4   1   2       1584.15       1473.91        13.78 o                         
  -3   1   2        159.21        172.66         4.44 o                         
  -2   1   2      55869.17      57359.20       405.46 o                         
  -1   1   2        192.40        176.77         4.81 o                         
   0   1   2       5529.15       4009.44       202.11 o                         
   1   1   2        642.50        600.91         8.93 o                         
   2   1   2       1932.70       1906.47        15.43 o                         
   3   1   2        826.50        838.07         9.24 o                         
   4   1   2      23434.14      23268.53       152.80 o                         
   5   1   2       3521.52       3523.10        30.39 o                         
   6   1   2      11066.45      11471.67       106.94 o                         
   7   1   2         56.29         68.38         8.25 o                         
   8   1   2         22.54         10.74         6.80 o                         
   9   1   2         26.85         88.87        16.53 o                         
  10   1   2       3570.41       3482.72        56.36 o                         
  11   1   2          1.58         47.04        20.07 o                         
  12   1   2       1944.06       1868.96        57.71 o                         
  13   1   2         49.25         72.02        25.74 o                         
  14   1   2        562.83        609.32        38.13 o                         
 -14   2   2        133.02         71.56        34.74 o                         
 -13   2   2          3.34         13.40        24.74 o                         
 -12   2   2        536.35        589.18        31.31 o                         
 -11   2   2         32.16         60.44        20.43 o                         
 -10   2   2        968.27        981.06        31.74 o                         
  -9   2   2        420.93        436.34        22.45 o                         
  -8   2   2       1852.38       1858.96        35.80 o                         
  -7   2   2       3014.97       2995.10        43.38 o                         
  -6   2   2       2099.94       2022.66        24.23 o                         
  -5   2   2        690.00        629.26        10.83 o                         
  -4   2   2      13163.86      13717.26        91.26 o                         
  -3   2   2        106.12        114.25         4.21 o                         
  -2   2   2          3.24         16.13         3.04 o                         
  -1   2   2      13624.45      13926.03       153.91 o                         
   0   2   2      27619.91      28302.46       374.99 o                         
   1   2   2       2035.00       2062.55        22.28 o                         
   2   2   2      10422.92      10856.54        83.70 o                         
   3   2   2       6492.53       6851.56        48.38 o                         
   4   2   2       1674.88       1607.40        15.39 o                         
   5   2   2         15.19         16.62         5.59 o                         
   6   2   2        940.66        914.90        17.79 o                         
   7   2   2        708.08        707.60        17.74 o                         
   8   2   2       7962.55       7741.22        78.71 o                         
   9   2   2         51.57         85.39        13.29 o                         
  10   2   2       2855.21       2741.94        49.84 o                         
  11   2   2        119.11        171.40        22.08 o                         
  12   2   2       1092.60       1089.05        41.59 o                         
  13   2   2         29.12         94.56        26.01 o                         
 -13   3   2         42.44         55.55        39.17 o                         
 -12   3   2        965.79        874.46        43.31 o                         
 -11   3   2         10.18         34.50        23.07 o                         
 -10   3   2        796.32        793.43        30.55 o                         
  -9   3   2        270.90        295.91        19.63 o                         
  -8   3   2       2482.35       2477.42        40.80 o                         
  -7   3   2        728.60        693.00        21.46 o                         
  -6   3   2       1434.98       1259.59        19.28 o                         
  -5   3   2       2007.50       2143.99        20.99 o                         
  -4   3   2       3549.80       3443.19        29.75 o                         
  -3   3   2       2455.46       2341.26        28.72 o                         
  -2   3   2       9792.87       9896.68        97.68 o                         
  -1   3   2          4.04          6.66        11.71 o                         
   0   3   2      10623.12      10490.35       240.04 o                         
   1   3   2      11858.98      12218.72       166.80 o                         
   2   3   2       2373.33       2238.83        23.22 o                         
   3   3   2       1939.53       1833.13        22.15 o                         
   4   3   2        298.71        227.09         7.10 o                         
   5   3   2        467.43        422.89        10.60 o                         
   6   3   2       2789.80       2736.70        33.22 o                         
   7   3   2        816.14        832.92        21.33 o                         
   8   3   2        595.02        678.87        22.84 o                         
   9   3   2        173.55        196.18        16.56 o                         
  10   3   2       1926.87       1992.67        45.91 o                         
  11   3   2         61.66        109.45        22.03 o                         
  12   3   2        617.92        594.35        48.62 o                         
  13   3   2         93.13        131.29        44.31 o                         
 -13   4   2         27.41         14.51        39.04 o                         
 -12   4   2        363.87        312.93        44.91 o                         
 -11   4   2          5.82         15.26        32.04 o                         
 -10   4   2        480.40        467.56        38.55 o                         
  -9   4   2        957.02        808.47        33.33 o                         
  -8   4   2       3024.41       2906.14        91.58 o                         
  -7   4   2       2023.71       2020.53        46.32 o                         
  -6   4   2       1944.52       1975.07        28.03 o                         
  -5   4   2        527.77        465.15        15.20 o                         
  -4   4   2       2197.13       2102.47        26.35 o                         
  -3   4   2          2.32          2.21         6.36 o                         
  -2   4   2       1130.04       1058.11        15.18 o                         
  -1   4   2       8977.95       8920.69       128.98 o                         
   0   4   2      21225.54      20321.68       393.31 o                         
   1   4   2       3541.89       3472.68        84.18 o                         
   2   4   2       1170.20       1104.01        18.98 o                         
   3   4   2        899.06        912.56        15.27 o                         
   4   4   2       1212.85       1157.31        20.29 o                         
   5   4   2        118.99        158.84        12.02 o                         
   6   4   2       2965.99       2988.83        40.64 o                         
   7   4   2        423.28        397.56        24.93 o                         
   8   4   2       3477.65       3202.01        97.81 o                         
   9   4   2         27.88          4.37        22.71 o                         
  10   4   2        260.01        233.76        33.40 o                         
  11   4   2          0.42        -26.35        34.69 o                         
  12   4   2        537.99        577.58        78.13 o                         
 -12   5   2        549.19        445.72        50.74 o                         
 -11   5   2          6.70         -2.96        34.40 o                         
 -10   5   2        385.91        392.10        58.14 o                         
  -9   5   2         13.92         24.19        56.32 o                         
  -8   5   2       1047.90        952.60        46.21 o                         
  -7   5   2        469.87        522.53        29.07 o                         
  -6   5   2        707.92        703.92        23.46 o                         
  -5   5   2        169.36        182.07        16.93 o                         
  -4   5   2        672.70        777.62        16.93 o                         
  -3   5   2         47.94          9.49         7.63 o                         
  -2   5   2        513.17        482.06        20.21 o                         
  -1   5   2          7.17         11.97         7.05 o                         
   0   5   2       3312.46       3346.38        89.31 o                         
   1   5   2       1252.06       1175.75        51.21 o                         
   2   5   2       1664.46       1561.15        25.79 o                         
   3   5   2        555.97        517.57        13.23 o                         
   4   5   2        466.02        370.42        17.78 o                         
   5   5   2         31.38         79.46        18.40 o                         
   6   5   2       2765.41       2821.06        47.34 o                         
   7   5   2        241.45        304.67        34.98 o                         
   8   5   2       1071.02       1111.79        41.73 o                         
   9   5   2         64.77         74.26        26.32 o                         
  10   5   2        662.54        607.83        45.49 o                         
  11   5   2        105.57         29.55        39.04 o                         
  12   5   2         89.73         62.63        43.46 o                         
 -11   6   2         49.16         64.43        41.62 o                         
 -10   6   2        156.60        129.96        37.75 o                         
  -9   6   2        388.63        401.78        39.58 o                         
  -8   6   2        602.69        535.48        38.48 o                         
  -7   6   2        388.00        329.55        30.01 o                         
  -6   6   2        235.79        342.96        29.90 o                         
  -5   6   2         22.15         50.97        22.03 o                         
  -4   6   2        234.17        228.87        16.76 o                         
  -3   6   2        174.40        212.36        22.37 o                         
  -2   6   2        250.88        218.27        25.05 o                         
  -1   6   2        401.58        291.22        38.43 o                         
   0   6   2       3966.08       3703.60        99.65 o                         
   1   6   2        390.27        312.42        44.36 o                         
   2   6   2        413.47        372.88        19.95 o                         
   3   6   2         16.02         39.97        17.20 o                         
   4   6   2        793.22        842.61        29.69 o                         
   5   6   2         62.43         60.36        20.46 o                         
   6   6   2       1180.34       1242.00        39.83 o                         
   7   6   2         71.00         94.11        24.10 o                         
   8   6   2       1219.30       1079.80        44.03 o                         
   9   6   2        188.79        112.89        30.00 o                         
  10   6   2         35.35        -15.74        42.70 o                         
  11   6   2         33.37         10.21        40.33 o                         
  -9   7   2         54.20         43.80        36.46 o                         
  -8   7   2        437.68        413.46        44.52 o                         
  -7   7   2         72.46         59.38        28.18 o                         
  -6   7   2        168.86        185.52        26.93 o                         
  -5   7   2         50.77         36.54        27.54 o                         
  -4   7   2        237.41        289.44        28.85 o                         
  -3   7   2        614.51        599.17        42.94 o                         
  -2   7   2        282.70        284.27        55.91 o                         
  -1   7   2        512.38        615.65        63.60 o                         
   0   7   2        659.51        692.81        57.08 o                         
   1   7   2         78.38        157.40        43.03 o                         
   2   7   2         84.73         87.63        16.00 o                         
   3   7   2        164.31        185.98        39.13 o                         
   4   7   2         60.08         80.89        26.76 o                         
   5   7   2        280.72        302.67        36.65 o                         
   6   7   2        363.61        473.68        30.49 o                         
   7   7   2        178.55        180.23        28.63 o                         
   8   7   2        126.52         95.60        30.13 o                         
   9   7   2         31.30         34.41        31.34 o                         
  -7   8   2        203.97         57.92        62.69 o                         
  -6   8   2        115.58         95.69        28.72 o                         
  -5   8   2         92.32         65.29        45.42 o                         
  -4   8   2        181.75        233.45        39.97 o                         
  -3   8   2        194.92        300.63        56.36 o                         
  -2   8   2        184.41        263.37        53.31 o                         
  -1   8   2        158.75        189.36        56.33 o                         
   0   8   2        636.54        590.17        59.06 o                         
   1   8   2        180.92        139.91        67.23 o                         
   2   8   2         49.85        143.54        69.04 o                         
   3   8   2         70.41        210.76        78.13 o                         
   4   8   2        127.04        119.86        40.88 o                         
   5   8   2         43.52         54.80        45.89 o                         
   6   8   2        244.45        248.88        29.46 o                         
   7   8   2         12.43         33.64        34.48 o                         
  -3   9   2         66.19        143.54        83.58 o                         
  -2   9   2        134.87        288.89        90.85 o                         
  -1   9   2         93.26        172.61        79.94 o                         
   0   9   2        234.07        250.74        79.95 o                         
   1   9   2         16.80        145.35        81.76 o                         
   2   9   2         22.86        136.27        81.76 o                         
   3   9   2         74.41        185.33        89.03 o                         
   4   9   2         51.44        190.78        90.85 o                         
 -13   0   3        663.50        595.17        47.54 o                         
 -11   0   3        874.63        889.45        49.92 o                         
  -9   0   3       1030.20       1018.31        42.35 o                         
  -7   0   3      10330.49       9853.78       153.35 o                         
  -5   0   3       5950.44       5918.40        66.24 o                         
  -3   0   3       6747.86       7156.97        74.35 o                         
  -1   0   3      31679.78      24007.36       468.84 o                         
   1   0   3       2204.00       1537.28        61.03 o                         
   3   0   3       8171.81       8333.95        87.18 o                         
   5   0   3      12867.09      12227.64       128.28 o                         
   7   0   3       8056.66       8336.20       135.21 o                         
   9   0   3       1246.09       1160.25        59.07 o                         
  11   0   3       3675.43       3469.96        82.92 o                         
  13   0   3       2467.92       2386.91       102.70 o                         
 -14   1   3          1.69         13.09        27.77 o                         
 -13   1   3        221.57        242.02        28.51 o                         
 -12   1   3         18.02         41.14        23.05 o                         
 -11   1   3        565.84        574.29        28.61 o                         
 -10   1   3        156.79        140.64        19.52 o                         
  -9   1   3       1549.02       1399.38        36.99 o                         
  -8   1   3         11.94         87.42        20.25 o                         
  -7   1   3        802.06        748.22        26.23 o                         
  -6   1   3         10.14         -2.75         9.74 o                         
  -5   1   3       2717.74       2799.53        24.80 o                         
  -4   1   3       4043.96       4278.72        33.57 o                         
  -3   1   3      20997.12      22303.60       153.99 o                         
  -2   1   3       9113.91       9247.65        69.32 o                         
  -1   1   3       1878.44       1881.39        28.52 o                         
   0   1   3       6995.22       6283.36       372.55 o                         
   1   1   3       7736.15       7989.85        65.09 o                         
   2   1   3       3520.14       3569.72        27.60 o                         
   3   1   3       7085.57       7702.19        57.15 o                         
   4   1   3       1698.90       1597.68        16.32 o                         
   5   1   3       1874.52       1667.32        20.41 o                         
   6   1   3          1.67          8.56         9.34 o                         
   7   1   3        655.58        689.86        15.85 o                         
   8   1   3        875.65        832.82        23.22 o                         
   9   1   3       1354.85       1293.47        34.19 o                         
  10   1   3          4.42         63.61        18.63 o                         
  11   1   3        696.41        647.84        30.26 o                         
  12   1   3         85.72        194.46        25.32 o                         
  13   1   3         54.80        106.06        27.58 o                         
  14   1   3          1.66         29.07        27.26 o                         
 -14   2   3          0.08          4.78        32.79 o                         
 -13   2   3        736.51        691.70        36.01 o                         
 -12   2   3         58.72         84.13        22.90 o                         
 -11   2   3       1756.12       1761.55        60.86 o                         
 -10   2   3         21.96         17.57        17.41 o                         
  -9   2   3       1459.86       1487.88        50.63 o                         
  -8   2   3        234.65        180.36        18.88 o                         
  -7   2   3       5096.56       5070.09        81.63 o                         
  -6   2   3        565.45        557.78        12.86 o                         
  -5   2   3       5051.44       4767.29        37.07 o                         
  -4   2   3       2677.78       2614.10        21.97 o                         
  -3   2   3       3354.90       3163.47        24.75 o                         
  -2   2   3       1516.57       1552.21        15.51 o                         
  -1   2   3       8204.51       8298.01        72.08 o                         
   0   2   3       7680.59       7757.87        95.98 o                         
   1   2   3        159.59        255.38         6.15 o                         
   2   2   3      16689.63      16796.26       119.26 o                         
   3   2   3       2802.50       2621.34        20.69 o                         
   4   2   3        916.31        836.91        10.68 o                         
   5   2   3       6597.44       6592.17        55.20 o                         
   6   2   3       2255.08       2221.62        29.58 o                         
   7   2   3       7208.39       7343.95        74.26 o                         
   8   2   3         11.00         24.11        12.31 o                         
   9   2   3        318.98        305.22        17.31 o                         
  10   2   3       1004.58       1015.35        43.16 o                         
  11   2   3       2179.59       2263.66        49.35 o                         
  12   2   3        111.66        123.61        24.02 o                         
  13   2   3       1493.20       1473.94        48.55 o                         
 -13   3   3          7.30        -18.76        39.76 o                         
 -12   3   3         30.98         89.68        28.21 o                         
 -11   3   3        335.93        335.53        30.10 o                         
 -10   3   3         57.40        108.67        18.45 o                         
  -9   3   3         34.66         56.28        15.57 o                         
  -8   3   3        473.36        465.05        25.70 o                         
  -7   3   3        285.93        314.31        14.81 o                         
  -6   3   3       1112.67       1054.11        24.25 o                         
  -5   3   3        665.35        711.34        11.57 o                         
  -4   3   3          9.13          8.34         2.53 o                         
  -3   3   3         91.04        114.06        12.13 o                         
  -2   3   3       1446.98       1480.89        18.83 o                         
  -1   3   3         15.27          7.60         9.34 o                         
   0   3   3       5340.84       5596.76        65.09 o                         
   1   3   3       8537.91       8828.55       100.41 o                         
   2   3   3         95.13         84.64         5.35 o                         
   3   3   3         11.25         11.85         6.19 o                         
   4   3   3       6357.21       6314.33        53.09 o                         
   5   3   3       1647.21       1631.59        18.91 o                         
   6   3   3        299.77        306.39        14.65 o                         
   7   3   3       1677.42       1582.86        34.20 o                         
   8   3   3        790.71        824.02        23.75 o                         
   9   3   3        215.80        247.61        17.77 o                         
  10   3   3          6.86         59.17        23.08 o                         
  11   3   3         48.05         56.22        24.88 o                         
  12   3   3        190.19        245.46        79.04 o                         
  13   3   3        100.49        185.68        43.68 o                         
 -13   4   3        511.69        439.00        93.58 o                         
 -12   4   3          8.58        -21.51        39.17 o                         
 -11   4   3       1751.31       1779.30        66.83 o                         
 -10   4   3         27.65          3.63        38.16 o                         
  -9   4   3        484.36        563.15        29.49 o                         
  -8   4   3          2.84         -0.30        16.27 o                         
  -7   4   3        527.86        478.97        36.25 o                         
  -6   4   3        302.76        234.22        15.43 o                         
  -5   4   3       7306.41       7100.48        70.08 o                         
  -4   4   3       1138.77       1180.57        21.23 o                         
  -3   4   3       6488.33       6499.22        68.24 o                         
  -2   4   3        441.32        487.52         9.34 o                         
  -1   4   3       2531.75       2396.22        40.93 o                         
   0   4   3         10.07         32.98        15.13 o                         
   1   4   3        352.92        324.83        17.96 o                         
   2   4   3       4738.29       4772.29        45.62 o                         
   3   4   3       7041.72       6868.03        68.82 o                         
   4   4   3        658.52        601.83        15.85 o                         
   5   4   3       3857.71       3721.40        45.22 o                         
   6   4   3        108.59        131.36         8.83 o                         
   7   4   3       4104.46       3937.28        55.20 o                         
   8   4   3          7.35        -11.68        18.25 o                         
   9   4   3         70.14         57.91        24.46 o                         
  10   4   3        436.57        401.93        40.46 o                         
  11   4   3       1017.33       1007.90        59.25 o                         
  12   4   3        156.48        123.52        41.62 o                         
 -12   5   3          0.35         59.72        43.62 o                         
 -11   5   3         41.42         45.70        37.75 o                         
 -10   5   3          6.20         52.86        33.88 o                         
  -9   5   3         23.55         30.51        34.52 o                         
  -8   5   3        219.54        199.96        29.47 o                         
  -7   5   3       1204.68       1069.93        35.99 o                         
  -6   5   3          5.43          6.92        14.14 o                         
  -5   5   3        574.78        601.50        18.02 o                         
  -4   5   3         23.53         64.73        20.83 o                         
  -3   5   3         10.15         -8.60         8.60 o                         
  -2   5   3          1.98          6.72         7.50 o                         
  -1   5   3          0.24          6.93         8.65 o                         
   0   5   3         75.30         97.74        34.99 o                         
   1   5   3       3323.95       3320.85        42.97 o                         
   2   5   3        197.28        237.95        13.27 o                         
   3   5   3         74.23        110.88        11.62 o                         
   4   5   3        218.79        218.54        14.59 o                         
   5   5   3         25.30         24.58        15.89 o                         
   6   5   3          4.99         35.90        18.96 o                         
   7   5   3        706.37        764.80        35.53 o                         
   8   5   3         89.42         90.95        24.85 o                         
   9   5   3         91.83        114.45        26.71 o                         
  10   5   3          7.66          9.19        33.88 o                         
  11   5   3          1.92        -21.65        37.75 o                         
  12   5   3         26.03        -10.08        40.57 o                         
 -11   6   3        711.30        622.75        52.49 o                         
 -10   6   3          0.88         -3.70        34.62 o                         
  -9   6   3        124.70        221.39        57.23 o                         
  -8   6   3        161.94        164.90        31.30 o                         
  -7   6   3         84.95         54.43        27.43 o                         
  -6   6   3        131.75        139.93        21.49 o                         
  -5   6   3       2406.77       2148.22        41.14 o                         
  -4   6   3         98.84         80.86        25.91 o                         
  -3   6   3       2001.51       2029.90        28.77 o                         
  -2   6   3        176.13        203.88        26.60 o                         
  -1   6   3        692.41        730.81        22.56 o                         
   0   6   3          5.19         48.72        24.91 o                         
   1   6   3         55.29        113.40        23.34 o                         
   2   6   3         79.90         49.81         7.20 o                         
   3   6   3       2173.99       2042.41        28.40 o                         
   4   6   3        240.38        246.93        19.45 o                         
   5   6   3       1046.71        955.26        46.41 o                         
   6   6   3        275.81        295.88        25.20 o                         
   7   6   3        920.27        999.40        52.24 o                         
   8   6   3         29.29         56.32        26.44 o                         
   9   6   3         13.33         35.46        28.03 o                         
  10   6   3        119.83        123.55        38.54 o                         
  -9   7   3         12.02        -10.17        36.19 o                         
  -8   7   3        115.34        110.72        61.78 o                         
  -7   7   3        143.93        128.90        47.24 o                         
  -6   7   3          1.99        -15.22        21.91 o                         
  -5   7   3          0.78        -21.50        21.50 o                         
  -4   7   3          5.66         30.25        27.54 o                         
  -3   7   3         10.12         22.14        18.34 o                         
  -2   7   3         19.16        127.29        63.59 o                         
  -1   7   3          0.40         74.95        40.45 o                         
   0   7   3         63.53        125.56        42.91 o                         
   1   7   3        561.61        407.82        77.23 o                         
   2   7   3          2.62         -4.53        20.34 o                         
   3   7   3         28.53         49.48        32.65 o                         
   4   7   3        104.76        161.46        44.17 o                         
   5   7   3         53.87        102.75        21.35 o                         
   6   7   3         13.77         54.51        23.53 o                         
   7   7   3        255.20        289.18        30.71 o                         
   8   7   3          0.07         14.09        28.63 o                         
   9   7   3         54.56         20.34        33.92 o                         
  -7   8   3        137.94        113.63        33.11 o                         
  -6   8   3         31.29         10.20        27.48 o                         
  -5   8   3        361.10        390.54        41.34 o                         
  -4   8   3         81.20         34.21        59.05 o                         
  -3   8   3        292.00        348.86        76.31 o                         
  -2   8   3        195.65        243.47        70.86 o                         
  -1   8   3        487.01        621.44        85.40 o                         
   0   8   3         80.20        118.10        67.23 o                         
   1   8   3         24.01        150.80        74.49 o                         
   2   8   3         69.17        178.06        76.31 o                         
   3   8   3        387.44        456.07        83.58 o                         
   4   8   3        178.23        179.21        28.96 o                         
   5   8   3        471.02        447.84        30.08 o                         
   6   8   3        263.18        264.62        33.68 o                         
   7   8   3        492.78        472.43        36.83 o                         
  -4   9   3         22.30         69.04        81.76 o                         
  -3   9   3         62.15        179.88        81.76 o                         
  -2   9   3         23.76         83.58        74.49 o                         
  -1   9   3         15.86        130.82        81.76 o                         
   0   9   3         23.93        181.69        81.76 o                         
   1   9   3         92.23        183.51        78.13 o                         
   2   9   3         13.84        148.99        78.13 o                         
   3   9   3         11.58        114.47        79.94 o                         
   4   9   3          2.31        130.82        81.76 o                         
 -14   0   4          0.07         19.13        41.05 o                         
 -12   0   4        318.82        297.01        36.60 o                         
 -10   0   4          0.64        -15.37        23.74 o                         
  -8   0   4       1948.01       1860.49        50.08 o                         
  -6   0   4       6275.33       6821.38       109.43 o                         
  -4   0   4       4541.02       4213.83        48.02 o                         
  -2   0   4       2912.36       3131.31        71.94 o                         
   0   0   4        123.43        131.64        23.62 o                         
   2   0   4      42505.19      44660.24       433.86 o                         
   4   0   4        131.62        173.03         9.99 o                         
   6   0   4       1558.07       1523.76        39.85 o                         
   8   0   4         93.59         73.90        12.20 o                         
  10   0   4       2242.63       2130.41        63.54 o                         
  12   0   4        119.93        109.02        35.97 o                         
  14   0   4          0.75         15.44        37.26 o                         
 -14   1   4        576.58        573.18        36.98 o                         
 -13   1   4          2.92         33.75        26.23 o                         
 -12   1   4       1479.94       1480.12        42.66 o                         
 -11   1   4         12.26         28.41        19.20 o                         
 -10   1   4       1124.15       1087.86        33.53 o                         
  -9   1   4         86.97        108.43        17.48 o                         
  -8   1   4       8332.28       8583.95        99.23 o                         
  -7   1   4        228.50        213.14        14.92 o                         
  -6   1   4      16787.85      15983.00       144.61 o                         
  -5   1   4        687.09        639.61        10.42 o                         
  -4   1   4       3055.02       2831.18        23.96 o                         
  -3   1   4       1335.66       1230.23        12.99 o                         
  -2   1   4       5476.97       5467.26        46.39 o                         
  -1   1   4          1.85          1.45         2.44 o                         
   0   1   4      69174.27      71107.09       622.53 o                         
   1   1   4        591.19        638.62         8.27 o                         
   2   1   4       8427.30       8405.66        60.87 o                         
   3   1   4       1335.80       1320.86        14.37 o                         
   4   1   4         80.50        162.27         6.78 o                         
   5   1   4         17.45          1.20         6.52 o                         
   6   1   4      10613.75      10299.52       104.66 o                         
   7   1   4        719.86        650.17        15.73 o                         
   8   1   4       7692.82       7406.83        75.76 o                         
   9   1   4          5.98         -2.97        11.64 o                         
  10   1   4       2246.36       2347.01        46.80 o                         
  11   1   4        204.75        222.74        23.34 o                         
  12   1   4       2233.63       2155.94        55.36 o                         
  13   1   4         13.18         52.68        25.19 o                         
  14   1   4        856.32        830.01        40.65 o                         
 -14   2   4         15.89        -27.11        30.91 o                         
 -13   2   4          4.69         27.68        24.51 o                         
 -12   2   4        316.57        320.03        31.73 o                         
 -11   2   4         79.61        103.35        21.72 o                         
 -10   2   4        124.14        119.12        19.16 o                         
  -9   2   4          6.84         30.53        15.66 o                         
  -8   2   4          2.01        -15.39        15.39 o                         
  -7   2   4         16.88         40.73        10.05 o                         
  -6   2   4       2037.97       2100.08        26.92 o                         
  -5   2   4       2427.36       2266.25        21.70 o                         
  -4   2   4         96.94         98.59         5.42 o                         
  -3   2   4         45.38         42.21         3.95 o                         
  -2   2   4         66.91         68.95         4.89 o                         
  -1   2   4       2752.29       2689.08        22.36 o                         
   0   2   4       5716.81       6053.65        60.57 o                         
   1   2   4       1889.75       1943.10        33.98 o                         
   2   2   4       7416.79       8021.81        57.47 o                         
   3   2   4         28.78         30.64         4.43 o                         
   4   2   4         63.42         75.97         5.53 o                         
   5   2   4       1632.13       1626.84        25.24 o                         
   6   2   4         28.82         31.59        10.21 o                         
   7   2   4         22.85         75.64        11.84 o                         
   8   2   4         21.88         35.38        12.31 o                         
   9   2   4        902.77        850.56        25.04 o                         
  10   2   4        473.57        547.80        29.11 o                         
  11   2   4          0.82         86.96        21.62 o                         
  12   2   4          3.68         47.97        23.19 o                         
  13   2   4        105.05        168.76        26.16 o                         
 -13   3   4         10.84         49.06        40.45 o                         
 -12   3   4       1106.77       1096.45        54.12 o                         
 -11   3   4        159.74        123.72        26.18 o                         
 -10   3   4       2233.64       2291.37        47.49 o                         
  -9   3   4        753.35        789.91        27.19 o                         
  -8   3   4       2819.81       2856.64        56.55 o                         
  -7   3   4         46.76         41.31        11.16 o                         
  -6   3   4       1407.65       1358.39        21.78 o                         
  -5   3   4        364.43        333.28        13.05 o                         
  -4   3   4       5478.79       5411.77        49.74 o                         
  -3   3   4      10465.30      10460.82        99.60 o                         
  -2   3   4      12269.07      12093.49       127.88 o                         
  -1   3   4        460.11        487.80        16.25 o                         
   0   3   4      11962.85      12197.35       186.03 o                         
   1   3   4         59.03         69.87         7.08 o                         
   2   3   4       4784.89       4577.51        46.25 o                         
   3   3   4       5449.34       5917.31        53.55 o                         
   4   3   4       7011.67       6794.76        57.20 o                         
   5   3   4       1145.54       1076.37        15.51 o                         
   6   3   4       5821.25       5482.87        61.50 o                         
   7   3   4        115.87        154.19        14.06 o                         
   8   3   4       1516.97       1484.23        29.67 o                         
   9   3   4        188.04        215.66        17.81 o                         
  10   3   4       1116.06       1163.93        36.05 o                         
  11   3   4        976.24        965.03        36.66 o                         
  12   3   4       1558.90       1613.49        71.93 o                         
  13   3   4         53.86         60.87        42.40 o                         
 -13   4   4         11.97         -6.90        41.05 o                         
 -12   4   4         21.63        -31.89        37.19 o                         
 -11   4   4         91.92        159.76        38.48 o                         
 -10   4   4         10.56         -9.01        45.42 o                         
  -9   4   4          5.43         14.14        19.14 o                         
  -8   4   4        390.73        417.44        24.65 o                         
  -7   4   4        100.23         78.48        12.32 o                         
  -6   4   4         39.97         40.34        10.66 o                         
  -5   4   4        474.85        398.78        20.61 o                         
  -4   4   4        537.67        557.18        15.81 o                         
  -3   4   4        183.76        156.94        18.24 o                         
  -2   4   4        932.20        973.43        14.80 o                         
  -1   4   4        990.37        962.17        22.83 o                         
   0   4   4       3100.21       3014.17        44.36 o                         
   1   4   4       3117.68       3219.40        37.27 o                         
   2   4   4        183.50        200.44         9.21 o                         
   3   4   4        286.03        273.02        18.40 o                         
   4   4   4         18.63         32.78         9.62 o                         
   5   4   4        438.43        467.70        17.34 o                         
   6   4   4        757.67        706.74        31.09 o                         
   7   4   4         94.06         96.02        14.55 o                         
   8   4   4         21.28        -14.14        14.14 o                         
   9   4   4        157.95        151.89        25.63 o                         
  10   4   4        329.21        285.66        37.89 o                         
  11   4   4          4.75         81.36        43.61 o                         
  12   4   4         13.44          1.48        37.49 o                         
 -12   5   4        518.73        430.34        49.45 o                         
 -11   5   4        138.54        118.85        47.24 o                         
 -10   5   4       1568.77       1704.32        65.39 o                         
  -9   5   4        177.17        199.96        33.33 o                         
  -8   5   4       1537.98       1630.95        77.24 o                         
  -7   5   4        194.44        207.20        33.42 o                         
  -6   5   4        744.11        628.42        29.19 o                         
  -5   5   4        541.79        506.42        18.48 o                         
  -4   5   4       4552.04       4310.35        51.10 o                         
  -3   5   4       1004.25        838.33        16.90 o                         
  -2   5   4       5038.96       5033.16        53.27 o                         
  -1   5   4         21.85         61.05        10.28 o                         
   0   5   4       1744.52       1648.42        26.02 o                         
   1   5   4          5.32         -0.26         7.77 o                         
   2   5   4        944.12        964.86        15.88 o                         
   3   5   4       1074.06       1100.21        19.37 o                         
   4   5   4       4896.61       4931.87        65.17 o                         
   5   5   4        344.70        303.29        15.56 o                         
   6   5   4       3024.37       2656.79        54.52 o                         
   7   5   4        168.82        175.24        23.84 o                         
   8   5   4        964.41        960.50        41.07 o                         
   9   5   4         76.12        102.33        28.30 o                         
  10   5   4        542.82        601.84        46.88 o                         
  11   5   4        472.71        394.53        48.17 o                         
 -11   6   4         12.28         56.38        39.58 o                         
 -10   6   4         15.63        -27.12        34.40 o                         
  -9   6   4          3.32         31.98        49.96 o                         
  -8   6   4        333.75        353.87        34.41 o                         
  -7   6   4        273.03        263.12        30.49 o                         
  -6   6   4        101.54        142.40        22.09 o                         
  -5   6   4         40.48         41.37        17.68 o                         
  -4   6   4          1.85         12.54        18.69 o                         
  -3   6   4         91.16        109.68        35.14 o                         
  -2   6   4        226.89        199.82        19.27 o                         
  -1   6   4         28.00         89.97        31.04 o                         
   0   6   4        291.86        248.20        30.66 o                         
   1   6   4        370.91        283.85        28.06 o                         
   2   6   4         66.65         78.60         8.28 o                         
   3   6   4         87.19        120.48        34.39 o                         
   4   6   4         13.52          7.22        24.83 o                         
   5   6   4          7.54         37.21        23.76 o                         
   6   6   4         50.08         61.26        21.58 o                         
   7   6   4          5.24         35.99        23.65 o                         
   8   6   4         11.19         19.60        25.87 o                         
   9   6   4          1.56        -28.03        28.03 o                         
  10   6   4        137.53        142.01        41.05 o                         
  -9   7   4         32.49         -2.76        35.90 o                         
  -8   7   4        339.29        342.19        38.29 o                         
  -7   7   4        209.69        148.97        31.27 o                         
  -6   7   4        102.18         98.44        23.61 o                         
  -5   7   4        357.40        398.84        26.22 o                         
  -4   7   4        850.35        796.02        35.59 o                         
  -3   7   4        151.97         84.79        19.08 o                         
  -2   7   4        671.69        633.39        34.53 o                         
  -1   7   4        403.17        446.99        72.68 o                         
   0   7   4        725.17        872.24        83.59 o                         
   1   7   4        567.98        567.24        35.62 o                         
   2   7   4        167.26        213.95        32.23 o                         
   3   7   4        716.45        605.23        27.24 o                         
   4   7   4        840.49        744.63        54.92 o                         
   5   7   4        140.63        150.66        25.73 o                         
   6   7   4        616.11        658.40        34.52 o                         
   7   7   4        266.68        274.53        31.08 o                         
   8   7   4        324.03        342.25        35.08 o                         
   9   7   4         27.82         -7.88        32.08 o                         
  -7   8   4        163.34        134.82        34.40 o                         
  -6   8   4          8.20        -10.96        25.28 o                         
  -5   8   4         14.15         43.02        34.36 o                         
  -4   8   4          0.97        -29.08        29.08 o                         
  -3   8   4         14.39         61.77        69.04 o                         
  -2   8   4          1.30         94.48        67.23 o                         
  -1   8   4         29.42         89.03        65.41 o                         
   0   8   4         22.83         96.30        72.68 o                         
   1   8   4         49.34         99.93        69.04 o                         
   2   8   4         68.79        152.62        70.86 o                         
   3   8   4         80.80        210.76        74.49 o                         
   4   8   4          7.74         25.22        20.24 o                         
   5   8   4         17.04         63.29        38.47 o                         
   6   8   4          4.95         19.50        25.72 o                         
   7   8   4         12.03         60.83        29.89 o                         
  -4   9   4        194.26        163.53        81.76 o                         
  -3   9   4         59.98        148.99        83.58 o                         
  -2   9   4        173.55        227.12        85.40 o                         
  -1   9   4         73.53        105.38        74.49 o                         
   0   9   4        422.79        427.00        87.22 o                         
   1   9   4         33.12         87.21        72.68 o                         
   2   9   4         68.40        178.06        85.40 o                         
   3   9   4        153.77        241.65        85.40 o                         
   4   9   4        166.77        314.33        96.30 o                         
 -13   0   5        423.57        393.07        43.03 o                         
 -11   0   5       2132.27       2057.00        63.61 o                         
  -9   0   5       1127.71       1089.56        42.41 o                         
  -7   0   5       1903.96       2070.66        56.36 o                         
  -5   0   5      33313.08      34036.59       388.15 o                         
  -3   0   5      14630.78      14637.03       169.24 o                         
  -1   0   5       8390.90       8797.27       125.56 o                         
   1   0   5      25723.22      26148.06       294.73 o                         
   3   0   5      46962.86      47974.98       510.74 o                         
   5   0   5         37.28         28.98        13.44 o                         
   7   0   5       5252.84       4822.82        88.78 o                         
   9   0   5       1289.75       1220.07        31.38 o                         
  11   0   5       1867.74       1899.29        62.32 o                         
  13   0   5        707.70        651.49        51.35 o                         
 -14   1   5         37.15         55.80        27.78 o                         
 -13   1   5       1019.39       1162.60        42.87 o                         
 -12   1   5          1.91         19.22        22.46 o                         
 -11   1   5        939.74        927.91        36.52 o                         
 -10   1   5        204.00        185.79        20.46 o                         
  -9   1   5        793.02        758.69        27.11 o                         
  -8   1   5         24.87         32.40        14.13 o                         
  -7   1   5         12.11         10.97         7.19 o                         
  -6   1   5       1160.09       1230.09        19.91 o                         
  -5   1   5      17652.55      20117.16       151.49 o                         
  -4   1   5        150.35        159.33         5.81 o                         
  -3   1   5      25674.06      27254.01       218.13 o                         
  -2   1   5         73.34         67.82         4.50 o                         
  -1   1   5       3321.71       3492.94        37.10 o                         
   0   1   5       6807.47       7021.90        63.55 o                         
   1   1   5       1623.02       1887.60        18.68 o                         
   2   1   5        100.10        100.31         4.76 o                         
   3   1   5      26758.33      27799.76       194.03 o                         
   4   1   5       5268.91       5314.86        42.97 o                         
   5   1   5      16093.39      17032.64       143.34 o                         
   6   1   5         82.33        105.39        12.43 o                         
   7   1   5          5.17         -3.29        10.39 o                         
   8   1   5         36.92         63.95        12.27 o                         
   9   1   5        310.24        289.30        16.68 o                         
  10   1   5         74.81        112.44        19.66 o                         
  11   1   5       1742.98       1903.08        46.25 o                         
  12   1   5          3.53         83.89        27.01 o                         
  13   1   5        942.25        879.24        39.46 o                         
  14   1   5         41.25        104.90        38.29 o                         
 -14   2   5          5.03        -32.15        32.15 o                         
 -13   2   5        332.11        387.55        31.49 o                         
 -12   2   5         79.74        107.22        23.74 o                         
 -11   2   5       1474.56       1488.94        41.48 o                         
 -10   2   5          1.39          1.00        17.70 o                         
  -9   2   5       1378.28       1377.81        32.66 o                         
  -8   2   5       1464.96       1340.25        25.98 o                         
  -7   2   5       2348.99       2325.36        30.40 o                         
  -6   2   5         27.99         30.50         8.23 o                         
  -5   2   5      13813.97      14431.09       103.72 o                         
  -4   2   5        816.48        834.25        11.85 o                         
  -3   2   5       3548.97       3376.19        28.66 o                         
  -2   2   5       1422.65       1363.24        12.79 o                         
  -1   2   5         93.38         48.61         3.65 o                         
   0   2   5       2447.75       2758.27        28.05 o                         
   1   2   5       1197.95       1065.67        11.00 o                         
   2   2   5      18377.80      19243.47       138.17 o                         
   3   2   5      15054.48      15385.94       112.71 o                         
   4   2   5        279.59        278.27         8.18 o                         
   5   2   5        644.42        506.64        13.11 o                         
   6   2   5       2412.01       2328.01        33.57 o                         
   7   2   5       5275.47       5147.26        60.66 o                         
   8   2   5         66.86         65.90        13.55 o                         
   9   2   5       1146.29       1194.21        28.99 o                         
  10   2   5         22.75         42.23        19.29 o                         
  11   2   5       2202.49       2147.58        47.31 o                         
  12   2   5        170.45        245.90        36.10 o                         
  13   2   5        743.91        755.29        37.76 o                         
 -13   3   5        774.03        842.70        57.65 o                         
 -12   3   5          0.63          6.15        26.41 o                         
 -11   3   5        469.57        454.23        31.33 o                         
 -10   3   5        198.71        235.81        20.75 o                         
  -9   3   5        367.70        404.61        21.86 o                         
  -8   3   5          7.88         40.30        12.23 o                         
  -7   3   5        604.54        611.35        19.13 o                         
  -6   3   5        665.86        716.97        15.94 o                         
  -5   3   5      10176.77      10506.33        85.15 o                         
  -4   3   5        206.11        180.72         7.00 o                         
  -3   3   5       3233.53       3508.17        37.49 o                         
  -2   3   5        120.86        131.90         8.70 o                         
  -1   3   5       6199.31       6115.04        66.26 o                         
   0   3   5       4383.90       4646.28        51.83 o                         
   1   3   5        227.19        168.72         7.87 o                         
   2   3   5        368.26        340.78         9.97 o                         
   3   3   5       5259.44       5663.30        47.72 o                         
   4   3   5        989.26        922.86        14.40 o                         
   5   3   5       3822.11       3893.25        41.83 o                         
   6   3   5        528.12        562.95        18.20 o                         
   7   3   5        303.19        335.71        20.94 o                         
   8   3   5        646.56        634.74        29.20 o                         
   9   3   5         76.63        106.73        16.61 o                         
  10   3   5          1.86         17.60        23.86 o                         
  11   3   5        822.47        949.75        43.25 o                         
  12   3   5         52.66        109.71        40.45 o                         
  13   3   5        626.62        578.17        55.20 o                         
 -12   4   5          2.71          2.35        39.17 o                         
 -11   4   5        759.49        697.78        59.97 o                         
 -10   4   5         19.81         54.14        31.81 o                         
  -9   4   5       1587.46       1630.22        42.84 o                         
  -8   4   5         51.15         40.87        16.26 o                         
  -7   4   5       1668.84       1760.04        27.39 o                         
  -6   4   5          8.90         21.64        10.67 o                         
  -5   4   5       1706.88       1678.76        25.74 o                         
  -4   4   5         39.40         36.60         9.45 o                         
  -3   4   5       4837.64       4579.92        54.21 o                         
  -2   4   5       1743.70       1646.00        22.85 o                         
  -1   4   5       7792.33       7494.74        80.09 o                         
   0   4   5         10.95         35.35         8.05 o                         
   1   4   5        921.69        879.64        15.37 o                         
   2   4   5        301.79        263.19        11.38 o                         
   3   4   5       4349.73       4398.79        48.45 o                         
   4   4   5        484.45        560.54        16.68 o                         
   5   4   5       3316.97       3405.91        43.67 o                         
   6   4   5        425.47        423.92        21.02 o                         
   7   4   5       3012.43       2906.78        46.47 o                         
   8   4   5        209.76        263.34        21.01 o                         
   9   4   5         33.81         29.05        23.78 o                         
  10   4   5         70.02        103.73        35.31 o                         
  11   4   5        904.82        953.70        56.49 o                         
  12   4   5         50.98         48.08        63.59 o                         
 -12   5   5          9.14        -38.10        40.87 o                         
 -11   5   5        157.31        140.12        50.87 o                         
 -10   5   5         56.35         83.41        34.40 o                         
  -9   5   5        233.06        179.01        31.46 o                         
  -8   5   5          1.81         63.86        22.72 o                         
  -7   5   5        878.70        851.98        34.59 o                         
  -6   5   5         28.23          4.06        17.53 o                         
  -5   5   5       2101.84       2192.99        35.90 o                         
  -4   5   5         57.54         92.24        11.53 o                         
  -3   5   5        132.20        143.12        15.47 o                         
  -2   5   5         52.84         65.18        14.95 o                         
  -1   5   5       1922.60       1826.22        70.90 o                         
   0   5   5          3.37         21.57         8.12 o                         
   1   5   5       1872.78       1825.88        28.07 o                         
   2   5   5         69.36         69.91         7.51 o                         
   3   5   5       1297.78       1176.83        20.95 o                         
   4   5   5         17.96         35.11        12.11 o                         
   5   5   5       1233.79       1264.77        33.27 o                         
   6   5   5         58.69         86.30        22.91 o                         
   7   5   5       1323.37       1365.62        54.22 o                         
   8   5   5        106.90        130.04        26.60 o                         
   9   5   5        236.96        217.50        31.33 o                         
  10   5   5         14.63         -4.54        35.97 o                         
  11   5   5        208.98        203.66        42.40 o                         
 -11   6   5        231.81        186.78        43.63 o                         
 -10   6   5          2.33        -10.80        55.42 o                         
  -9   6   5        458.33        502.94        41.62 o                         
  -8   6   5          0.53         19.05        25.33 o                         
  -7   6   5        167.87        227.27        25.90 o                         
  -6   6   5         83.51        117.31        21.29 o                         
  -5   6   5         90.26        112.90        18.91 o                         
  -4   6   5        145.72        206.90        32.71 o                         
  -3   6   5       1164.62        998.19        24.36 o                         
  -2   6   5         15.01          1.18         6.92 o                         
  -1   6   5       3033.77       2867.55        60.31 o                         
   0   6   5        295.39        264.47        30.89 o                         
   1   6   5        321.81        339.20        15.38 o                         
   2   6   5          7.67         -8.00         8.00 o                         
   3   6   5        682.61        766.02        52.49 o                         
   4   6   5         74.55         79.99        18.83 o                         
   5   6   5       1087.08       1198.42        37.66 o                         
   6   6   5        186.55        134.95        23.92 o                         
   7   6   5       1038.31        913.73        41.01 o                         
   8   6   5          1.44          9.90        32.78 o                         
   9   6   5          0.12        -25.43        28.93 o                         
  10   6   5          1.74         24.37        37.19 o                         
  -9   7   5        136.64         87.83        37.75 o                         
  -8   7   5          0.77        -19.23        30.51 o                         
  -7   7   5        220.35        195.73        29.11 o                         
  -6   7   5          9.01        -17.56        21.66 o                         
  -5   7   5        642.78        582.39        45.61 o                         
  -4   7   5        143.11        149.40        54.51 o                         
  -3   7   5         43.52         82.68        31.80 o                         
  -2   7   5        215.70        229.02        49.06 o                         
  -1   7   5        314.60        323.43        69.05 o                         
   0   7   5          0.13         59.96        58.14 o                         
   1   7   5        248.21        221.28        30.93 o                         
   2   7   5         94.36        121.91        37.30 o                         
   3   7   5        273.01        275.63        20.28 o                         
   4   7   5         92.44        111.05        37.74 o                         
   5   7   5        124.45        163.18        24.23 o                         
   6   7   5         10.61         34.89        24.16 o                         
   7   7   5        114.83        152.53        29.49 o                         
   8   7   5         37.89         59.00        29.97 o                         
   9   7   5         62.01         22.98        33.11 o                         
  -7   8   5        127.37         86.53        30.75 o                         
  -6   8   5         59.73         39.17        34.93 o                         
  -5   8   5        279.31        326.13        41.13 o                         
  -4   8   5        148.59        192.60        76.31 o                         
  -3   8   5        245.94        310.70        76.31 o                         
  -2   8   5         59.14        168.97        74.49 o                         
  -1   8   5        238.48        316.15        76.31 o                         
   0   8   5          2.07         85.39        67.23 o                         
   1   8   5        106.37        218.03        79.95 o                         
   2   8   5         28.98        190.78        76.31 o                         
   3   8   5        266.76        278.02        56.33 o                         
   4   8   5         99.12         69.31        36.89 o                         
   5   8   5        228.94        245.11        31.31 o                         
   6   8   5         68.39         85.03        27.86 o                         
   7   8   5        348.92        339.01        35.08 o                         
  -4   9   5         24.75         98.11        83.58 o                         
  -3   9   5         76.99        214.40        85.40 o                         
  -2   9   5         24.09         83.58        81.76 o                         
  -1   9   5         60.97        205.31        79.94 o                         
   0   9   5          2.28        118.10        76.31 o                         
   1   9   5         34.57         69.04        81.76 o                         
   2   9   5         46.20        258.00        90.85 o                         
   3   9   5        146.01        219.85        92.66 o                         
 -14   0   6        356.57        326.28        44.97 o                         
 -12   0   6        442.58        535.94        44.31 o                         
 -10   0   6       1419.95       1487.59        51.41 o                         
  -8   0   6       3877.47       3737.20       149.13 o                         
  -6   0   6        749.73        695.27        27.61 o                         
  -4   0   6      24360.82      26978.81       308.20 o                         
  -2   0   6      53539.16      57392.06       784.78 o                         
   0   0   6      32641.83      33015.32       808.13 o                         
   2   0   6        207.42        226.53         8.60 o                         
   4   0   6      17591.57      17177.12       175.48 o                         
   6   0   6      12888.98      12815.72       194.77 o                         
   8   0   6       1704.74       1725.24        50.13 o                         
  10   0   6       3353.97       3161.67        87.27 o                         
  12   0   6       2588.78       2412.14        74.55 o                         
 -14   1   6        188.60        201.49        31.26 o                         
 -13   1   6          0.92         51.81        25.73 o                         
 -12   1   6        381.90        428.32        29.70 o                         
 -11   1   6         36.68         78.07        21.54 o                         
 -10   1   6       2374.54       2293.41        44.30 o                         
  -9   1   6          3.36         57.12        16.75 o                         
  -8   1   6        788.33        801.46        24.75 o                         
  -7   1   6        382.74        347.99        11.51 o                         
  -6   1   6       3625.31       3986.47        42.78 o                         
  -5   1   6        328.46        359.19        10.25 o                         
  -4   1   6      34160.51      36211.89       282.27 o                         
  -3   1   6       5522.86       5861.43        56.05 o                         
  -2   1   6        703.45        705.90        14.06 o                         
  -1   1   6        469.69        454.33         8.83 o                         
   0   1   6       2338.53       2693.44        30.25 o                         
   1   1   6        122.87        101.91         5.44 o                         
   2   1   6      14682.84      14953.73       113.53 o                         
   3   1   6         14.96         27.16         4.87 o                         
   4   1   6      24637.85      25666.23       181.31 o                         
   5   1   6         24.71         58.02        10.65 o                         
   6   1   6        560.06        587.19        19.52 o                         
   7   1   6        229.47        269.00        15.31 o                         
   8   1   6        632.49        623.63        21.12 o                         
   9   1   6         17.64         10.65        13.30 o                         
  10   1   6        494.00        523.86        27.02 o                         
  11   1   6         18.49        106.77        21.33 o                         
  12   1   6       1632.46       1742.06        47.24 o                         
  13   1   6          5.81        107.61        29.23 o                         
 -14   2   6        330.62        262.06        47.07 o                         
 -13   2   6        102.80         79.66        31.49 o                         
 -12   2   6       1333.19       1374.77        41.78 o                         
 -11   2   6         59.20         40.07        26.72 o                         
 -10   2   6       2304.12       2289.68        44.98 o                         
  -9   2   6         47.02         77.07        16.81 o                         
  -8   2   6       3180.98       3095.14        38.33 o                         
  -7   2   6        159.07        161.63        12.05 o                         
  -6   2   6       3289.06       3364.28        38.33 o                         
  -5   2   6       6976.64       7153.53        59.01 o                         
  -4   2   6      10889.98      11374.11        91.31 o                         
  -3   2   6        769.29        806.10        10.97 o                         
  -2   2   6       3993.23       4130.34        37.46 o                         
  -1   2   6       2441.81       2485.67        26.18 o                         
   0   2   6       6524.83       6656.49        57.19 o                         
   1   2   6        410.61        336.20         6.31 o                         
   2   2   6       4278.00       4215.77        34.02 o                         
   3   2   6       1284.61       1191.40        14.34 o                         
   4   2   6       6363.33       6469.38        49.29 o                         
   5   2   6         23.02         10.36         7.46 o                         
   6   2   6       5900.45       5907.25        81.32 o                         
   7   2   6        364.03        360.27        17.35 o                         
   8   2   6       2796.70       2750.10        41.61 o                         
   9   2   6        497.38        478.87        21.25 o                         
  10   2   6       3266.50       3112.58        54.92 o                         
  11   2   6          4.45         67.47        20.99 o                         
  12   2   6       1196.58       1262.19        43.66 o                         
  13   2   6         54.70         91.17        32.85 o                         
 -13   3   6          1.96         40.84        41.74 o                         
 -12   3   6        452.76        447.16        35.88 o                         
 -11   3   6         20.38         55.28        24.72 o                         
 -10   3   6        343.96        374.60        23.52 o                         
  -9   3   6        271.06        244.05        19.99 o                         
  -8   3   6        579.12        596.24        20.30 o                         
  -7   3   6       3891.36       3802.55        46.84 o                         
  -6   3   6       1500.53       1553.59        23.05 o                         
  -5   3   6         92.50        152.08         7.64 o                         
  -4   3   6       4763.80       4856.07        45.70 o                         
  -3   3   6       3303.83       3411.11        37.06 o                         
  -2   3   6        527.95        499.08         9.66 o                         
  -1   3   6       3513.98       3553.29        49.48 o                         
   0   3   6       5704.23       5650.64        74.25 o                         
   1   3   6       1149.24       1066.80        18.13 o                         
   2   3   6       2352.56       2261.74        26.27 o                         
   3   3   6         66.55         72.67         5.65 o                         
   4   3   6       3785.74       3954.47        34.42 o                         
   5   3   6         16.48         14.57        11.10 o                         
   6   3   6       2373.68       2273.17        35.02 o                         
   7   3   6        696.59        745.82        22.84 o                         
   8   3   6       1388.52       1338.96        30.11 o                         
   9   3   6          3.43         18.68        15.71 o                         
  10   3   6         17.07         40.40        19.59 o                         
  11   3   6         48.53        105.51        37.66 o                         
  12   3   6        732.60        770.18        52.63 o                         
  13   3   6          1.25         65.46        42.34 o                         
 -12   4   6       1150.76       1066.77        59.74 o                         
 -11   4   6          7.94         -8.18        34.69 o                         
 -10   4   6       1220.53       1286.73        55.26 o                         
  -9   4   6         28.14         28.45        19.21 o                         
  -8   4   6        938.79        845.21        28.02 o                         
  -7   4   6         70.24         43.52         7.19 o                         
  -6   4   6       3284.15       3259.34        41.62 o                         
  -5   4   6       3832.48       3846.38        44.52 o                         
  -4   4   6       5109.36       5329.35        64.24 o                         
  -3   4   6        343.83        401.80        21.24 o                         
  -2   4   6        626.88        565.52        13.07 o                         
  -1   4   6        816.27        846.90        14.08 o                         
   0   4   6       8801.54       8789.36       112.84 o                         
   1   4   6       2587.52       2698.50        34.87 o                         
   2   4   6      15292.85      15448.96       165.98 o                         
   3   4   6       1489.28       1416.45        37.66 o                         
   4   4   6       1991.59       1916.09        28.96 o                         
   5   4   6         11.16          2.60         5.24 o                         
   6   4   6       1933.94       1931.81        37.26 o                         
   7   4   6         39.51         59.79        15.24 o                         
   8   4   6       2899.71       2988.73        63.43 o                         
   9   4   6        531.91        518.47        34.19 o                         
  10   4   6       2814.84       2628.95       136.34 o                         
  11   4   6         99.91        134.42        49.97 o                         
  12   4   6        476.29        527.55        52.63 o                         
 -12   5   6        231.53        229.83        43.63 o                         
 -11   5   6         13.30         60.23        39.04 o                         
 -10   5   6        136.06        129.91        34.69 o                         
  -9   5   6        128.01        111.27        30.01 o                         
  -8   5   6        484.30        455.75        29.84 o                         
  -7   5   6        409.36        405.03        35.59 o                         
  -6   5   6        685.89        782.03        30.98 o                         
  -5   5   6          5.59         58.77        18.18 o                         
  -4   5   6       2025.09       1966.22        32.19 o                         
  -3   5   6         34.95         32.49        12.33 o                         
  -2   5   6        958.30        955.45        17.40 o                         
  -1   5   6        290.54        244.77        19.82 o                         
   0   5   6       3407.52       3396.04        48.96 o                         
   1   5   6          1.84          9.65        10.59 o                         
   2   5   6         41.33         34.93         9.70 o                         
   3   5   6         52.63         85.62        15.78 o                         
   4   5   6        481.79        498.14        23.28 o                         
   5   5   6          1.83          9.52        12.76 o                         
   6   5   6       1204.14       1326.95        41.02 o                         
   7   5   6         97.31        129.68        24.33 o                         
   8   5   6        816.61        797.58        38.94 o                         
   9   5   6          7.44         43.54        28.73 o                         
  10   5   6          5.16         30.69        35.90 o                         
  11   5   6         98.55        159.53        45.42 o                         
 -10   6   6        413.22        469.48        53.60 o                         
  -9   6   6        384.10        365.80        39.58 o                         
  -8   6   6        643.38        558.40        34.56 o                         
  -7   6   6         96.93         81.88        23.41 o                         
  -6   6   6       1032.13        990.46        40.70 o                         
  -5   6   6         75.91         25.77        23.05 o                         
  -4   6   6       1405.91       1494.98        43.96 o                         
  -3   6   6        187.61        231.97        49.97 o                         
  -2   6   6        489.71        503.75        16.26 o                         
  -1   6   6        875.39        850.49        31.74 o                         
   0   6   6       3136.59       2945.73        44.46 o                         
   1   6   6         27.61         14.33        12.06 o                         
   2   6   6       3591.71       3387.30        40.58 o                         
   3   6   6        126.98         97.68        36.30 o                         
   4   6   6        259.28        251.08        38.90 o                         
   5   6   6        264.71        294.66        36.33 o                         
   6   6   6        287.81        308.52        27.17 o                         
   7   6   6        151.03        151.19        27.05 o                         
   8   6   6        533.11        578.77        37.50 o                         
   9   6   6        229.92        191.03        33.61 o                         
  10   6   6        979.34        789.46        55.21 o                         
  -9   7   6         44.24         71.67        36.66 o                         
  -8   7   6         74.20         57.64        31.14 o                         
  -7   7   6          0.30        -13.06        25.44 o                         
  -6   7   6          0.48         -6.91        22.46 o                         
  -5   7   6         45.73         72.70        32.11 o                         
  -4   7   6        283.78        321.35        26.90 o                         
  -3   7   6        347.24        451.52        28.63 o                         
  -2   7   6        153.73        205.84        33.61 o                         
  -1   7   6         97.97         79.90        29.07 o                         
   0   7   6        575.06        468.02        59.06 o                         
   1   7   6         14.73         19.70        48.15 o                         
   2   7   6         18.84         52.84        83.58 o                         
   3   7   6        365.99        404.06        79.82 o                         
   4   7   6        304.08        322.51        32.76 o                         
   5   7   6         86.36         71.15        22.94 o                         
   6   7   6        236.60        245.70        28.59 o                         
   7   7   6          1.67         14.66        27.87 o                         
   8   7   6        262.01        269.30        35.08 o                         
   9   7   6          8.25         37.85        33.77 o                         
  -7   8   6         14.37        -28.50        28.50 o                         
  -6   8   6        298.40        236.16        44.10 o                         
  -5   8   6          8.17        -22.19        32.96 o                         
  -4   8   6        262.74        303.44        81.76 o                         
  -3   8   6        163.26        198.05        72.68 o                         
  -2   8   6         49.40        183.51        72.68 o                         
  -1   8   6        549.22        586.92        94.49 o                         
   0   8   6        476.56        605.08        96.30 o                         
   1   8   6         80.90        150.81        72.68 o                         
   2   8   6        738.24        594.26        99.94 o                         
   3   8   6        126.88        118.25        81.76 o                         
   4   8   6        263.58        259.47        26.26 o                         
   5   8   6        225.03        192.16        31.16 o                         
   6   8   6        208.93        225.98        42.99 o                         
   7   8   6        156.31        127.01        32.41 o                         
  -3   9   6         61.71         90.85        76.31 o                         
  -2   9   6         43.91         85.40        76.31 o                         
  -1   9   6         27.24        110.83        74.49 o                         
   0   9   6        142.15        147.17        78.13 o                         
   1   9   6         17.25        127.18        78.13 o                         
   2   9   6          9.46        179.87        83.58 o                         
   3   9   6         26.04        205.31        92.66 o                         
 -13   0   7        111.88         61.20        36.46 o                         
 -11   0   7         10.54        -12.96        28.71 o                         
  -9   0   7       3021.41       2994.52        68.14 o                         
  -7   0   7        145.62        126.77        10.62 o                         
  -5   0   7       8002.24       8143.29       192.24 o                         
  -3   0   7       1257.12       1280.78        27.62 o                         
  -1   0   7       2428.09       2641.56        70.06 o                         
   1   0   7       4215.54       4555.12        57.49 o                         
   3   0   7       3143.13       3223.69        40.25 o                         
   5   0   7       2720.87       2523.12        53.36 o                         
   7   0   7          8.24         20.49        18.60 o                         
   9   0   7        176.10        200.11        28.89 o                         
  11   0   7        156.94        147.64        32.59 o                         
  13   0   7          2.11         23.62        34.69 o                         
 -14   1   7          3.69        -26.06        27.32 o                         
 -13   1   7       1008.84       1063.92        43.37 o                         
 -12   1   7          1.14        -22.99        22.99 o                         
 -11   1   7       1152.88       1180.91        37.60 o                         
 -10   1   7         51.99         54.72        18.64 o                         
  -9   1   7       3125.09       3195.96        59.31 o                         
  -8   1   7        427.46        418.29        25.59 o                         
  -7   1   7      10964.45      10815.81       102.55 o                         
  -6   1   7          2.15         -1.30         7.48 o                         
  -5   1   7      17859.32      19395.27       183.86 o                         
  -4   1   7       5297.28       5465.28        54.55 o                         
  -3   1   7        229.94        227.92         7.94 o                         
  -2   1   7         85.81         65.18         5.16 o                         
  -1   1   7      28410.13      29766.38       290.30 o                         
   0   1   7      10224.33      10981.84       110.60 o                         
   1   1   7      25105.27      25783.16       226.02 o                         
   2   1   7         74.18         50.29         4.89 o                         
   3   1   7       5675.86       5751.86        45.56 o                         
   4   1   7        773.16        713.45        13.62 o                         
   5   1   7      11834.85      11706.17       125.63 o                         
   6   1   7       1187.66       1148.97        26.50 o                         
   7   1   7      13148.72      13117.42       143.35 o                         
   8   1   7        231.94        250.33        16.17 o                         
   9   1   7       2925.40       2865.41        43.97 o                         
  10   1   7         47.12         57.34        19.72 o                         
  11   1   7       2458.11       2318.43        49.02 o                         
  12   1   7         17.21         79.32        24.27 o                         
  13   1   7       2006.14       1915.50        51.95 o                         
 -13   2   7        105.12         84.79        32.09 o                         
 -12   2   7         57.38         97.72        24.24 o                         
 -11   2   7         22.33         36.01        21.02 o                         
 -10   2   7         28.04         61.73        19.01 o                         
  -9   2   7        498.13        502.64        23.79 o                         
  -8   2   7        125.04        136.37        11.39 o                         
  -7   2   7         19.14          6.60         9.37 o                         
  -6   2   7       3245.28       3274.02        40.62 o                         
  -5   2   7       1471.62       1548.87        21.54 o                         
  -4   2   7         13.54         15.65         5.65 o                         
  -3   2   7       1417.15       1495.59        17.96 o                         
  -2   2   7       6446.50       6874.86        60.49 o                         
  -1   2   7       1212.95       1265.43        14.31 o                         
   0   2   7          4.31         14.10         3.85 o                         
   1   2   7       2544.25       2720.28        26.08 o                         
   2   2   7       6057.49       6196.13        50.44 o                         
   3   2   7        325.61        322.96        11.58 o                         
   4   2   7       2201.52       2207.54        24.96 o                         
   5   2   7        464.56        455.83        15.70 o                         
   6   2   7        864.25        865.55        21.70 o                         
   7   2   7        340.05        349.54        17.19 o                         
   8   2   7        254.34        282.28        18.31 o                         
   9   2   7         10.74         16.47        14.75 o                         
  10   2   7          5.18         80.03        20.36 o                         
  11   2   7        293.12        291.13        25.83 o                         
  12   2   7         12.98        105.29        25.87 o                         
  13   2   7         52.71         20.32        33.91 o                         
 -13   3   7        664.51        621.20        51.35 o                         
 -12   3   7          9.76         16.73        36.92 o                         
 -11   3   7       1604.34       1508.40        48.24 o                         
 -10   3   7        207.36        228.22        21.35 o                         
  -9   3   7       1853.81       1870.10        33.38 o                         
  -8   3   7        110.57         74.22        13.42 o                         
  -7   3   7       1879.24       1877.65        30.51 o                         
  -6   3   7        284.63        265.41        13.44 o                         
  -5   3   7       9058.82       9240.27        76.65 o                         
  -4   3   7       7468.14       7486.63        61.95 o                         
  -3   3   7       6964.40       6923.71        68.97 o                         
  -2   3   7        390.75        392.11         9.52 o                         
  -1   3   7       8675.15       8910.64        95.96 o                         
   0   3   7       5890.81       6393.29        84.33 o                         
   1   3   7      11647.95      11739.39       111.17 o                         
   2   3   7       1543.74       1539.83        17.99 o                         
   3   3   7       4932.46       4898.60        39.94 o                         
   4   3   7       5710.72       5514.23        45.87 o                         
   5   3   7       3261.77       3261.70        37.93 o                         
   6   3   7          6.87         -1.81        12.83 o                         
   7   3   7       3806.69       3727.40        49.85 o                         
   8   3   7         13.81         18.84        14.41 o                         
   9   3   7       2445.93       2411.66        42.15 o                         
  10   3   7        197.08        212.59        22.58 o                         
  11   3   7       1690.42       1717.74        53.67 o                         
  12   3   7         33.92         61.53        38.29 o                         
  13   3   7       1123.92       1179.89        67.45 o                         
 -12   4   7         80.60        154.98        42.91 o                         
 -11   4   7          0.75        -35.17        35.17 o                         
 -10   4   7         24.53         78.09        31.46 o                         
  -9   4   7          3.70         -6.13        16.76 o                         
  -8   4   7          0.74          5.20        15.58 o                         
  -7   4   7         26.91          1.00         8.47 o                         
  -6   4   7        389.97        397.16        16.66 o                         
  -5   4   7        935.14       1011.25        20.01 o                         
  -4   4   7         64.45         75.63        10.71 o                         
  -3   4   7        250.20        258.19        16.26 o                         
  -2   4   7       1321.56       1416.57        22.50 o                         
  -1   4   7          3.27         -0.49         8.05 o                         
   0   4   7         78.71        107.07        15.88 o                         
   1   4   7        394.61        404.59        14.00 o                         
   2   4   7        878.85        814.25        25.71 o                         
   3   4   7        310.46        260.88        12.47 o                         
   4   4   7          4.78         14.76        11.83 o                         
   5   4   7        121.36        114.54         8.78 o                         
   6   4   7         51.38         44.36        14.95 o                         
   7   4   7        200.89        191.60        17.72 o                         
   8   4   7         17.83         45.50        24.00 o                         
   9   4   7         48.22         83.15        26.91 o                         
  10   4   7        181.28        208.65        35.91 o                         
  11   4   7         25.48         44.39        38.48 o                         
  12   4   7         44.14         83.58        42.40 o                         
 -12   5   7         75.85         50.23        43.46 o                         
 -11   5   7       1363.92       1348.82        99.04 o                         
 -10   5   7        119.60         91.92        35.90 o                         
  -9   5   7        905.61       1032.54        64.76 o                         
  -8   5   7         38.69         74.47        23.78 o                         
  -7   5   7        282.55        254.77        25.01 o                         
  -6   5   7        209.56        198.37        21.85 o                         
  -5   5   7       3702.77       3506.00        49.62 o                         
  -4   5   7        727.05        691.16        21.51 o                         
  -3   5   7       5116.48       5321.65        64.12 o                         
  -2   5   7        209.88        256.20        25.44 o                         
  -1   5   7        762.25        762.46        44.79 o                         
   0   5   7        116.07         91.53        10.59 o                         
   1   5   7       3068.72       3049.49        40.52 o                         
   2   5   7         17.16         -2.33        10.23 o                         
   3   5   7       6519.29       6669.64        71.04 o                         
   4   5   7        678.82        630.86        20.07 o                         
   5   5   7       2870.38       2627.18        39.07 o                         
   6   5   7        134.05        117.52        22.75 o                         
   7   5   7       1344.63       1310.54        44.49 o                         
   8   5   7         74.39        112.22        27.19 o                         
   9   5   7       1356.42       1406.58        89.54 o                         
  10   5   7         50.98         31.06        33.33 o                         
  11   5   7        988.50       1016.76        61.64 o                         
 -10   6   7          0.45         40.35        36.99 o                         
  -9   6   7          8.30         37.67        28.03 o                         
  -8   6   7          4.86         -5.52        25.33 o                         
  -7   6   7          4.17        -18.51        22.82 o                         
  -6   6   7          0.02         -4.70        20.38 o                         
  -5   6   7        144.32        165.75        26.30 o                         
  -4   6   7         12.06         52.81        44.51 o                         
  -3   6   7         11.11         21.63        17.29 o                         
  -2   6   7          6.45         43.71        20.58 o                         
  -1   6   7         97.44        106.35        18.19 o                         
   0   6   7        220.48        229.29        36.49 o                         
   1   6   7        599.25        571.04        33.83 o                         
   2   6   7        211.53        248.58        27.33 o                         
   3   6   7        431.73        406.70        23.48 o                         
   4   6   7         26.13         82.03        37.32 o                         
   5   6   7          3.79         10.59        26.05 o                         
   6   6   7          1.18         31.52        23.10 o                         
   7   6   7         42.74         84.07        26.17 o                         
   8   6   7         44.16         45.19        29.28 o                         
   9   6   7         75.42        108.84        32.74 o                         
  10   6   7         66.91        118.95        41.05 o                         
  -9   7   7        247.60        300.60        42.17 o                         
  -8   7   7         41.02         18.37        29.37 o                         
  -7   7   7        296.63        311.06        30.97 o                         
  -6   7   7        112.12        139.78        25.88 o                         
  -5   7   7        961.89        862.24        44.40 o                         
  -4   7   7        336.96        354.47        29.95 o                         
  -3   7   7        982.23        926.08        38.16 o                         
  -2   7   7        678.20        611.87        37.25 o                         
  -1   7   7        303.38        335.66        81.77 o                         
   0   7   7        322.52        334.33        33.61 o                         
   1   7   7        781.38        657.25       124.48 o                         
   2   7   7         74.94         66.01        18.27 o                         
   3   7   7       1374.15       1214.33        44.62 o                         
   4   7   7        196.06        141.62        26.10 o                         
   5   7   7        581.75        520.02        32.63 o                         
   6   7   7        184.39        194.67        28.70 o                         
   7   7   7        313.47        349.29        33.64 o                         
   8   7   7         75.13         44.52        31.08 o                         
   9   7   7        258.13        254.38        87.21 o                         
  -7   8   7         27.66          3.46        31.30 o                         
  -6   8   7          0.08        -16.58        25.64 o                         
  -5   8   7          2.95         26.63        36.45 o                         
  -4   8   7         47.25         74.49        74.49 o                         
  -3   8   7         42.80         94.48        70.86 o                         
  -2   8   7         44.37         99.93        69.04 o                         
  -1   8   7          4.78        132.63        70.86 o                         
   0   8   7         51.07        212.58        74.49 o                         
   1   8   7         64.80        245.28        81.76 o                         
   2   8   7        170.60        336.14        87.21 o                         
   3   8   7         20.08         48.18        63.59 o                         
   4   8   7          1.36         31.71        59.72 o                         
   5   8   7          1.60         19.10        27.62 o                         
   6   8   7          0.37         59.58        28.93 o                         
  -3   9   7        189.33        208.95        83.58 o                         
  -2   9   7        130.68        196.23        81.76 o                         
  -1   9   7        175.04        370.66        94.48 o                         
   0   9   7         61.91        185.33        89.03 o                         
   1   9   7        365.00        416.10        92.67 o                         
   2   9   7         52.21        199.86        87.21 o                         
   3   9   7        416.44        505.13       109.02 o                         
 -14   0   8        791.65        696.82        54.60 o                         
 -12   0   8       2315.54       2397.76        73.83 o                         
 -10   0   8       1748.08       1594.85        57.18 o                         
  -8   0   8       2803.05       3022.25        66.82 o                         
  -6   0   8      25502.73      26730.06       380.69 o                         
  -4   0   8      22218.51      23636.50       272.01 o                         
  -2   0   8       1811.92       1932.34        36.01 o                         
   0   0   8      23593.42      24272.96       337.49 o                         
   2   0   8      61257.32      62160.60       696.96 o                         
   4   0   8       7072.07       7555.21       119.80 o                         
   6   0   8       7756.71       7625.34       126.19 o                         
   8   0   8       8194.19       8023.82       137.74 o                         
  10   0   8       3455.50       3424.82        81.63 o                         
  12   0   8        897.20        909.49        68.14 o                         
 -14   1   8          0.14        -27.12        27.12 o                         
 -13   1   8          0.71         11.70        26.74 o                         
 -12   1   8        282.32        256.19        26.74 o                         
 -11   1   8         60.49         85.48        20.88 o                         
 -10   1   8        412.87        413.15        24.51 o                         
  -9   1   8         14.40         22.44        16.23 o                         
  -8   1   8       1031.24       1006.39        18.50 o                         
  -7   1   8        723.06        682.85        17.27 o                         
  -6   1   8        412.87        442.96        15.02 o                         
  -5   1   8        199.03        300.63        27.54 o                         
  -4   1   8       1218.75       1093.98        17.84 o                         
  -3   1   8        544.67        650.38        12.31 o                         
  -2   1   8        176.76        200.28        14.16 o                         
  -1   1   8       3439.58       3478.94        39.36 o                         
   0   1   8        262.36        275.87         8.83 o                         
   1   1   8        383.88        441.60         9.71 o                         
   2   1   8       2811.22       2768.56        26.22 o                         
   3   1   8       3591.96       3627.47        33.68 o                         
   4   1   8        355.72        450.43        12.89 o                         
   5   1   8        207.15        250.89        16.00 o                         
   6   1   8         15.71          7.53        12.02 o                         
   7   1   8         27.73         68.11        14.75 o                         
   8   1   8        159.50        130.34        17.37 o                         
   9   1   8          1.06         34.34        15.08 o                         
  10   1   8        835.23        808.70        33.71 o                         
  11   1   8         12.80         60.23        22.08 o                         
  12   1   8         13.42         43.88        24.27 o                         
  13   1   8         13.31         71.17        26.74 o                         
 -13   2   8          3.40        -10.94        28.86 o                         
 -12   2   8       1615.95       1665.65        47.06 o                         
 -11   2   8         45.97         40.72        21.08 o                         
 -10   2   8       2871.54       2746.32        49.88 o                         
  -9   2   8       1163.55       1100.21        24.70 o                         
  -8   2   8       3365.20       3325.71        41.06 o                         
  -7   2   8         66.90         79.13        11.72 o                         
  -6   2   8       7488.35       7579.35        79.31 o                         
  -5   2   8        107.23        106.94         9.83 o                         
  -4   2   8      12414.51      13073.68       113.45 o                         
  -3   2   8       2903.86       2818.94        29.20 o                         
  -2   2   8       4102.58       4169.96        40.99 o                         
  -1   2   8        495.05        432.64         8.72 o                         
   0   2   8       4255.86       4167.19        41.01 o                         
   1   2   8       3378.15       3398.92        32.27 o                         
   2   2   8      12817.24      13296.36       102.44 o                         
   3   2   8         51.29         55.96         6.08 o                         
   4   2   8       6408.05       6627.62        67.57 o                         
   5   2   8       2102.86       2072.24        31.45 o                         
   6   2   8       6408.96       6242.75        70.68 o                         
   7   2   8         52.63         62.69        13.61 o                         
   8   2   8       4984.71       4904.33        62.40 o                         
   9   2   8        183.95        179.75        18.27 o                         
  10   2   8       3518.36       3520.66        60.57 o                         
  11   2   8        161.75        154.34        23.82 o                         
  12   2   8       1196.49       1192.59        44.80 o                         
  13   2   8         13.15         47.90        32.29 o                         
 -13   3   8          1.51        -36.19        39.17 o                         
 -12   3   8         35.07          4.21        26.83 o                         
 -11   3   8        178.67        185.64        27.44 o                         
 -10   3   8         72.42         92.10        18.87 o                         
  -9   3   8         12.57         54.68        14.19 o                         
  -8   3   8        397.91        350.09        17.45 o                         
  -7   3   8        318.96        355.57        18.05 o                         
  -6   3   8       1566.47       1506.56        25.51 o                         
  -5   3   8       1143.64       1044.36        17.11 o                         
  -4   3   8        191.91        241.37         8.18 o                         
  -3   3   8        234.64        249.19        17.50 o                         
  -2   3   8        990.36       1016.58        15.56 o                         
  -1   3   8       4273.56       4281.00        43.70 o                         
   0   3   8       3066.40       3156.01        33.71 o                         
   1   3   8        535.87        536.49        10.78 o                         
   2   3   8        205.07        244.16        23.13 o                         
   3   3   8       1556.65       1554.35        17.52 o                         
   4   3   8       2509.77       2772.12        29.62 o                         
   5   3   8        222.73        235.49        18.10 o                         
   6   3   8        359.39        377.23        19.85 o                         
   7   3   8       1171.64       1170.83        31.00 o                         
   8   3   8         87.64         68.79        15.77 o                         
   9   3   8        249.85        244.64        19.72 o                         
  10   3   8        193.43        177.60        22.39 o                         
  11   3   8         23.66         70.11        27.72 o                         
  12   3   8          2.34        -21.74        36.99 o                         
 -12   4   8        791.76        738.08        54.60 o                         
 -11   4   8        124.09         92.40        35.17 o                         
 -10   4   8       2546.60       2445.43        71.84 o                         
  -9   4   8        882.00        847.04        30.18 o                         
  -8   4   8       2387.78       2482.94        44.40 o                         
  -7   4   8          5.10         26.31        10.24 o                         
  -6   4   8        714.66        732.49        23.14 o                         
  -5   4   8         25.66         19.31        10.56 o                         
  -4   4   8       7006.05       6776.05        69.91 o                         
  -3   4   8       2608.59       2595.72        35.97 o                         
  -2   4   8      11579.60      11919.47       163.89 o                         
  -1   4   8       3649.69       3529.24        52.13 o                         
   0   4   8       4211.14       4061.17        58.68 o                         
   1   4   8         34.30         53.70         9.48 o                         
   2   4   8       4482.77       4485.14        56.62 o                         
   3   4   8        639.75        718.20        23.22 o                         
   4   4   8       6887.81       7077.76        72.68 o                         
   5   4   8       1748.01       1629.65        23.30 o                         
   6   4   8       3517.89       3346.51        66.40 o                         
   7   4   8        185.28        181.56        17.78 o                         
   8   4   8       1713.90       1672.16        49.62 o                         
   9   4   8        144.61        132.32        28.28 o                         
  10   4   8       2190.61       2181.72        75.80 o                         
  11   4   8         78.32         76.25        37.19 o                         
  12   4   8        876.37        827.86        58.45 o                         
 -11   5   8          1.00         -7.93        36.99 o                         
 -10   5   8         67.37         75.08        35.70 o                         
  -9   5   8         52.26         96.25        26.39 o                         
  -8   5   8        325.12        316.13        29.09 o                         
  -7   5   8         17.65        -10.43        20.90 o                         
  -6   5   8        179.26        257.40        22.96 o                         
  -5   5   8        191.86        135.43        18.61 o                         
  -4   5   8       1268.18       1244.38        25.78 o                         
  -3   5   8          5.63         35.64        13.70 o                         
  -2   5   8         47.37         37.38        11.74 o                         
  -1   5   8        172.36        172.85        23.93 o                         
   0   5   8       2046.47       2068.46        36.09 o                         
   1   5   8        803.76        776.35        38.30 o                         
   2   5   8        301.97        235.03        22.29 o                         
   3   5   8         10.86          8.20        13.53 o                         
   4   5   8         19.27         15.37        11.58 o                         
   5   5   8          0.94         51.65        20.27 o                         
   6   5   8        772.14        865.62        37.65 o                         
   7   5   8        114.53        131.54        25.87 o                         
   8   5   8         76.40         59.12        26.99 o                         
   9   5   8        326.85        320.80        34.66 o                         
  10   5   8         40.36         15.40        37.88 o                         
  11   5   8          5.82         35.90        39.06 o                         
 -10   6   8        753.84        801.91        52.49 o                         
  -9   6   8        386.47        361.09        34.33 o                         
  -8   6   8        556.84        629.61        35.83 o                         
  -7   6   8        152.66        128.33        28.42 o                         
  -6   6   8        170.93        202.82        24.94 o                         
  -5   6   8        426.58        464.90        32.50 o                         
  -4   6   8       1718.50       1626.70        49.98 o                         
  -3   6   8         81.81         67.68        19.08 o                         
  -2   6   8       2678.29       2636.87        77.26 o                         
  -1   6   8        711.31        589.13        76.32 o                         
   0   6   8       1528.27       1508.79        40.95 o                         
   1   6   8        660.64        683.31       105.40 o                         
   2   6   8       1785.99       1815.12        52.42 o                         
   3   6   8        152.57        138.87        24.66 o                         
   4   6   8       1532.45       1601.88        43.43 o                         
   5   6   8        124.13        113.18        22.16 o                         
   6   6   8        847.86        788.75        39.83 o                         
   7   6   8        352.26        377.72        32.49 o                         
   8   6   8        503.48        537.49        38.74 o                         
   9   6   8        482.89        444.89        39.56 o                         
  10   6   8        757.85        699.62        61.78 o                         
  -9   7   8          0.00         17.71        32.05 o                         
  -8   7   8         88.66         48.62        29.70 o                         
  -7   7   8          5.56          4.78        26.36 o                         
  -6   7   8        160.52        162.71        26.34 o                         
  -5   7   8          7.36         74.66        28.07 o                         
  -4   7   8         23.45         38.36        55.42 o                         
  -3   7   8        124.06        165.20        77.22 o                         
  -2   7   8         84.80         97.20        66.32 o                         
  -1   7   8         39.78         79.39        57.23 o                         
   0   7   8        249.42        230.92        97.21 o                         
   1   7   8        154.45        141.33        33.61 o                         
   2   7   8         97.19        112.41        28.64 o                         
   3   7   8         42.89         93.65        51.62 o                         
   4   7   8         57.25         22.26        21.24 o                         
   5   7   8          1.05         58.87        24.23 o                         
   6   7   8         24.31         56.54        26.58 o                         
   7   7   8          0.14         58.63        29.18 o                         
   8   7   8          6.48          3.08        31.20 o                         
  -7   8   8        130.58        106.09        31.66 o                         
  -6   8   8        201.27        254.01        31.35 o                         
  -5   8   8        285.77        314.34        79.95 o                         
  -4   8   8        496.01        503.32        87.22 o                         
  -3   8   8         99.63        179.88        81.76 o                         
  -2   8   8        399.76        470.61        90.85 o                         
  -1   8   8        430.10        439.72        85.40 o                         
   0   8   8        336.61        546.92        90.85 o                         
   1   8   8        593.45        599.64        92.67 o                         
   2   8   8        523.16        726.83        99.94 o                         
   3   8   8        218.71        397.92        94.48 o                         
   4   8   8        318.21        295.88        57.89 o                         
   5   8   8         52.51         15.62        34.52 o                         
   6   8   8        358.84        380.78        44.30 o                         
  -3   9   8          1.80        129.00        87.21 o                         
  -2   9   8         16.10         69.04        76.31 o                         
  -1   9   8          4.34        105.38        89.03 o                         
   0   9   8         15.90        163.52        87.21 o                         
   1   9   8         67.86        198.04        85.40 o                         
   2   9   8         33.36        281.62        90.85 o                         
 -13   0   9        121.64         65.93        36.34 o                         
 -11   0   9       1090.79       1064.78        54.60 o                         
  -9   0   9       2292.14       2349.34        61.05 o                         
  -7   0   9        236.98        279.03        36.34 o                         
  -5   0   9       2244.31       2478.45       120.92 o                         
  -3   0   9      37897.12      41280.18       570.71 o                         
  -1   0   9      10662.12      10987.83       158.92 o                         
   1   0   9         54.79         64.89         9.08 o                         
   3   0   9       2741.13       2438.53        33.87 o                         
   5   0   9       9035.73       8441.27       135.93 o                         
   7   0   9       2932.40       3147.17        70.06 o                         
   9   0   9       1588.69       1474.36        53.93 o                         
  11   0   9       1078.59        957.24        54.51 o                         
  13   0   9        421.84        448.51        69.05 o                         
 -14   1   9         37.63         14.19        28.06 o                         
 -13   1   9        245.18        221.98        29.31 o                         
 -12   1   9          9.91         -0.33        23.10 o                         
 -11   1   9       1915.68       1817.40        50.15 o                         
 -10   1   9         59.92         93.84        19.72 o                         
  -9   1   9       1486.66       1458.48        35.56 o                         
  -8   1   9        471.00        453.50        14.36 o                         
  -7   1   9        164.72        192.23        11.41 o                         
  -6   1   9        134.10        140.93        12.93 o                         
  -5   1   9      14558.09      14915.85       154.49 o                         
  -4   1   9       3576.50       3716.36        45.71 o                         
  -3   1   9      11314.63      11405.32       104.82 o                         
  -2   1   9         28.52         23.77         6.09 o                         
  -1   1   9       7336.93       8632.03        89.35 o                         
   0   1   9       2566.91       2546.49        31.15 o                         
   1   1   9       3430.85       3256.11        34.66 o                         
   2   1   9        931.76        895.32        12.93 o                         
   3   1   9      19497.04      19641.49       150.35 o                         
   4   1   9        206.15        183.10        12.43 o                         
   5   1   9       1195.53       1124.39        25.21 o                         
   6   1   9       1205.93       1119.86        27.03 o                         
   7   1   9       1631.54       1583.03        34.28 o                         
   8   1   9         50.88         57.89        16.31 o                         
   9   1   9       3402.21       3162.51        48.09 o                         
  10   1   9        135.89        158.95        22.47 o                         
  11   1   9        731.70        753.87        39.27 o                         
  12   1   9          1.14          1.29        23.42 o                         
  13   1   9        318.04        328.27        31.31 o                         
 -13   2   9        311.04        284.54        44.37 o                         
 -12   2   9        115.86        168.51        25.71 o                         
 -11   2   9       1454.64       1353.05        39.49 o                         
 -10   2   9        401.43        419.86        24.46 o                         
  -9   2   9       2119.44       2036.48        34.20 o                         
  -8   2   9         66.10         77.13        13.52 o                         
  -7   2   9        740.33        734.77        20.42 o                         
  -6   2   9       3813.29       3838.77        46.32 o                         
  -5   2   9       2185.61       2087.64        32.44 o                         
  -4   2   9         14.83         35.50         6.82 o                         
  -3   2   9       9378.61       9989.46        98.43 o                         
  -2   2   9       3395.97       3586.72        36.60 o                         
  -1   2   9       5108.14       5030.41        54.84 o                         
   0   2   9        593.53        538.68        10.68 o                         
   1   2   9        593.75        539.81        14.00 o                         
   2   2   9        805.34        788.87        13.62 o                         
   3   2   9       1764.61       1756.19        22.22 o                         
   4   2   9       2634.43       2690.17        34.46 o                         
   5   2   9       4015.21       3900.88        60.52 o                         
   6   2   9        453.93        453.95        18.64 o                         
   7   2   9       2117.48       2124.08        36.34 o                         
   8   2   9       1022.40       1019.15        34.86 o                         
   9   2   9        596.03        625.32        25.14 o                         
  10   2   9          8.58         71.22        21.08 o                         
  11   2   9        414.28        453.87        29.47 o                         
  12   2   9         32.01         72.54        31.21 o                         
  13   2   9        287.74        296.17        37.19 o                         
 -13   3   9        263.91        239.71        45.60 o                         
 -12   3   9          0.72        -26.74        26.74 o                         
 -11   3   9        912.70        834.00        39.84 o                         
 -10   3   9          2.18          9.03        18.16 o                         
  -9   3   9       1138.67       1145.51        27.71 o                         
  -8   3   9       2063.27       2032.02        34.05 o                         
  -7   3   9        243.07        275.21        15.36 o                         
  -6   3   9        663.45        747.15        19.18 o                         
  -5   3   9       1420.11       1417.38        23.24 o                         
  -4   3   9        204.08        202.16         8.50 o                         
  -3   3   9       3458.31       3523.80        38.67 o                         
  -2   3   9       1233.58       1203.26        20.48 o                         
  -1   3   9       2518.73       2295.72        27.17 o                         
   0   3   9       2771.85       2777.26        31.39 o                         
   1   3   9       5620.24       5748.04        58.60 o                         
   2   3   9        865.46        912.82        13.96 o                         
   3   3   9       6566.35       6834.35        54.77 o                         
   4   3   9        624.58        654.90        16.19 o                         
   5   3   9       1154.97       1159.71        28.45 o                         
   6   3   9       2434.76       2412.98        42.19 o                         
   7   3   9       1407.18       1418.40        43.59 o                         
   8   3   9          0.11          2.31        17.53 o                         
   9   3   9       1426.46       1379.24        40.69 o                         
  10   3   9         37.82         49.93        23.60 o                         
  11   3   9        818.23        690.05        50.64 o                         
  12   3   9          1.32        -16.71        39.17 o                         
 -12   4   9          4.53         39.35        39.17 o                         
 -11   4   9        436.07        441.62        44.20 o                         
 -10   4   9        191.78        180.86        35.31 o                         
  -9   4   9        328.63        329.70        22.60 o                         
  -8   4   9          8.82         61.99        16.54 o                         
  -7   4   9       1018.78       1011.39        28.31 o                         
  -6   4   9       1048.15       1005.11        29.55 o                         
  -5   4   9       2489.83       2545.23        38.42 o                         
  -4   4   9        382.76        402.04        14.41 o                         
  -3   4   9          4.51          0.55         6.15 o                         
  -2   4   9         64.58         97.34        25.51 o                         
  -1   4   9       2307.63       2231.25        38.43 o                         
   0   4   9        213.31        225.02        20.92 o                         
   1   4   9       6578.06       6405.75        75.82 o                         
   2   4   9        479.14        365.39        27.02 o                         
   3   4   9       1418.46       1333.10        24.69 o                         
   4   4   9        126.23        152.22        14.07 o                         
   5   4   9        449.87        433.08        34.53 o                         
   6   4   9        323.69        366.33        24.13 o                         
   7   4   9       1805.15       1851.48        39.30 o                         
   8   4   9        340.98        343.06        30.20 o                         
   9   4   9        532.92        583.01        36.33 o                         
  10   4   9        122.09        126.79        43.61 o                         
  11   4   9        212.64        199.75        42.34 o                         
  12   4   9         22.10         64.96        41.62 o                         
 -11   5   9        305.03        275.22        42.34 o                         
 -10   5   9         98.70        129.50        36.99 o                         
  -9   5   9       1216.43       1139.47        42.28 o                         
  -8   5   9        176.98        206.28        26.40 o                         
  -7   5   9       1363.87       1474.21        42.04 o                         
  -6   5   9        123.36        153.25        54.51 o                         
  -5   5   9        360.51        401.15        62.69 o                         
  -4   5   9         76.73         81.51        12.76 o                         
  -3   5   9       1549.39       1433.91        32.64 o                         
  -2   5   9        158.91        133.21        15.28 o                         
  -1   5   9       5110.31       4966.88        71.55 o                         
   0   5   9         76.49         63.49        27.38 o                         
   1   5   9       1843.07       1710.04        35.66 o                         
   2   5   9         20.88         32.94        12.85 o                         
   3   5   9        317.27        338.04        15.58 o                         
   4   5   9        102.87        120.03        13.61 o                         
   5   5   9        434.53        542.08        29.98 o                         
   6   5   9        297.24        297.26        27.53 o                         
   7   5   9       1620.67       1523.62        49.00 o                         
   8   5   9         59.05         72.30        28.18 o                         
   9   5   9        855.02        743.77        42.36 o                         
  10   5   9         55.89         23.81        35.90 o                         
  11   5   9        619.17        628.42        69.96 o                         
 -10   6   9          7.79        -20.80        36.99 o                         
  -9   6   9         76.29         51.10        29.39 o                         
  -8   6   9         74.14         60.08        27.70 o                         
  -7   6   9        514.76        462.57        31.71 o                         
  -6   6   9         84.07         48.11        27.46 o                         
  -5   6   9       1324.76       1489.24        50.91 o                         
  -4   6   9         42.20         70.18        29.98 o                         
  -3   6   9          4.20         -5.79        18.90 o                         
  -2   6   9          0.30         51.14        18.76 o                         
  -1   6   9        516.36        459.88       131.74 o                         
   0   6   9          0.84         21.27        43.61 o                         
   1   6   9       1774.30       1727.67        48.25 o                         
   2   6   9        312.37        307.23        21.84 o                         
   3   6   9        381.62        353.51        31.89 o                         
   4   6   9        154.03        202.32        30.98 o                         
   5   6   9          0.45         -1.78        21.17 o                         
   6   6   9         42.99         58.25        25.13 o                         
   7   6   9        329.35        390.98        34.38 o                         
   8   6   9         23.59         74.91        30.52 o                         
   9   6   9        109.86        145.37        34.67 o                         
  10   6   9        102.93         80.85        42.40 o                         
  -9   7   9        247.64        202.88        36.12 o                         
  -8   7   9          6.79        -13.35        28.95 o                         
  -7   7   9        376.20        374.36        32.97 o                         
  -6   7   9         14.43         -1.43        24.33 o                         
  -5   7   9        123.21        152.15        30.71 o                         
  -4   7   9        130.27        166.38        28.20 o                         
  -3   7   9        288.37        324.70        87.22 o                         
  -2   7   9        323.18        298.89        51.78 o                         
  -1   7   9        578.42        529.51       102.67 o                         
   0   7   9        311.26        268.94        89.94 o                         
   1   7   9        771.66        671.21       149.92 o                         
   2   7   9        222.47        347.49        81.76 o                         
   3   7   9        499.72        597.01        34.88 o                         
   4   7   9         78.18         90.80        41.53 o                         
   5   7   9        144.45        158.39        27.91 o                         
   6   7   9         51.09         61.03        27.96 o                         
   7   7   9        442.36        447.73        36.70 o                         
   8   7   9         38.74         86.98        33.14 o                         
  -7   8   9         26.72         87.21        78.13 o                         
  -6   8   9         10.44          4.64        26.89 o                         
  -5   8   9        232.95        225.30        85.40 o                         
  -4   8   9         11.82         70.86        78.13 o                         
  -3   8   9         37.92        138.09        74.49 o                         
  -2   8   9         14.57        152.62        74.49 o                         
  -1   8   9         90.06        265.27        83.58 o                         
   0   8   9         18.00        218.03        83.58 o                         
   1   8   9         43.23        147.17        76.31 o                         
   2   8   9        214.18        350.68        85.40 o                         
   3   8   9        180.90        213.63        79.04 o                         
   4   8   9        143.59        167.46        26.76 o                         
   5   8   9         94.95        107.98        28.69 o                         
   6   8   9         40.40         43.92        29.66 o                         
  -2   9   9         75.48        130.82        81.76 o                         
  -1   9   9         66.45        183.51        90.85 o                         
   0   9   9         19.92        192.59        92.66 o                         
   1   9   9        322.38        486.96        98.12 o                         
   2   9   9         26.85        223.48        89.03 o                         
 -14   0  10         79.01         40.51        39.17 o                         
 -12   0  10        126.88        156.74        45.42 o                         
 -10   0  10       5536.37       4946.95       100.91 o                         
  -8   0  10       1829.03       1674.61        58.17 o                         
  -6   0  10        864.01        847.96        40.89 o                         
  -4   0  10       8913.53       9651.98       205.98 o                         
  -2   0  10      21409.20      22205.52       311.96 o                         
   0   0  10       1413.00       1512.32        30.86 o                         
   2   0  10       6757.05       6932.71        93.35 o                         
   4   0  10      22899.39      23550.59       338.60 o                         
   6   0  10       1427.09       1601.16        45.61 o                         
   8   0  10         15.13          2.49        22.46 o                         
  10   0  10        546.95        555.66        39.83 o                         
  12   0  10        261.03        246.50        41.11 o                         
 -13   1  10          5.09        -24.94        24.94 o                         
 -12   1  10        668.19        702.73        34.03 o                         
 -11   1  10         31.43         42.31        21.97 o                         
 -10   1  10       2083.89       2219.17        44.39 o                         
  -9   1  10        112.95        126.30        12.41 o                         
  -8   1  10       7555.03       7610.41        77.72 o                         
  -7   1  10         71.68         69.83        11.95 o                         
  -6   1  10       5740.70       5897.27        70.29 o                         
  -5   1  10        660.95        586.61        18.57 o                         
  -4   1  10       4029.66       4041.42       116.58 o                         
  -3   1  10        451.43        464.42        12.13 o                         
  -2   1  10       8851.07       9027.88       100.01 o                         
  -1   1  10       1895.24       1930.98        25.88 o                         
   0   1  10      21410.21      22132.50       219.24 o                         
   1   1  10         31.11          8.22         5.97 o                         
   2   1  10       2536.48       2659.72        28.70 o                         
   3   1  10         13.08         -7.20         7.20 o                         
   4   1  10       3058.20       2630.47        44.79 o                         
   5   1  10        279.05        272.02        15.88 o                         
   6   1  10      16105.49      15921.21       170.13 o                         
   7   1  10         59.80         81.50        15.88 o                         
   8   1  10       5539.97       5620.81        75.95 o                         
   9   1  10         42.46         33.15        18.71 o                         
  10   1  10        939.85        941.62        36.38 o                         
  11   1  10          1.41         26.54        22.27 o                         
  12   1  10        718.37        738.92        42.68 o                         
  13   1  10          0.12         -6.84        25.07 o                         
 -13   2  10         64.55         88.30        32.38 o                         
 -12   2  10        103.34         84.37        24.01 o                         
 -11   2  10         50.52         69.10        22.10 o                         
 -10   2  10       2221.23       2078.85        43.89 o                         
  -9   2  10          3.52         49.71        13.75 o                         
  -8   2  10       1082.00       1106.16        25.04 o                         
  -7   2  10       1366.07       1371.79        26.14 o                         
  -6   2  10         70.09         78.32        11.53 o                         
  -5   2  10       1002.25       1014.71        22.61 o                         
  -4   2  10       2096.85       2276.58        33.90 o                         
  -3   2  10       5994.91       6105.70        60.07 o                         
  -2   2  10       4391.73       4882.03        48.82 o                         
  -1   2  10        316.73        346.58        10.85 o                         
   0   2  10        548.95        533.27        11.34 o                         
   1   2  10       2220.65       2032.98        25.03 o                         
   2   2  10       1503.00       1451.42        19.60 o                         
   3   2  10         38.92         58.18        15.82 o                         
   4   2  10       3717.29       3869.80        58.74 o                         
   5   2  10         17.88         17.76        17.65 o                         
   6   2  10       1708.39       1719.89        39.17 o                         
   7   2  10        143.06        182.26        16.48 o                         
   8   2  10        905.56        827.96        27.24 o                         
   9   2  10          6.61         45.64        16.80 o                         
  10   2  10        942.72        986.56        37.54 o                         
  11   2  10          6.35          7.99        22.77 o                         
  12   2  10        261.97        324.56        36.26 o                         
  13   2  10         22.77         95.37        44.31 o                         
 -13   3  10         11.41         -1.82        52.69 o                         
 -12   3  10        861.31        797.96        42.60 o                         
 -11   3  10        103.18        101.33        26.78 o                         
 -10   3  10       1872.43       1867.54        62.44 o                         
  -9   3  10        125.65        116.35        15.99 o                         
  -8   3  10        997.44       1031.73        29.21 o                         
  -7   3  10          4.41         11.02        12.08 o                         
  -6   3  10       3767.03       3759.86        67.20 o                         
  -5   3  10       1844.69       1813.59        30.64 o                         
  -4   3  10       6918.85       6995.29        64.68 o                         
  -3   3  10        764.95        816.74        13.29 o                         
  -2   3  10       2764.89       2722.55        30.95 o                         
  -1   3  10       3861.88       3846.80        41.97 o                         
   0   3  10      10229.01      10953.71       105.71 o                         
   1   3  10        485.86        508.92        10.13 o                         
   2   3  10      12137.84      12322.79       100.02 o                         
   3   3  10       1985.89       1861.87        22.92 o                         
   4   3  10        674.55        701.19        29.78 o                         
   5   3  10        180.30        123.12        14.94 o                         
   6   3  10       1358.27       1433.71        33.40 o                         
   7   3  10         84.99         91.91        18.33 o                         
   8   3  10       2813.55       2786.12        51.98 o                         
   9   3  10        788.74        812.64        34.36 o                         
  10   3  10       1255.25       1309.11        59.81 o                         
  11   3  10         63.00         72.49        37.19 o                         
  12   3  10        577.90        615.99        55.25 o                         
 -12   4  10        190.78        215.02        40.87 o                         
 -11   4  10          4.53         25.84        36.99 o                         
 -10   4  10        578.25        574.12        43.03 o                         
  -9   4  10         23.05         40.12        18.75 o                         
  -8   4  10        397.06        391.47        22.83 o                         
  -7   4  10        438.60        398.10        21.27 o                         
  -6   4  10       1203.70       1114.25        52.87 o                         
  -5   4  10        414.96        513.03        23.21 o                         
  -4   4  10        759.30        779.82        20.27 o                         
  -3   4  10       1009.09        988.05        16.98 o                         
  -2   4  10       2335.99       2281.27        58.22 o                         
  -1   4  10        106.09        119.84        12.85 o                         
   0   4  10       3004.18       2962.19        48.02 o                         
   1   4  10       3364.07       3262.91        53.16 o                         
   2   4  10       1314.80       1275.67        26.43 o                         
   3   4  10        406.00        376.39        16.66 o                         
   4   4  10         14.75          1.83         7.48 o                         
   5   4  10         19.90         11.15        12.51 o                         
   6   4  10        996.78        994.02        29.06 o                         
   7   4  10          1.33          9.43        16.43 o                         
   8   4  10       1196.92       1209.60        45.17 o                         
   9   4  10         15.01         28.53        26.37 o                         
  10   4  10        328.25        270.47        62.69 o                         
  11   4  10         26.99         34.55        40.45 o                         
  12   4  10         44.33         80.23       116.28 o                         
 -11   5  10         65.71         41.53        40.33 o                         
 -10   5  10       1168.76       1208.84        57.78 o                         
  -9   5  10         35.46         38.33        26.66 o                         
  -8   5  10        281.99        278.78        29.09 o                         
  -7   5  10        105.22        108.52        23.58 o                         
  -6   5  10       1328.81       1279.39        48.73 o                         
  -5   5  10         17.65        -16.53        22.40 o                         
  -4   5  10       2152.17       2205.79        43.62 o                         
  -3   5  10         89.12         94.62        15.33 o                         
  -2   5  10        508.63        480.67        24.21 o                         
  -1   5  10         88.33         75.80        12.97 o                         
   0   5  10       3144.81       3094.97        51.00 o                         
   1   5  10         98.46         83.52        25.25 o                         
   2   5  10       5763.11       5879.89        74.12 o                         
   3   5  10        221.14        186.52        14.67 o                         
   4   5  10        677.51        636.21        26.91 o                         
   5   5  10        135.93        148.03        24.41 o                         
   6   5  10        597.65        553.99        32.54 o                         
   7   5  10         23.43         45.00        25.42 o                         
   8   5  10       1898.66       1973.27        58.54 o                         
   9   5  10        386.63        401.51        36.15 o                         
  10   5  10        743.94        816.43        55.21 o                         
  11   5  10        151.59        181.97        46.25 o                         
 -10   6  10        118.42        106.80        39.73 o                         
  -9   6  10         92.38         79.04        29.92 o                         
  -8   6  10         11.60         12.00        26.83 o                         
  -7   6  10          1.05         -1.40        24.65 o                         
  -6   6  10        100.12        126.31        30.14 o                         
  -5   6  10         97.49        130.82        27.63 o                         
  -4   6  10        141.17        163.82        26.57 o                         
  -3   6  10        160.97        219.84        62.69 o                         
  -2   6  10        770.62        772.33        34.29 o                         
  -1   6  10         11.31          2.97        34.52 o                         
   0   6  10        469.72        466.89        53.60 o                         
   1   6  10          2.60         39.52        86.30 o                         
   2   6  10        362.67        303.83        40.35 o                         
   3   6  10         78.87        139.75        30.01 o                         
   4   6  10         39.12         43.25        32.46 o                         
   5   6  10         57.09         63.52        23.46 o                         
   6   6  10        293.63        377.42        31.71 o                         
   7   6  10          6.09         11.17        27.53 o                         
   8   6  10        392.80        334.08        35.91 o                         
   9   6  10        153.08        141.73        34.85 o                         
  -9   7  10         75.98         30.89        67.23 o                         
  -8   7  10        102.53         98.02        32.06 o                         
  -7   7  10         84.97         76.19        28.61 o                         
  -6   7  10        299.05        274.77        37.04 o                         
  -5   7  10         39.78         40.04        28.31 o                         
  -4   7  10        527.02        530.61        39.01 o                         
  -3   7  10        123.19        145.36        39.06 o                         
  -2   7  10        272.34        301.03        54.51 o                         
  -1   7  10        586.10        629.85        89.95 o                         
   0   7  10        705.12        665.84        62.69 o                         
   1   7  10        361.34        283.89        42.70 o                         
   2   7  10        585.70        544.23        75.41 o                         
   3   7  10         25.44         20.42        34.79 o                         
   4   7  10        155.67        173.39        30.16 o                         
   5   7  10         65.27        113.98        26.43 o                         
   6   7  10        148.62        227.06        35.10 o                         
   7   7  10         34.35         58.31        30.92 o                         
   8   7  10        420.03        452.19        47.60 o                         
  -6   8  10         79.86         45.54        29.63 o                         
  -5   8  10         89.88         36.34        78.13 o                         
  -4   8  10        109.63        218.03        83.58 o                         
  -3   8  10        207.29        337.96        83.58 o                         
  -2   8  10        136.01        221.67        79.95 o                         
  -1   8  10         73.91        236.20        83.58 o                         
   0   8  10          4.72        187.14        85.39 o                         
   1   8  10          4.26        138.08        74.49 o                         
   2   8  10         81.48        248.92        81.76 o                         
   3   8  10         47.45         99.41        62.68 o                         
   4   8  10         78.27        114.62        34.72 o                         
   5   8  10         39.21         69.61        41.67 o                         
   6   8  10         59.36        113.76        32.08 o                         
  -2   9  10        134.31        247.10        89.03 o                         
  -1   9  10         53.28        170.79        92.66 o                         
   0   9  10        160.51        277.99        98.12 o                         
   1   9  10         95.40        279.81        92.66 o                         
 -13   0  11       1232.49       1262.93        64.81 o                         
 -11   0  11        301.52        352.10        39.97 o                         
  -9   0  11        553.07        693.04        23.47 o                         
  -7   0  11      10106.70      10218.87       178.52 o                         
  -5   0  11      11358.20      11600.44       175.34 o                         
  -3   0  11        663.92        701.50        32.71 o                         
  -1   0  11      13936.84      13057.95       188.72 o                         
   1   0  11      39685.72      40077.91      1155.64 o                         
   3   0  11       4332.32       4392.90       107.37 o                         
   5   0  11       3397.95       2947.26        62.98 o                         
   7   0  11       9371.60       9379.53       156.45 o                         
   9   0  11       2243.44       2401.02        66.19 o                         
  11   0  11        552.36        604.13        45.60 o                         
  13   0  11        969.27        800.30        55.80 o                         
 -13   1  11         19.08        -14.99        26.04 o                         
 -12   1  11         62.18         98.19        25.61 o                         
 -11   1  11        162.07        156.01        23.60 o                         
 -10   1  11          0.67         41.39        19.68 o                         
  -9   1  11       2028.78       1861.31        33.36 o                         
  -8   1  11        933.97        939.05        23.90 o                         
  -7   1  11          4.81         16.78        14.49 o                         
  -6   1  11          8.94        102.39        19.88 o                         
  -5   1  11       5380.26       5669.80        77.40 o                         
  -4   1  11         18.47         13.06        12.93 o                         
  -3   1  11        720.90        725.39        21.36 o                         
  -2   1  11       4574.27       4970.04        56.42 o                         
  -1   1  11       8862.80       9400.72        98.47 o                         
   0   1  11        281.49        277.98        10.90 o                         
   1   1  11       3343.56       3431.59        37.59 o                         
   2   1  11       4146.94       4315.22        61.82 o                         
   3   1  11         21.55         61.92        41.21 o                         
   4   1  11         18.44         16.43        13.08 o                         
   5   1  11         99.09         36.55        12.84 o                         
   6   1  11        260.91        292.64        18.77 o                         
   7   1  11        195.81        136.34        17.93 o                         
   8   1  11         15.70         79.84        17.57 o                         
   9   1  11         38.72         32.12        19.05 o                         
  10   1  11         14.83         36.53        20.59 o                         
  11   1  11          8.98         25.06        23.24 o                         
  12   1  11         18.54         70.87        30.16 o                         
  13   1  11         25.33         49.52        28.05 o                         
 -13   2  11        903.32        814.84        45.11 o                         
 -12   2  11         40.41         45.12        24.59 o                         
 -11   2  11        716.16        787.81        33.06 o                         
 -10   2  11        829.01        842.05        32.61 o                         
  -9   2  11       1448.60       1555.39        31.21 o                         
  -8   2  11         17.17         40.25        13.84 o                         
  -7   2  11       6440.26       6478.69        72.82 o                         
  -6   2  11        590.58        597.94        19.25 o                         
  -5   2  11       5723.45       5996.11        95.88 o                         
  -4   2  11       2853.47       2966.09        45.49 o                         
  -3   2  11        242.74        197.92        11.07 o                         
  -2   2  11        215.03        187.20         8.71 o                         
  -1   2  11       1060.81        857.70        16.53 o                         
   0   2  11       8724.98       9337.63        87.71 o                         
   1   2  11      13314.17      13297.01       122.30 o                         
   2   2  11         15.88          3.34         7.85 o                         
   3   2  11       3128.27       3100.26        41.95 o                         
   4   2  11       5520.97       5456.22        76.66 o                         
   5   2  11       2156.01       2038.30        41.91 o                         
   6   2  11        153.89        141.66        18.97 o                         
   7   2  11       5932.98       6019.57        72.95 o                         
   8   2  11         29.21         54.63        15.97 o                         
   9   2  11       2762.74       2722.63        46.62 o                         
  10   2  11         77.33        102.67        24.65 o                         
  11   2  11        697.94        769.60        51.93 o                         
  12   2  11          8.16          6.35        25.22 o                         
 -13   3  11          4.37        -15.77        37.75 o                         
 -12   3  11        114.05        122.19        40.88 o                         
 -11   3  11          2.04         -4.24        26.41 o                         
 -10   3  11         26.93         62.57        23.51 o                         
  -9   3  11        311.38        298.38        19.14 o                         
  -8   3  11        576.19        604.17        22.50 o                         
  -7   3  11        190.75        176.25        14.98 o                         
  -6   3  11        232.82        198.22        14.94 o                         
  -5   3  11        758.47        783.98        21.00 o                         
  -4   3  11        526.69        571.29        14.89 o                         
  -3   3  11         25.52         21.97         5.95 o                         
  -2   3  11       2513.84       2501.01        39.32 o                         
  -1   3  11        184.14        191.04         8.22 o                         
   0   3  11         13.85         16.12         5.74 o                         
   1   3  11         33.68         36.23         6.26 o                         
   2   3  11       2472.91       2657.26        30.63 o                         
   3   3  11        177.86        157.23         9.46 o                         
   4   3  11        297.06        345.37        23.64 o                         
   5   3  11         27.20         26.25        14.95 o                         
   6   3  11        879.95        864.78        29.12 o                         
   7   3  11         18.52         14.95        16.98 o                         
   8   3  11         15.23         53.64        19.82 o                         
   9   3  11        145.64        143.56        23.09 o                         
  10   3  11          5.05         42.11        22.87 o                         
  11   3  11         23.68        103.56        39.83 o                         
  12   3  11         65.87        145.35        44.97 o                         
 -12   4  11         31.76         -0.91        39.83 o                         
 -11   4  11        755.25        790.98        51.74 o                         
 -10   4  11        131.24        135.30        35.36 o                         
  -9   4  11       1102.86       1178.14        41.23 o                         
  -8   4  11          4.06        -12.87        16.52 o                         
  -7   4  11        986.37        961.62        28.88 o                         
  -6   4  11          2.41         -0.85         9.71 o                         
  -5   4  11       2943.67       2944.20        51.37 o                         
  -4   4  11       1457.95       1350.53        30.31 o                         
  -3   4  11       5648.01       5632.55        59.47 o                         
  -2   4  11       1171.66       1135.99        31.80 o                         
  -1   4  11       1368.39       1244.19        23.86 o                         
   0   4  11         76.73         77.02         5.30 o                         
   1   4  11       4970.99       4753.84        83.27 o                         
   2   4  11        731.29        761.73        19.47 o                         
   3   4  11       6438.10       6518.05        61.28 o                         
   4   4  11       1251.84       1234.15        24.71 o                         
   5   4  11       1999.44       1977.10        37.91 o                         
   6   4  11         73.19         63.89        16.73 o                         
   7   4  11       1439.31       1405.49        37.07 o                         
   8   4  11          8.62         15.19        25.21 o                         
   9   4  11       1810.79       1768.76        54.43 o                         
  10   4  11         42.66          5.99        34.62 o                         
  11   4  11        848.35        916.64        65.42 o                         
 -11   5  11          3.05         -6.90        37.11 o                         
 -10   5  11          3.87         54.25        34.88 o                         
  -9   5  11          9.41         -1.47        26.66 o                         
  -8   5  11         51.11         61.87        25.10 o                         
  -7   5  11          3.27         26.73        22.31 o                         
  -6   5  11        102.37        162.88        29.43 o                         
  -5   5  11        346.97        378.58        31.32 o                         
  -4   5  11         15.63         75.11        22.58 o                         
  -3   5  11        114.20        121.87        24.81 o                         
  -2   5  11         98.09         77.90        18.36 o                         
  -1   5  11        231.80        265.21        45.38 o                         
   0   5  11          5.72         31.53        13.68 o                         
   1   5  11         48.03        103.25        15.92 o                         
   2   5  11         13.66         47.40        15.73 o                         
   3   5  11        102.80        103.02        13.78 o                         
   4   5  11        189.26        212.56        28.69 o                         
   5   5  11        595.96        572.93        59.66 o                         
   6   5  11         54.24         75.60        25.20 o                         
   7   5  11         12.04         23.80        27.26 o                         
   8   5  11         12.83         64.91        28.83 o                         
   9   5  11        294.29        299.56        35.96 o                         
  10   5  11          9.81         38.75        39.17 o                         
 -10   6  11         65.48         12.84        38.79 o                         
  -9   6  11        298.92        348.21        35.29 o                         
  -8   6  11         77.68         65.74        28.23 o                         
  -7   6  11        112.08         88.71        26.83 o                         
  -6   6  11        163.07        142.42        31.32 o                         
  -5   6  11       1156.95       1044.35        46.99 o                         
  -4   6  11         41.26          8.16        23.18 o                         
  -3   6  11       2560.59       2619.63        81.80 o                         
  -2   6  11         46.94         32.16        34.52 o                         
  -1   6  11        725.26        752.59        34.44 o                         
   0   6  11          0.60         18.08        34.52 o                         
   1   6  11        816.74        856.68        60.88 o                         
   2   6  11         89.94        100.84        31.80 o                         
   3   6  11       1751.41       1877.46        47.21 o                         
   4   6  11         40.75         33.14        22.45 o                         
   5   6  11        553.65        546.53        33.53 o                         
   6   6  11        168.84        172.37        29.27 o                         
   7   6  11        258.20        281.99        34.03 o                         
   8   6  11         37.22         49.36        31.45 o                         
   9   6  11        405.78        462.48        42.17 o                         
  -8   7  11          4.49        -27.75        30.38 o                         
  -7   7  11          1.53        -15.79        28.27 o                         
  -6   7  11        110.95        118.90        34.36 o                         
  -5   7  11          0.43         -7.40        29.08 o                         
  -4   7  11         22.80         75.13        28.07 o                         
  -3   7  11          0.07         -6.75        32.70 o                         
  -2   7  11          3.62         33.90        37.25 o                         
  -1   7  11         19.76         43.85        52.69 o                         
   0   7  11          0.95         39.61        79.94 o                         
   1   7  11         13.60         54.37        90.85 o                         
   2   7  11         44.53         99.41        62.68 o                         
   3   7  11        117.54         99.27        49.95 o                         
   4   7  11         20.62         32.23        34.15 o                         
   5   7  11         26.56         56.13        26.71 o                         
   6   7  11          0.68         25.87        28.85 o                         
   7   7  11          0.20        -16.04        30.08 o                         
   8   7  11         14.30         47.27        33.64 o                         
  -6   8  11         65.97         72.45        30.57 o                         
  -5   8  11        388.69        387.02        87.22 o                         
  -4   8  11         16.56         36.34        72.68 o                         
  -3   8  11        223.25        330.69        90.85 o                         
  -2   8  11         93.93        132.64        76.31 o                         
  -1   8  11        150.92        247.11        87.21 o                         
   0   8  11         72.48        170.79        83.58 o                         
   1   8  11        211.56        359.76        87.21 o                         
   2   8  11        107.31        236.20        81.76 o                         
   3   8  11        378.88        409.16        72.68 o                         
   4   8  11         30.09         58.66        26.64 o                         
   5   8  11        246.08        269.00        43.23 o                         
 -12   0  12        323.16        246.13        39.58 o                         
 -10   0  12       1189.01       1254.10        52.50 o                         
  -8   0  12        108.84        126.90        24.31 o                         
  -6   0  12         55.72         16.42        24.53 o                         
  -4   0  12      14806.52      16246.23       334.13 o                         
  -2   0  12       5178.91       5155.82       118.34 o                         
   0   0  12       2543.86       2675.44        49.50 o                         
   2   0  12         19.42          1.82        19.99 o                         
   4   0  12       6113.09       6280.27       149.27 o                         
   6   0  12        614.62        679.63        36.47 o                         
   8   0  12        347.98        321.63        63.60 o                         
  10   0  12        594.04        572.12        41.12 o                         
  12   0  12        578.16        615.47        50.06 o                         
 -13   1  12          6.68         15.50        26.93 o                         
 -12   1  12       1965.27       1943.04        49.18 o                         
 -11   1  12          1.56        -21.53        21.53 o                         
 -10   1  12       1804.70       1837.15        41.34 o                         
  -9   1  12         51.22         49.01        16.71 o                         
  -8   1  12        377.03        410.10        18.52 o                         
  -7   1  12          2.77         -6.81        14.54 o                         
  -6   1  12       8427.53       9317.93       104.47 o                         
  -5   1  12        820.29        814.80        24.47 o                         
  -4   1  12      15983.84      16522.12       208.73 o                         
  -3   1  12        131.70        128.76        14.73 o                         
  -2   1  12        196.33        158.10        11.54 o                         
  -1   1  12        490.93        434.85        19.67 o                         
   0   1  12       3263.46       3104.00        46.62 o                         
   1   1  12       1085.63       1101.03        19.99 o                         
   2   1  12      36679.22      35449.90       830.12 o                         
   3   1  12         91.10         77.16        16.02 o                         
   4   1  12       7017.87       7253.34        97.75 o                         
   5   1  12        389.28        324.44        29.79 o                         
   6   1  12       1660.21       1563.38        34.95 o                         
   7   1  12          5.88          8.07        16.25 o                         
   8   1  12       6489.37       6262.24        82.99 o                         
   9   1  12        129.00        142.47        21.30 o                         
  10   1  12       2386.93       2348.57        49.86 o                         
  11   1  12          0.18         34.56        23.04 o                         
  12   1  12        677.49        655.44        35.73 o                         
  13   1  12          1.99         17.97        27.19 o                         
 -13   2  12         14.14         37.42        30.15 o                         
 -12   2  12        468.84        408.38        30.16 o                         
 -11   2  12         14.33         32.85        21.18 o                         
 -10   2  12        592.13        633.13        29.42 o                         
  -9   2  12          5.34          2.38        14.49 o                         
  -8   2  12        218.30        244.78        16.91 o                         
  -7   2  12        830.10        837.65        22.71 o                         
  -6   2  12        416.52        396.36        18.32 o                         
  -5   2  12        218.05        242.97        18.72 o                         
  -4   2  12       2088.76       2291.97        38.45 o                         
  -3   2  12       3399.66       3284.19        48.28 o                         
  -2   2  12        470.10        428.72        13.79 o                         
  -1   2  12       1846.32       1921.81        27.47 o                         
   0   2  12         37.38         28.36         7.52 o                         
   1   2  12        895.28        878.13        24.66 o                         
   2   2  12        229.41        214.86        13.96 o                         
   3   2  12       1201.13       1161.28        29.56 o                         
   4   2  12       2082.73       2123.86        41.57 o                         
   5   2  12         12.29         12.11        15.93 o                         
   6   2  12       1157.72       1170.15        48.90 o                         
   7   2  12       1252.83       1221.51        42.79 o                         
   8   2  12        199.37        208.45        22.94 o                         
   9   2  12         64.10         84.28        19.04 o                         
  10   2  12         46.03         38.38        20.21 o                         
  11   2  12         21.64         38.29        23.81 o                         
  12   2  12        216.40        247.93        31.18 o                         
 -13   3  12          8.68         -4.32        39.17 o                         
 -12   3  12        577.11        544.30        49.45 o                         
 -11   3  12         20.44        -11.98        25.92 o                         
 -10   3  12       1309.84       1274.85        43.63 o                         
  -9   3  12        582.78        596.47        23.39 o                         
  -8   3  12       1578.72       1577.90        31.06 o                         
  -7   3  12        328.95        380.64        20.26 o                         
  -6   3  12        888.87       1008.19        25.42 o                         
  -5   3  12        659.73        676.30        20.27 o                         
  -4   3  12       4978.28       4995.26        79.31 o                         
  -3   3  12       1183.10       1207.91        19.64 o                         
  -2   3  12       5394.36       5469.17        51.71 o                         
  -1   3  12       2908.65       2823.89        29.76 o                         
   0   3  12       4446.13       4418.05        48.37 o                         
   1   3  12        473.73        519.13        23.34 o                         
   2   3  12       6681.48       6794.91        71.23 o                         
   3   3  12          6.55         -2.82        10.23 o                         
   4   3  12       5066.06       5013.09        67.35 o                         
   5   3  12       2493.23       2482.33        46.45 o                         
   6   3  12       1824.38       1847.11        40.06 o                         
   7   3  12        296.88        297.06        27.01 o                         
   8   3  12       2449.55       2501.73        51.06 o                         
   9   3  12         90.53        107.13        22.33 o                         
  10   3  12       1335.58       1386.42        43.52 o                         
  11   3  12          2.17         43.57        37.75 o                         
  12   3  12        786.39        749.49        58.45 o                         
 -12   4  12        133.28        123.55        42.40 o                         
 -11   4  12         64.44         44.65        42.70 o                         
 -10   4  12          3.18         -7.84        34.40 o                         
  -9   4  12          9.45         26.53        23.67 o                         
  -8   4  12        300.16        291.37        22.80 o                         
  -7   4  12        559.10        563.39        25.38 o                         
  -6   4  12        826.05        853.84        30.09 o                         
  -5   4  12          0.62         18.48        14.78 o                         
  -4   4  12          2.07         10.98        12.43 o                         
  -3   4  12        404.50        426.38        20.71 o                         
  -2   4  12          4.75         -1.59         8.52 o                         
  -1   4  12       1088.22       1049.19        17.69 o                         
   0   4  12       2427.07       2326.76        52.29 o                         
   1   4  12        956.52        886.07        19.34 o                         
   2   4  12        454.70        393.50        21.16 o                         
   3   4  12        519.48        516.89        26.79 o                         
   4   4  12        105.88        109.82         9.57 o                         
   5   4  12        225.04        173.74        17.23 o                         
   6   4  12       1099.62       1124.04        40.92 o                         
   7   4  12        710.74        736.47        38.30 o                         
   8   4  12        167.82        172.78        29.90 o                         
   9   4  12        294.49        285.46        34.66 o                         
  10   4  12         18.26         45.80        75.40 o                         
  11   4  12          9.90         80.57        41.05 o                         
 -11   5  12         69.47        -35.73        40.33 o                         
 -10   5  12        752.73        684.87        50.64 o                         
  -9   5  12        184.36        162.14        29.66 o                         
  -8   5  12       1234.83       1316.83        44.93 o                         
  -7   5  12        350.77        423.26        32.95 o                         
  -6   5  12        298.09        361.74        41.79 o                         
  -5   5  12          6.22        -10.90        23.37 o                         
  -4   5  12       2041.47       1958.48        55.48 o                         
  -3   5  12         38.45          7.96        21.55 o                         
  -2   5  12       2892.12       2970.43        52.04 o                         
  -1   5  12        234.94        190.09        22.43 o                         
   0   5  12       1810.83       1817.00        38.63 o                         
   1   5  12        135.81        161.05        20.40 o                         
   2   5  12       1142.93       1082.67        33.96 o                         
   3   5  12          3.88         -2.60        16.78 o                         
   4   5  12       2263.03       2440.93        55.40 o                         
   5   5  12        188.29        189.52        26.30 o                         
   6   5  12       1187.47       1201.89        45.68 o                         
   7   5  12        110.61        122.01        29.06 o                         
   8   5  12       1288.54       1191.48        51.67 o                         
   9   5  12         10.41        -31.72        31.72 o                         
  10   5  12        669.38        611.53        53.31 o                         
 -10   6  12          2.03        -18.62        38.42 o                         
  -9   6  12          2.20         -7.02        29.61 o                         
  -8   6  12        241.39        220.47        32.06 o                         
  -7   6  12         88.49         43.03        26.60 o                         
  -6   6  12        314.31        395.07        38.52 o                         
  -5   6  12         16.93         53.32        27.28 o                         
  -4   6  12        109.29        134.84        28.07 o                         
  -3   6  12         14.51         37.06        27.25 o                         
  -2   6  12         69.84         40.54        21.88 o                         
  -1   6  12          3.51         44.06        59.05 o                         
   0   6  12        855.92        805.72        47.25 o                         
   1   6  12        102.19        122.97        60.87 o                         
   2   6  12        103.78         89.59        36.34 o                         
   3   6  12        166.23        189.41        34.16 o                         
   4   6  12         12.85         26.61        25.54 o                         
   5   6  12          1.79          1.04        24.21 o                         
   6   6  12        112.44        130.52        29.32 o                         
   7   6  12         43.12         53.28        30.48 o                         
   8   6  12         20.92         51.57        32.39 o                         
   9   6  12         60.50         92.82        35.44 o                         
  -8   7  12        111.54         91.51        33.65 o                         
  -7   7  12        252.63        207.40        42.76 o                         
  -6   7  12         50.63        101.86        35.41 o                         
  -5   7  12        155.51        181.48        34.29 o                         
  -4   7  12        665.52        712.74       141.74 o                         
  -3   7  12         34.21         40.64        26.35 o                         
  -2   7  12        528.88        503.25        89.95 o                         
  -1   7  12         73.01         99.99        31.80 o                         
   0   7  12        418.97        443.81        41.79 o                         
   1   7  12        787.77        848.64       111.76 o                         
   2   7  12        159.55        248.93        77.22 o                         
   3   7  12        142.76        147.79        33.08 o                         
   4   7  12        411.21        438.72        35.31 o                         
   5   7  12          6.86         39.39        27.79 o                         
   6   7  12        313.23        266.52        34.86 o                         
   7   7  12          8.94          2.82        31.39 o                         
   8   7  12        444.56        419.73        98.12 o                         
  -6   8  12          7.69        -29.07        37.03 o                         
  -5   8  12          4.81         29.07        72.68 o                         
  -4   8  12         10.47         36.34        74.49 o                         
  -3   8  12         22.51        167.16        85.39 o                         
  -2   8  12          2.25         81.76        74.49 o                         
  -1   8  12          0.17        121.73        83.58 o                         
   0   8  12        217.13        303.43        92.67 o                         
   1   8  12         63.80        199.86        81.76 o                         
   2   8  12         85.22        185.33        81.76 o                         
   3   8  12        161.75        230.42        78.13 o                         
   4   8  12          0.70         43.77        34.71 o                         
   5   8  12         48.01         66.33        29.90 o                         
 -13   0  13        415.22        386.35        48.17 o                         
 -11   0  13       1687.47       1893.52        65.39 o                         
  -9   0  13          3.92          6.36        26.98 o                         
  -7   0  13         30.16         -5.29        21.80 o                         
  -5   0  13       6237.84       6654.91       111.33 o                         
  -3   0  13      21829.02      21609.82       435.64 o                         
  -1   0  13       7614.65       9301.81       198.61 o                         
   1   0  13       6061.08       5936.28       134.75 o                         
   3   0  13      24488.73      24879.22       503.59 o                         
   5   0  13       3868.22       4117.10        81.60 o                         
   7   0  13          6.27         -2.73        23.13 o                         
   9   0  13        518.12        460.09        39.98 o                         
  11   0  13        242.08        296.38        39.77 o                         
 -13   1  13        225.83        274.44        31.74 o                         
 -12   1  13         89.84        105.54        24.70 o                         
 -11   1  13       1362.25       1332.20        42.86 o                         
 -10   1  13         16.15         44.18        20.86 o                         
  -9   1  13       1947.79       2126.66        37.14 o                         
  -8   1  13        132.26        123.22        14.98 o                         
  -7   1  13       1026.12       1088.28        29.06 o                         
  -6   1  13       2501.78       2397.10        39.06 o                         
  -5   1  13        602.66        618.47        22.72 o                         
  -4   1  13        733.96        735.82        23.33 o                         
  -3   1  13      11204.97      11754.19       219.75 o                         
  -2   1  13        883.69        897.61        27.61 o                         
  -1   1  13       4016.63       3619.99        63.04 o                         
   0   1  13         21.78         31.08        13.63 o                         
   1   1  13         16.63         23.62        12.85 o                         
   2   1  13        601.72        580.55        31.80 o                         
   3   1  13       4092.98       3961.21        72.67 o                         
   4   1  13        640.15        607.89        25.87 o                         
   5   1  13       8367.37       8440.82       114.56 o                         
   6   1  13        128.03        142.66        19.93 o                         
   7   1  13       4370.64       4480.73        64.54 o                         
   8   1  13        184.99        154.92        21.11 o                         
   9   1  13        217.30        242.16        24.46 o                         
  10   1  13          3.38         14.60        20.63 o                         
  11   1  13        510.69        516.39        41.70 o                         
  12   1  13          0.28         25.74        25.05 o                         
 -13   2  13        276.57        217.49        35.50 o                         
 -12   2  13          0.23         33.16        29.13 o                         
 -11   2  13        802.03        908.02        37.67 o                         
 -10   2  13        202.70        237.67        23.45 o                         
  -9   2  13         28.12         24.77        15.35 o                         
  -8   2  13        716.00        705.16        23.33 o                         
  -7   2  13        204.10        200.74        15.44 o                         
  -6   2  13        914.60        918.00        25.52 o                         
  -5   2  13       3032.48       3142.27        51.09 o                         
  -4   2  13       3734.56       3778.56        56.00 o                         
  -3   2  13       7622.56       8008.72       101.27 o                         
  -2   2  13         37.43         54.51        13.44 o                         
  -1   2  13       3333.68       4171.29        58.06 o                         
   0   2  13       2118.66       2031.60        34.25 o                         
   1   2  13        957.18        878.79        28.19 o                         
   2   2  13        506.41        491.95        24.01 o                         
   3   2  13       6307.94       6490.29       107.42 o                         
   4   2  13        945.44        882.85        28.87 o                         
   5   2  13       1943.97       1970.96        42.54 o                         
   6   2  13        728.44        722.69        31.22 o                         
   7   2  13        202.69        287.18        25.13 o                         
   8   2  13         12.41         71.18        20.07 o                         
   9   2  13        955.76        958.35        47.74 o                         
  10   2  13         65.22         54.13        20.56 o                         
  11   2  13        558.99        563.59        33.16 o                         
  12   2  13          0.02         58.26        27.10 o                         
 -12   3  13        164.35        142.63        41.11 o                         
 -11   3  13        718.47        654.61        38.63 o                         
 -10   3  13          8.92         31.31        24.26 o                         
  -9   3  13        336.70        367.64        21.11 o                         
  -8   3  13        151.62        190.16        17.35 o                         
  -7   3  13       2131.04       2100.64        34.65 o                         
  -6   3  13       3040.11       3057.02        46.86 o                         
  -5   3  13       4367.09       4199.00        56.48 o                         
  -4   3  13        344.83        424.12        17.08 o                         
  -3   3  13       3654.25       3583.38        41.42 o                         
  -2   3  13       1052.36       1024.69        18.28 o                         
  -1   3  13        944.11        915.48        15.83 o                         
   0   3  13        522.23        541.41        15.67 o                         
   1   3  13       2819.98       2633.22        42.46 o                         
   2   3  13       3034.21       2986.20        57.69 o                         
   3   3  13       1633.78       1651.27        34.99 o                         
   4   3  13        308.44        281.83        19.34 o                         
   5   3  13       1100.53       1079.76        30.79 o                         
   6   3  13        344.95        329.10        22.53 o                         
   7   3  13       1788.86       1875.07        52.73 o                         
   8   3  13        997.44        948.22        41.44 o                         
   9   3  13        230.15        282.37        27.29 o                         
  10   3  13         38.79         45.03        29.67 o                         
  11   3  13        491.60        506.72        53.60 o                         
  12   3  13         16.54         75.40        43.68 o                         
 -12   4  13         16.34        -17.09        40.87 o                         
 -11   4  13        175.09        186.46        42.34 o                         
 -10   4  13          2.47        -10.67        34.40 o                         
  -9   4  13        237.72        191.87        33.23 o                         
  -8   4  13        163.85        175.49        20.93 o                         
  -7   4  13       1381.90       1468.78        35.36 o                         
  -6   4  13        151.83        203.28        21.79 o                         
  -5   4  13        580.62        577.22        29.70 o                         
  -4   4  13        777.11        729.05        25.44 o                         
  -3   4  13       1015.77       1021.72        27.58 o                         
  -2   4  13        340.36        329.92        49.44 o                         
  -1   4  13       1028.38        950.81        20.69 o                         
   0   4  13       1152.15       1141.11        19.87 o                         
   1   4  13       2544.96       2533.73        32.48 o                         
   2   4  13        237.51        227.79        16.04 o                         
   3   4  13        511.63        501.51        18.09 o                         
   4   4  13         28.86         13.58         9.72 o                         
   5   4  13        756.28        787.14        27.43 o                         
   6   4  13         82.55        123.86        19.09 o                         
   7   4  13        656.48        797.14        40.47 o                         
   8   4  13         38.60         68.71        27.24 o                         
   9   4  13        774.95        793.58        51.52 o                         
  10   4  13         50.43         51.34        37.88 o                         
  11   4  13        307.33        305.12        47.49 o                         
 -11   5  13        287.10        344.13        46.20 o                         
 -10   5  13         11.03         11.97        35.90 o                         
  -9   5  13         20.05        -16.47        28.03 o                         
  -8   5  13         68.94         68.36        26.78 o                         
  -7   5  13       1444.36       1344.25        44.52 o                         
  -6   5  13        807.24        726.07        43.02 o                         
  -5   5  13       2541.43       2677.45        79.08 o                         
  -4   5  13        143.72        154.44        26.00 o                         
  -3   5  13         89.85         86.63        39.06 o                         
  -2   5  13         13.92         35.06        21.78 o                         
  -1   5  13          6.90          2.73        14.80 o                         
   0   5  13        258.35        279.09        27.58 o                         
   1   5  13       4922.91       4957.55        78.49 o                         
   2   5  13        532.82        529.33        35.41 o                         
   3   5  13       2466.29       2348.85        52.85 o                         
   4   5  13        827.60        823.95        42.23 o                         
   5   5  13        388.55        371.35        31.08 o                         
   6   5  13        179.76        217.49        30.35 o                         
   7   5  13        827.94        897.61        47.50 o                         
   8   5  13        179.34        195.60        34.40 o                         
   9   5  13        323.22        333.44        39.60 o                         
  10   5  13         23.27         38.48        39.17 o                         
 -10   6  13         52.74         44.27        41.87 o                         
  -9   6  13         94.17         42.73        31.27 o                         
  -8   6  13         43.18          0.19        28.62 o                         
  -7   6  13        362.11        402.95        33.80 o                         
  -6   6  13         37.01         83.84        31.77 o                         
  -5   6  13         12.45         15.63        29.08 o                         
  -4   6  13         22.30         27.86        26.00 o                         
  -3   6  13         93.92        123.53        26.44 o                         
  -2   6  13         46.00         76.83        32.70 o                         
  -1   6  13        598.92        602.02        35.91 o                         
   0   6  13         10.62         42.83        46.33 o                         
   1   6  13       1299.20       1258.78        82.69 o                         
   2   6  13         65.71        104.61        55.42 o                         
   3   6  13         93.50        124.72        55.42 o                         
   4   6  13         35.63         12.18        23.38 o                         
   5   6  13        172.82        220.70        39.63 o                         
   6   6  13          2.50          3.63        27.21 o                         
   7   6  13        291.07        311.51        36.96 o                         
   8   6  13         11.06         65.06        33.93 o                         
   9   6  13        410.37        349.75        42.26 o                         
  -8   7  13         74.47         76.33        34.14 o                         
  -7   7  13        510.94        472.32        38.85 o                         
  -6   7  13        326.14        264.83        39.91 o                         
  -5   7  13        607.11        608.64        61.78 o                         
  -4   7  13        204.29        171.14        65.41 o                         
  -3   7  13        170.11        250.77        31.58 o                         
  -2   7  13        142.00        196.83        51.78 o                         
  -1   7  13         78.70        112.25        52.69 o                         
   0   7  13        150.67        131.97        27.25 o                         
   1   7  13        836.93        824.78       123.57 o                         
   2   7  13        178.02        164.65        80.85 o                         
   3   7  13        381.95        336.12       116.29 o                         
   4   7  13        443.37        434.15        50.88 o                         
   5   7  13         53.55         81.43        42.05 o                         
   6   7  13         49.72         30.04        30.53 o                         
   7   7  13        130.07        203.30        36.23 o                         
  -5   8  13         76.97         83.20        41.79 o                         
  -4   8  13          6.40        101.75        78.13 o                         
  -3   8  13        197.21        387.01        94.48 o                         
  -2   8  13         39.14         74.49        74.49 o                         
  -1   8  13         38.21        148.99        87.21 o                         
   0   8  13         18.14        148.99        87.21 o                         
   1   8  13        160.18        276.18        89.03 o                         
   2   8  13         47.20         88.53        33.32 o                         
   3   8  13         81.89        176.76        66.32 o                         
   4   8  13          5.85         19.46        42.70 o                         
   5   8  13        105.95        155.84        42.71 o                         
 -12   0  14        366.39        319.00        40.46 o                         
 -10   0  14       1452.92       1487.32        56.92 o                         
  -8   0  14       8225.25       8493.02       145.62 o                         
  -6   0  14       5790.34       5779.37       101.62 o                         
  -4   0  14        166.03        154.44        25.44 o                         
  -2   0  14      13795.15      14689.10       303.02 o                         
   0   0  14      52658.21      55538.66      1086.09 o                         
   2   0  14       4997.82       4964.61       120.11 o                         
   4   0  14       1258.39       1074.17        52.71 o                         
   6   0  14      10919.26      10803.06       176.46 o                         
   8   0  14       6259.43       6338.39       120.90 o                         
  10   0  14        423.82        458.52        43.03 o                         
  12   0  14       1085.37       1031.18        61.03 o                         
 -13   1  14         60.03         77.37        28.38 o                         
 -12   1  14          2.78        -23.73        23.73 o                         
 -11   1  14          0.62          6.79        23.28 o                         
 -10   1  14        476.04        511.55        28.10 o                         
  -9   1  14        341.38        330.78        19.93 o                         
  -8   1  14        454.58        494.28        24.53 o                         
  -7   1  14          5.89         86.66        19.14 o                         
  -6   1  14       1054.06       1091.90        27.66 o                         
  -5   1  14        115.52        102.85        16.06 o                         
  -4   1  14        497.87        524.85        21.34 o                         
  -3   1  14       1101.75       1060.94        30.84 o                         
  -2   1  14      11363.62      11467.35       172.15 o                         
  -1   1  14        167.24        161.90        15.42 o                         
   0   1  14       1395.55       1638.20        38.50 o                         
   1   1  14       3006.46       2920.49        55.93 o                         
   2   1  14        490.93        469.21        24.53 o                         
   3   1  14        240.99        243.48        21.17 o                         
   4   1  14       4215.83       4047.07        93.68 o                         
   5   1  14         65.67         90.93        18.10 o                         
   6   1  14        436.88        501.01        27.28 o                         
   7   1  14          3.84         36.90        20.41 o                         
   8   1  14         70.54         70.94        24.39 o                         
   9   1  14          8.58         24.59        20.54 o                         
  10   1  14        156.80        148.03        25.02 o                         
  11   1  14          7.05         25.36        24.34 o                         
  12   1  14        312.05        317.68        31.74 o                         
 -13   2  14         21.89        -14.64        30.73 o                         
 -12   2  14        663.49        595.06        40.20 o                         
 -11   2  14        431.06        412.93        29.43 o                         
 -10   2  14       2367.32       2348.75        48.77 o                         
  -9   2  14          2.55         -9.97        15.60 o                         
  -8   2  14       4437.91       4614.34        59.63 o                         
  -7   2  14        283.91        317.09        17.92 o                         
  -6   2  14       3825.92       3913.20        61.95 o                         
  -5   2  14        943.28        952.14        27.54 o                         
  -4   2  14        985.28        969.92        26.69 o                         
  -3   2  14       1278.24       1290.95        28.33 o                         
  -2   2  14       4326.82       4456.12        76.54 o                         
  -1   2  14       3121.49       3209.62        59.16 o                         
   0   2  14      14911.93      15536.32       225.87 o                         
   1   2  14         49.29         57.19        16.35 o                         
   2   2  14       4157.68       4179.71        75.18 o                         
   3   2  14       2901.02       2836.31        59.15 o                         
   4   2  14       1676.80       1625.23        64.31 o                         
   5   2  14        200.61        217.47        20.56 o                         
   6   2  14       4791.25       4708.18        76.56 o                         
   7   2  14          2.84          0.57        20.16 o                         
   8   2  14       4564.27       4557.30       110.17 o                         
   9   2  14        160.81        166.09        24.40 o                         
  10   2  14        676.40        694.87        34.36 o                         
  11   2  14          6.31         54.47        29.66 o                         
  12   2  14        849.48        832.30        58.45 o                         
 -12   3  14         90.59        134.43        42.91 o                         
 -11   3  14          5.71         37.86        26.56 o                         
 -10   3  14         32.49         23.65        25.10 o                         
  -9   3  14        277.17        270.57        20.56 o                         
  -8   3  14          8.17         -1.01        14.91 o                         
  -7   3  14       1306.83       1277.52        28.57 o                         
  -6   3  14         92.48         99.38        15.21 o                         
  -5   3  14       3153.53       3214.59        47.10 o                         
  -4   3  14         25.94         49.37        11.55 o                         
  -3   3  14        547.02        540.33        18.44 o                         
  -2   3  14        425.12        392.40        14.13 o                         
  -1   3  14        392.36        396.14        13.89 o                         
   0   3  14         45.83         33.94        10.62 o                         
   1   3  14       5561.65       5475.15        90.54 o                         
   2   3  14       1526.44       1416.45        38.81 o                         
   3   3  14        329.55        310.38        23.13 o                         
   4   3  14        807.82        790.91        29.56 o                         
   5   3  14        604.46        542.75        24.71 o                         
   6   3  14        177.16        172.89        20.09 o                         
   7   3  14          4.40         10.82        19.60 o                         
   8   3  14        144.32        181.06        24.29 o                         
   9   3  14          3.69         23.22        22.61 o                         
  10   3  14        111.23         74.31        37.19 o                         
  11   3  14          0.64         -9.99        35.97 o                         
 -12   4  14        425.97        359.27        50.45 o                         
 -11   4  14        154.98        156.26        42.40 o                         
 -10   4  14       1425.62       1560.61        62.93 o                         
  -9   4  14         34.05          0.49        26.39 o                         
  -8   4  14        947.38        975.70        33.37 o                         
  -7   4  14         30.18         33.51        25.93 o                         
  -6   4  14       1608.62       1544.35        39.83 o                         
  -5   4  14       1183.98       1115.68        33.05 o                         
  -4   4  14       4750.80       4897.50        86.85 o                         
  -3   4  14       1760.32       1745.36        36.80 o                         
  -2   4  14       2194.19       2158.96        49.87 o                         
  -1   4  14        124.39        112.07        19.99 o                         
   0   4  14       3650.49       3657.55        58.17 o                         
   1   4  14         30.32         34.03        12.19 o                         
   2   4  14       5056.51       5153.37       100.80 o                         
   3   4  14       2948.73       2708.99        69.02 o                         
   4   4  14       2357.72       2342.50        46.44 o                         
   5   4  14        526.07        470.82        25.65 o                         
   6   4  14       1314.35       1225.26        46.43 o                         
   7   4  14          1.14         18.89        27.53 o                         
   8   4  14       2597.44       2611.45        65.82 o                         
   9   4  14         93.41        110.23        31.27 o                         
  10   4  14        927.76        965.18        60.23 o                         
  11   4  14         93.99        184.51        43.03 o                         
 -11   5  14          2.13        -32.99        40.87 o                         
 -10   5  14         18.42         18.54        36.66 o                         
  -9   5  14          8.54         12.63        28.85 o                         
  -8   5  14         11.50        -13.81        26.94 o                         
  -7   5  14        540.53        569.26        63.60 o                         
  -6   5  14        847.85        853.61        46.05 o                         
  -5   5  14        603.53        690.27        41.82 o                         
  -4   5  14        386.07        494.30        55.42 o                         
  -3   5  14         39.88         62.68        24.81 o                         
  -2   5  14         33.21         51.78        23.05 o                         
  -1   5  14        275.05        215.04        66.32 o                         
   0   5  14         16.41         48.79        23.42 o                         
   1   5  14        559.83        547.46        59.06 o                         
   2   5  14        275.71        354.64        33.60 o                         
   3   5  14        288.20        385.11       110.84 o                         
   4   5  14         30.76         39.78        29.50 o                         
   5   5  14         55.80         31.17        25.39 o                         
   6   5  14         66.57         78.30        28.08 o                         
   7   5  14         19.92          7.23        28.92 o                         
   8   5  14        290.08        319.70        36.10 o                         
   9   5  14         12.53         49.33        32.69 o                         
  10   5  14         92.52        131.15        45.60 o                         
  -9   6  14         22.62        -23.33        31.74 o                         
  -8   6  14        455.74        491.87        43.81 o                         
  -7   6  14        249.18        204.71        38.52 o                         
  -6   6  14        632.73        568.49        43.20 o                         
  -5   6  14        227.64        232.95        33.40 o                         
  -4   6  14       1748.94       1812.21        59.62 o                         
  -3   6  14        111.67        111.14        27.78 o                         
  -2   6  14        864.26        855.22        42.57 o                         
  -1   6  14        119.41        163.42        59.96 o                         
   0   6  14       1325.95       1290.40        48.86 o                         
   1   6  14         48.09         60.48        64.50 o                         
   2   6  14       1393.70       1531.95       121.77 o                         
   3   6  14        388.98        313.21        64.50 o                         
   4   6  14        579.06        579.99        40.18 o                         
   5   6  14        377.45        357.88        41.53 o                         
   6   6  14        321.73        274.83        33.98 o                         
   7   6  14         94.75        130.59        34.10 o                         
   8   6  14        686.70        689.95        47.67 o                         
   9   6  14         77.30         88.96        37.77 o                         
  -8   7  14          0.41        -31.13        32.75 o                         
  -7   7  14         89.89        116.41        32.34 o                         
  -6   7  14         39.20         33.30        35.75 o                         
  -5   7  14         43.59         57.54        34.13 o                         
  -4   7  14         72.36        136.27        47.24 o                         
  -3   7  14         39.03         91.91        42.70 o                         
  -2   7  14          3.48         42.13        26.79 o                         
  -1   7  14          9.00         46.58        45.42 o                         
   0   7  14          0.71         46.36        44.51 o                         
   1   7  14        119.63        132.13        69.95 o                         
   2   7  14         59.65         86.50        71.77 o                         
   3   7  14        181.96        241.98        37.83 o                         
   4   7  14        144.55        178.34        39.31 o                         
   5   7  14         22.77         45.44        29.59 o                         
   6   7  14         50.52         85.50        32.50 o                         
   7   7  14         10.73         21.26        34.37 o                         
  -5   8  14         75.03         52.61        37.03 o                         
  -4   8  14        328.36        367.03        90.85 o                         
  -3   8  14         55.41        125.37        79.94 o                         
  -2   8  14        198.28        363.39        92.67 o                         
  -1   8  14        163.40        314.33        96.30 o                         
   0   8  14        340.96        508.76        96.30 o                         
   1   8  14        197.29        327.05        96.30 o                         
   2   8  14        294.92        299.72       130.82 o                         
   3   8  14        169.29        158.73       118.10 o                         
   4   8  14        229.95        273.54        79.95 o                         
 -13   0  15          2.52         -0.77        36.60 o                         
 -11   0  15        188.28        207.71        37.26 o                         
  -9   0  15          7.33         29.07        27.92 o                         
  -7   0  15        235.35        219.89        26.32 o                         
  -5   0  15       5764.27       5832.21       141.94 o                         
  -3   0  15         25.73         25.44        19.99 o                         
  -1   0  15       3215.91       2850.09        78.21 o                         
   1   0  15        929.36        850.57        41.80 o                         
   3   0  15       2985.69       2960.49        89.11 o                         
   5   0  15         15.91         -1.82        27.25 o                         
   7   0  15        259.36        205.20        38.16 o                         
   9   0  15        241.24        172.29        65.41 o                         
  11   0  15        107.97        121.89        37.75 o                         
 -13   1  15       1571.67       1661.23        50.19 o                         
 -12   1  15          1.29        -25.00        25.00 o                         
 -11   1  15       1075.90        975.62        38.25 o                         
 -10   1  15        215.10        238.32        24.92 o                         
  -9   1  15        743.92        796.67        32.45 o                         
  -8   1  15         14.19         14.30        16.75 o                         
  -7   1  15      10407.46      11041.37       125.21 o                         
  -6   1  15       2010.65       1986.72        41.60 o                         
  -5   1  15      10485.10      10665.59       135.67 o                         
  -4   1  15        154.79        196.08        21.17 o                         
  -3   1  15       1307.56       1272.54        35.33 o                         
  -2   1  15       2375.43       2510.84        54.55 o                         
  -1   1  15       6399.72       6211.73       101.05 o                         
   0   1  15         93.14         80.79        16.02 o                         
   1   1  15      21021.53      21325.14       307.13 o                         
   2   1  15        495.84        464.98        27.26 o                         
   3   1  15       9110.83       9347.27       148.67 o                         
   4   1  15        390.23        344.55        28.18 o                         
   5   1  15       2241.73       2266.87        46.85 o                         
   6   1  15         23.64        -18.05        18.05 o                         
   7   1  15       5525.07       5240.85        85.77 o                         
   8   1  15        135.02        189.15        25.86 o                         
   9   1  15       2320.36       2532.92        52.14 o                         
  10   1  15          3.81          2.09        29.63 o                         
  11   1  15        789.53        978.34        42.34 o                         
  12   1  15         14.39         54.71        27.67 o                         
 -13   2  15         70.73         94.56        34.43 o                         
 -12   2  15         68.34         86.71        31.21 o                         
 -11   2  15         95.27         85.36        25.09 o                         
 -10   2  15          0.89         29.43        22.18 o                         
  -9   2  15         60.19         43.91        17.22 o                         
  -8   2  15       1893.77       1908.81        36.23 o                         
  -7   2  15         19.13          7.48        14.27 o                         
  -6   2  15        138.09        188.79        19.10 o                         
  -5   2  15       2903.37       2941.51        50.01 o                         
  -4   2  15       3568.24       3551.59        55.27 o                         
  -3   2  15          3.61         18.56        12.13 o                         
  -2   2  15        761.91        713.96        28.18 o                         
  -1   2  15         20.89          6.61        13.96 o                         
   0   2  15       3143.50       3169.46        59.79 o                         
   1   2  15        358.07        368.03        30.89 o                         
   2   2  15        673.69        683.47        30.52 o                         
   3   2  15       1671.38       1600.88        42.93 o                         
   4   2  15          1.22         -5.07        18.60 o                         
   5   2  15         73.51         51.22        18.51 o                         
   6   2  15        862.12        832.79        35.55 o                         
   7   2  15        119.49         62.93        21.21 o                         
   8   2  15         16.34        129.47        24.81 o                         
   9   2  15          1.60         14.31        22.74 o                         
  10   2  15          9.03         52.07        27.80 o                         
  11   2  15         16.02         66.49        30.38 o                         
  12   2  15          0.21         19.90        84.49 o                         
 -12   3  15         21.45         -7.63        39.17 o                         
 -11   3  15        527.84        489.73        35.39 o                         
 -10   3  15        583.75        561.45        35.25 o                         
  -9   3  15        911.56        943.37        35.41 o                         
  -8   3  15          5.20          9.95        16.01 o                         
  -7   3  15       4206.89       4197.89        61.10 o                         
  -6   3  15       1245.57       1249.39        29.93 o                         
  -5   3  15       4375.32       4531.31        61.44 o                         
  -4   3  15        714.33        662.14        29.11 o                         
  -3   3  15       4805.55       4755.11        66.44 o                         
  -2   3  15       3299.63       3213.78        48.85 o                         
  -1   3  15       3768.37       3680.94        53.40 o                         
   0   3  15         14.99          8.53        14.40 o                         
   1   3  15       6078.60       6191.12       101.63 o                         
   2   3  15        119.03        117.75        18.33 o                         
   3   3  15       8313.77       8496.56       136.99 o                         
   4   3  15       1757.60       1824.58        41.56 o                         
   5   3  15       1790.51       1949.03        45.26 o                         
   6   3  15        230.70        243.20        22.95 o                         
   7   3  15       1652.49       1658.45        42.18 o                         
   8   3  15         22.23         22.55        21.46 o                         
   9   3  15       1270.18       1323.56        43.64 o                         
  10   3  15         10.52         24.87        31.15 o                         
  11   3  15        954.91       1163.96       113.57 o                         
 -11   4  15         39.70         37.53        40.87 o                         
 -10   4  15          5.20         67.77        36.19 o                         
  -9   4  15         45.46         10.71        27.44 o                         
  -8   4  15        603.75        686.09        37.23 o                         
  -7   4  15         16.21         23.13        19.87 o                         
  -6   4  15         95.47         94.57        20.73 o                         
  -5   4  15        156.26        214.76        21.06 o                         
  -4   4  15        234.74        287.70        26.84 o                         
  -3   4  15         36.81         59.57        17.04 o                         
  -2   4  15        207.28        251.03        18.47 o                         
  -1   4  15       1410.72       1451.27        33.34 o                         
   0   4  15        469.62        434.67        21.45 o                         
   1   4  15         48.64         39.38        14.45 o                         
   2   4  15        231.28        284.33        31.91 o                         
   3   4  15          2.25         12.73         9.94 o                         
   4   4  15         26.95         54.36        16.43 o                         
   5   4  15        243.90        280.37        21.58 o                         
   6   4  15        331.70        333.09        24.85 o                         
   7   4  15        383.19        408.01        43.88 o                         
   8   4  15        130.60        225.66        35.05 o                         
   9   4  15         30.17         25.23        33.44 o                         
  10   4  15         54.98        101.41        41.05 o                         
 -10   5  15        141.88        142.97        40.16 o                         
  -9   5  15        955.50        989.06        46.00 o                         
  -8   5  15          0.10        -12.29        27.70 o                         
  -7   5  15       1754.48       1804.45        64.11 o                         
  -6   5  15         23.10         50.59        30.81 o                         
  -5   5  15       1399.74       1342.79        51.40 o                         
  -4   5  15        167.05        159.21        62.69 o                         
  -3   5  15       3514.41       3563.72        82.59 o                         
  -2   5  15        119.84        116.68        28.16 o                         
  -1   5  15       1109.19       1098.79        46.03 o                         
   0   5  15         17.25         32.70        24.81 o                         
   1   5  15        646.07        662.69        50.88 o                         
   2   5  15          0.54          4.34        37.25 o                         
   3   5  15       3837.14       3963.83        94.52 o                         
   4   5  15        338.34        339.64        30.43 o                         
   5   5  15       1940.97       1964.68        56.56 o                         
   6   5  15        197.65        222.46        32.69 o                         
   7   5  15       1073.78       1089.29        55.86 o                         
   8   5  15        132.40        174.87        36.01 o                         
   9   5  15        704.62        751.37        49.37 o                         
  10   5  15          8.37         19.99        42.34 o                         
  -9   6  15         69.84         22.57        33.95 o                         
  -8   6  15         37.19         38.95        31.98 o                         
  -7   6  15         68.65         76.08        37.39 o                         
  -6   6  15         74.47         52.63        34.82 o                         
  -5   6  15         73.29         86.78        32.33 o                         
  -4   6  15         71.05        122.59        31.18 o                         
  -3   6  15          5.90         27.83        27.46 o                         
  -2   6  15         55.96         82.55        26.90 o                         
  -1   6  15        640.77        658.35        57.24 o                         
   0   6  15         83.64         72.09        38.16 o                         
   1   6  15         10.53         38.73        43.61 o                         
   2   6  15          0.22         52.44        31.80 o                         
   3   6  15         21.60         72.52        39.97 o                         
   4   6  15         73.82        104.30        35.43 o                         
   5   6  15          4.19         19.39        27.87 o                         
   6   6  15         48.89         28.38        29.97 o                         
   7   6  15        114.48        124.48        34.04 o                         
   8   6  15         46.76        109.15        35.95 o                         
  -7   7  15        572.25        597.14        42.07 o                         
  -6   7  15        182.88        250.54        42.70 o                         
  -5   7  15        296.91        322.10        41.73 o                         
  -4   7  15        162.73        216.53        43.61 o                         
  -3   7  15        564.63        531.67       111.75 o                         
  -2   7  15        127.93        130.80        30.06 o                         
  -1   7  15        389.92        423.40        75.41 o                         
   0   7  15        250.62        297.39        93.57 o                         
   1   7  15        551.59        561.85        85.40 o                         
   2   7  15        100.49        153.18        56.32 o                         
   3   7  15        766.54        818.26       136.29 o                         
   4   7  15        187.33        223.26        92.66 o                         
   5   7  15        290.39        336.80        46.23 o                         
   6   7  15        112.63        104.44        34.21 o                         
   7   7  15        366.88        368.85       109.02 o                         
  -5   8  15          9.96        101.75        87.21 o                         
  -4   8  15         29.38         25.11        37.83 o                         
  -3   8  15         23.79         59.96        79.94 o                         
  -2   8  15         12.27         85.39        87.21 o                         
  -1   8  15         14.47         74.49        79.94 o                         
   0   8  15         16.23        232.56        87.21 o                         
   1   8  15          0.05         52.46        89.94 o                         
   2   8  15          1.11         48.22        82.67 o                         
   3   8  15         34.01         89.50        69.95 o                         
   4   8  15         44.52        199.86        94.48 o                         
 -12   0  16       1368.14       1448.44        65.20 o                         
 -10   0  16       1495.12       1442.02        60.88 o                         
  -8   0  16         50.16        -11.65        25.03 o                         
  -6   0  16       4866.59       5255.30        96.47 o                         
  -4   0  16      25418.38      25354.56       514.12 o                         
  -2   0  16       2475.24       2378.29        70.91 o                         
   0   0  16       6349.53       6451.75       149.28 o                         
   2   0  16      21143.46      20229.63       416.80 o                         
   4   0  16       7399.44       8250.08       194.78 o                         
   6   0  16          8.76         41.79        34.52 o                         
   8   0  16       5082.88       4719.24       101.60 o                         
  10   0  16       1333.06       1301.56        61.64 o                         
  12   0  16        671.80        696.19        55.88 o                         
 -13   1  16         11.04         39.02        28.58 o                         
 -12   1  16        207.45        184.76        28.96 o                         
 -11   1  16          0.39         61.39        24.07 o                         
 -10   1  16       2685.82       2643.95        58.51 o                         
  -9   1  16          1.79         25.54        16.42 o                         
  -8   1  16       1403.09       1423.04        35.98 o                         
  -7   1  16        373.55        395.70        24.79 o                         
  -6   1  16       6681.16       6492.46        91.74 o                         
  -5   1  16         44.98        103.69        16.41 o                         
  -4   1  16       3233.02       3443.23        94.56 o                         
  -3   1  16        477.85        510.75        46.34 o                         
  -2   1  16       5631.47       5747.99        96.52 o                         
  -1   1  16        505.04        580.22        26.32 o                         
   0   1  16       1403.56       1659.68        67.25 o                         
   1   1  16       1068.48       1227.29       181.75 o                         
   2   1  16         22.60         -0.91        15.42 o                         
   3   1  16        781.03        724.50        49.07 o                         
   4   1  16       4266.75       4172.45        82.28 o                         
   5   1  16        336.00        298.50        28.89 o                         
   6   1  16       1030.53        984.94        36.89 o                         
   7   1  16         19.38         -9.79        29.72 o                         
   8   1  16        885.09        873.46        40.21 o                         
   9   1  16          1.68         14.49        24.72 o                         
  10   1  16        666.44        583.75        61.57 o                         
  11   1  16          2.75         61.61        38.55 o                         
  12   1  16         94.60        100.84        28.67 o                         
 -12   2  16        599.23        619.44        42.50 o                         
 -11   2  16          3.51         15.79        23.45 o                         
 -10   2  16       1246.86       1222.98        38.27 o                         
  -9   2  16        370.89        424.90        23.05 o                         
  -8   2  16        950.27        979.39        28.59 o                         
  -7   2  16        165.76        189.61        17.62 o                         
  -6   2  16       3542.47       3752.48        61.92 o                         
  -5   2  16        719.77        747.82        26.91 o                         
  -4   2  16       7056.00       7265.28       103.17 o                         
  -3   2  16         13.00         35.73        17.03 o                         
  -2   2  16       1264.85       1240.67        49.98 o                         
  -1   2  16       4729.17       4680.89        81.05 o                         
   0   2  16       3488.16       3620.48        68.12 o                         
   1   2  16        512.91        484.02        25.60 o                         
   2   2  16       5869.05       5913.75       101.01 o                         
   3   2  16        707.40        799.39        33.34 o                         
   4   2  16       4890.55       5207.31        96.45 o                         
   5   2  16       1088.25       1067.44        36.26 o                         
   6   2  16        688.72        689.15        34.02 o                         
   7   2  16        276.28        292.33        27.53 o                         
   8   2  16       4412.69       4167.46       116.91 o                         
   9   2  16          3.45         12.69        22.47 o                         
  10   2  16       1163.06       1167.63        45.38 o                         
  11   2  16         12.62         84.01        31.33 o                         
 -12   3  16        151.68        123.74        43.17 o                         
 -11   3  16          5.46         -4.50        27.01 o                         
 -10   3  16        288.94        272.99        31.09 o                         
  -9   3  16          3.21          4.62        20.24 o                         
  -8   3  16        729.63        756.80        27.05 o                         
  -7   3  16        492.92        507.81        23.33 o                         
  -6   3  16          9.25         -1.81        14.49 o                         
  -5   3  16         42.73         51.17        14.29 o                         
  -4   3  16       1547.77       1598.77        31.74 o                         
  -3   3  16       2539.32       2575.74        43.90 o                         
  -2   3  16        944.24        971.57        25.27 o                         
  -1   3  16        473.56        482.18        25.03 o                         
   0   3  16       3293.38       3420.64        81.83 o                         
   1   3  16       3665.02       3520.80        67.28 o                         
   2   3  16        115.07        118.45        36.34 o                         
   3   3  16        334.62        368.71        29.98 o                         
   4   3  16         42.01         56.99        20.94 o                         
   5   3  16         67.77        103.66        20.58 o                         
   6   3  16        480.39        482.98        31.58 o                         
   7   3  16        529.65        599.58        30.70 o                         
   8   3  16        918.39        900.58        37.95 o                         
   9   3  16        152.92        172.11        26.55 o                         
  10   3  16        278.41        300.77        44.75 o                         
  11   3  16          4.93          3.61        41.62 o                         
 -11   4  16          0.65        -18.62        40.88 o                         
 -10   4  16        546.23        461.79        46.78 o                         
  -9   4  16        163.18        107.38        29.64 o                         
  -8   4  16       2749.01       2859.68        63.98 o                         
  -7   4  16        125.33        175.09        24.06 o                         
  -6   4  16       2186.33       2217.81        66.79 o                         
  -5   4  16         55.09         52.20        18.76 o                         
  -4   4  16       1114.53       1003.76        32.08 o                         
  -3   4  16        313.85        306.21        21.45 o                         
  -2   4  16       2687.20       2708.91        50.75 o                         
  -1   4  16       4475.67       4201.42        68.07 o                         
   0   4  16       5116.51       5176.13       116.83 o                         
   1   4  16        183.15        170.60        18.19 o                         
   2   4  16       2255.65       2075.02        82.13 o                         
   3   4  16         85.35         65.88        17.46 o                         
   4   4  16       3453.22       3383.86       170.60 o                         
   5   4  16        664.64        696.74        29.72 o                         
   6   4  16       1369.82       1454.79        50.47 o                         
   7   4  16        154.11        157.72        32.69 o                         
   8   4  16       1904.15       1935.29        82.59 o                         
   9   4  16          9.36         -6.88        32.21 o                         
  10   4  16        595.69        561.42        50.64 o                         
 -10   5  16         28.19          0.31        37.19 o                         
  -9   5  16         39.58         62.03        31.79 o                         
  -8   5  16        261.57        242.01        33.82 o                         
  -7   5  16         70.94        149.97        35.96 o                         
  -6   5  16         99.68        115.25        33.26 o                         
  -5   5  16         11.50         13.45        29.92 o                         
  -4   5  16        234.46        262.48        44.52 o                         
  -3   5  16         58.22         53.04        27.78 o                         
  -2   5  16         24.63         46.03        26.00 o                         
  -1   5  16         97.85        121.05        49.06 o                         
   0   5  16       1355.30       1377.38        65.43 o                         
   1   5  16        358.30        320.79        59.96 o                         
   2   5  16        243.36        223.99        49.06 o                         
   3   5  16          3.35         32.02        31.08 o                         
   4   5  16         92.55        106.57        41.79 o                         
   5   5  16          9.75         25.88        27.53 o                         
   6   5  16        625.71        656.35        61.76 o                         
   7   5  16        160.34        144.02        35.86 o                         
   8   5  16        556.65        629.05        59.61 o                         
   9   5  16         68.64         72.56        35.62 o                         
  -9   6  16         51.79         10.87        33.60 o                         
  -8   6  16        861.61        879.77        46.52 o                         
  -7   6  16        165.22        136.63        39.31 o                         
  -6   6  16        663.54        811.27        98.12 o                         
  -5   6  16        170.09        242.20        57.23 o                         
  -4   6  16        397.02        412.42       101.75 o                         
  -3   6  16         31.73         38.16        57.23 o                         
  -2   6  16        857.75        884.79        92.68 o                         
  -1   6  16         36.80         -1.40        27.25 o                         
   0   6  16       1647.91       1581.69        57.50 o                         
   1   6  16        104.12        148.35        45.42 o                         
   2   6  16        767.91        754.66        49.26 o                         
   3   6  16         70.02        105.79        66.32 o                         
   4   6  16        989.69       1020.44        59.13 o                         
   5   6  16        225.66        198.58        40.90 o                         
   6   6  16        401.27        388.24        37.97 o                         
   7   6  16         83.41        158.98        36.43 o                         
   8   6  16        600.21        554.43        45.90 o                         
  -7   7  16          0.13         13.99        40.66 o                         
  -6   7  16         32.44         36.82        38.24 o                         
  -5   7  16          0.01         -9.03        35.41 o                         
  -4   7  16        134.22        180.79        37.69 o                         
  -3   7  16        147.90        168.25        34.29 o                         
  -2   7  16         47.74         60.48        33.61 o                         
  -1   7  16         84.50        130.70        47.24 o                         
   0   7  16        313.71        295.24       129.92 o                         
   1   7  16          5.23         75.81       109.01 o                         
   2   7  16         48.97         72.28       109.02 o                         
   3   7  16          0.41         71.70        37.25 o                         
   4   7  16          8.17         79.07        38.48 o                         
   5   7  16         43.52         70.72        40.94 o                         
   6   7  16         57.37        107.20        43.88 o                         
  -4   8  16        165.12        249.54        42.71 o                         
  -3   8  16         45.60         78.13        90.85 o                         
  -2   8  16        162.15        232.57        96.30 o                         
  -1   8  16         21.86        179.87        92.66 o                         
   0   8  16        344.60        373.41        69.95 o                         
   1   8  16        137.42        201.88        79.04 o                         
   2   8  16        172.66        232.73        79.04 o                         
   3   8  16        120.15        206.08        89.03 o                         
 -13   0  17        149.70         92.66        58.14 o                         
 -11   0  17        224.09        259.09        40.09 o                         
  -9   0  17       3659.49       3835.99        86.11 o                         
  -7   0  17        833.53        779.92        42.35 o                         
  -5   0  17        127.50        127.19        30.89 o                         
  -3   0  17       8947.55       9090.61       204.00 o                         
  -1   0  17      16024.78      16017.79       334.05 o                         
   1   0  17       1460.11       1441.41        56.35 o                         
   3   0  17       2507.48       2309.00        80.00 o                         
   5   0  17       5616.99       5574.35       147.36 o                         
   7   0  17       3154.38       3241.66       110.90 o                         
   9   0  17        445.01        387.22        41.06 o                         
  11   0  17        975.31        944.98        59.11 o                         
 -12   1  17          4.26        -11.88        26.32 o                         
 -11   1  17        635.33        632.97        33.58 o                         
 -10   1  17        183.62        194.58        24.04 o                         
  -9   1  17        784.72        796.39        33.60 o                         
  -8   1  17         19.14         93.83        19.52 o                         
  -7   1  17         56.12         41.32        18.19 o                         
  -6   1  17        209.72        206.23        20.61 o                         
  -5   1  17       1344.24       1434.76        35.29 o                         
  -4   1  17        880.56        805.05        33.34 o                         
  -3   1  17      10319.87      10513.16       163.60 o                         
  -2   1  17        178.13        223.03        20.56 o                         
  -1   1  17       2298.10       2269.32        52.72 o                         
   0   1  17       1094.97       1151.58        37.27 o                         
   1   1  17        249.00        271.44        29.98 o                         
   2   1  17          4.21        -16.70        16.70 o                         
   3   1  17       3786.49       3615.62        73.30 o                         
   4   1  17        611.42        539.56        32.75 o                         
   5   1  17       2050.78       2285.86       121.79 o                         
   6   1  17         14.99         26.09        44.51 o                         
   7   1  17        383.16        452.35        32.52 o                         
   8   1  17         37.51        119.50        26.87 o                         
   9   1  17       1442.07       1237.89        47.89 o                         
  10   1  17         42.71         78.32        29.71 o                         
  11   1  17        595.29        698.72        58.05 o                         
 -12   2  17        297.37        228.41        33.84 o                         
 -11   2  17        574.43        583.38        33.26 o                         
 -10   2  17         53.50         52.96        23.11 o                         
  -9   2  17       2559.74       2598.70        44.81 o                         
  -8   2  17        288.63        328.19        21.06 o                         
  -7   2  17        826.23        849.09        29.28 o                         
  -6   2  17         86.97         80.04        19.15 o                         
  -5   2  17        554.40        542.57        25.14 o                         
  -4   2  17        520.43        525.01        33.44 o                         
  -3   2  17       3583.32       3575.14        70.07 o                         
  -2   2  17       1731.30       1676.03        42.42 o                         
  -1   2  17       4299.32       4406.66       116.42 o                         
   0   2  17         77.62         87.65        18.33 o                         
   1   2  17       1534.26       1458.37        63.62 o                         
   2   2  17       2191.60       2071.12        51.37 o                         
   3   2  17       2249.45       2242.19        55.91 o                         
   4   2  17         18.73         76.26        22.70 o                         
   5   2  17       3480.52       3421.05       140.92 o                         
   6   2  17        112.61        127.18        23.72 o                         
   7   2  17       2907.80       2995.11        97.48 o                         
   8   2  17        155.68        174.81        36.06 o                         
   9   2  17        379.13        417.80        34.90 o                         
  10   2  17         73.19         97.46        25.39 o                         
  11   2  17        480.51        510.75        40.09 o                         
 -12   3  17         12.48         29.07        41.11 o                         
 -11   3  17        163.51        114.14        33.27 o                         
 -10   3  17         91.34         88.57        27.81 o                         
  -9   3  17        249.82        301.27        26.35 o                         
  -8   3  17         14.24         24.15        17.28 o                         
  -7   3  17        847.04        889.17        30.06 o                         
  -6   3  17        788.34        787.07        27.13 o                         
  -5   3  17        336.37        371.69        20.41 o                         
  -4   3  17        178.04        189.55        17.59 o                         
  -3   3  17        955.71        952.04        27.12 o                         
  -2   3  17          7.74         11.02        12.42 o                         
  -1   3  17       2428.95       2368.20        51.96 o                         
   0   3  17       1572.45       1484.73        40.35 o                         
   1   3  17       2040.58       2079.39        48.79 o                         
   2   3  17         98.80         80.95        32.71 o                         
   3   3  17       1255.85       1309.17        42.18 o                         
   4   3  17        623.85        562.59        34.03 o                         
   5   3  17       1363.21       1296.44        50.46 o                         
   6   3  17         53.40         49.39        25.62 o                         
   7   3  17        676.81        707.41        32.82 o                         
   8   3  17        116.35        156.91        25.38 o                         
   9   3  17        690.09        760.90        58.36 o                         
  10   3  17         70.73         89.63        50.87 o                         
  11   3  17        294.12        325.24        50.64 o                         
 -11   4  17        312.16        343.28        48.02 o                         
 -10   4  17          4.70         11.08        38.79 o                         
  -9   4  17        276.61        328.13        34.13 o                         
  -8   4  17          2.83         29.83        26.99 o                         
  -7   4  17        351.46        369.13        48.89 o                         
  -6   4  17         23.60         67.71        21.17 o                         
  -5   4  17       2270.20       2239.28        48.80 o                         
  -4   4  17        461.95        484.19        41.74 o                         
  -3   4  17       1461.45       1450.91        71.84 o                         
  -2   4  17         58.75         77.62        16.71 o                         
  -1   4  17        265.09        271.23        39.95 o                         
   0   4  17        867.91        807.05        22.70 o                         
   1   4  17       2244.95       2196.62        90.78 o                         
   2   4  17        329.33        337.37        23.30 o                         
   3   4  17       2592.01       2479.35       173.47 o                         
   4   4  17         10.78         22.24        19.81 o                         
   5   4  17        838.82        739.76        35.09 o                         
   6   4  17          2.42        -17.40        27.26 o                         
   7   4  17       1506.17       1494.55        55.33 o                         
   8   4  17        136.07        161.18        34.76 o                         
   9   4  17        504.81        510.38        46.30 o                         
  10   4  17        112.09        102.29        42.68 o                         
 -10   5  17          8.42        -10.64        40.09 o                         
  -9   5  17        190.09        121.97        33.35 o                         
  -8   5  17          4.72         27.14        29.71 o                         
  -7   5  17       1858.09       1910.53        68.07 o                         
  -6   5  17          4.59        -19.27        30.53 o                         
  -5   5  17        221.57        283.89        37.39 o                         
  -4   5  17          3.26         61.17        37.25 o                         
  -3   5  17          5.29         15.08        27.93 o                         
  -2   5  17          6.04        -16.57        51.78 o                         
  -1   5  17       1111.57       1149.20        47.61 o                         
   0   5  17         19.33          3.48        31.80 o                         
   1   5  17       2168.91       2187.85        84.52 o                         
   2   5  17        181.98        233.91        49.97 o                         
   3   5  17        184.53        172.43        34.82 o                         
   4   5  17         24.10         56.83        34.81 o                         
   5   5  17        225.67        286.78        43.20 o                         
   6   5  17          0.01         -2.20        30.54 o                         
   7   5  17        630.66        714.71        46.59 o                         
   8   5  17         27.24         10.25        33.96 o                         
   9   5  17        543.38        550.94        46.95 o                         
  -9   6  17         63.00         34.69        40.87 o                         
  -8   6  17        238.02        240.61        37.65 o                         
  -7   6  17        223.66        192.45        41.55 o                         
  -6   6  17          2.63         36.91        36.23 o                         
  -5   6  17       1183.09       1213.39        59.12 o                         
  -4   6  17         41.96         44.28        66.32 o                         
  -3   6  17        509.80        570.82        42.97 o                         
  -2   6  17        142.47        175.23        63.59 o                         
  -1   6  17         67.65        105.42        94.48 o                         
   0   6  17        249.63        315.00        36.20 o                         
   1   6  17        408.67        475.85        40.29 o                         
   2   6  17          0.30         24.23        58.14 o                         
   3   6  17        855.77        874.56        56.47 o                         
   4   6  17        124.90        147.42        39.27 o                         
   5   6  17         73.67         66.12        40.10 o                         
   6   6  17        165.35        180.83        44.98 o                         
   7   6  17        250.71        301.62        40.10 o                         
   8   6  17         80.97        110.14        39.02 o                         
  -7   7  17        420.23        396.17        66.32 o                         
  -6   7  17          0.07        -15.40        55.42 o                         
  -5   7  17          4.26         12.72        37.38 o                         
  -4   7  17         19.36         60.55        34.71 o                         
  -3   7  17         15.52         23.74        32.95 o                         
  -2   7  17         17.01         23.37        39.97 o                         
  -1   7  17        206.75        272.93        49.06 o                         
   0   7  17         37.50         74.40        64.50 o                         
   1   7  17        617.11        624.12        52.70 o                         
   2   7  17          0.20         16.29        59.05 o                         
   3   7  17        152.20        192.32        74.49 o                         
   4   7  17         22.93         82.79        39.31 o                         
   5   7  17         50.41        130.21        43.88 o                         
   6   7  17          0.07        -23.01        42.25 o                         
  -3   8  17         25.01         26.74        34.71 o                         
  -2   8  17        118.90        160.15        37.83 o                         
  -1   8  17         80.51        146.77        61.78 o                         
   0   8  17        151.24        177.79        62.68 o                         
   1   8  17         42.98        145.36       117.19 o                         
   2   8  17          8.31         92.92        79.94 o                         
 -12   0  18         24.21        -15.55        37.49 o                         
 -10   0  18         56.21         12.92        34.62 o                         
  -8   0  18       1738.59       1617.99        53.93 o                         
  -6   0  18        412.89        440.23        34.52 o                         
  -4   0  18        152.08        179.88        34.52 o                         
  -2   0  18      11705.08      11623.30       251.53 o                         
   0   0  18       1610.34       1610.49        59.98 o                         
   2   0  18       2973.63       2872.96        87.28 o                         
   4   0  18       4878.98       4753.14       132.79 o                         
   6   0  18        960.49       1086.73        70.87 o                         
   8   0  18         93.19        152.62        45.42 o                         
  10   0  18          0.83         47.24        47.24 o                         
 -12   1  18        458.72        448.56        33.25 o                         
 -11   1  18         74.03         35.80        26.52 o                         
 -10   1  18        382.26        346.19        28.95 o                         
  -9   1  18         44.69         62.71        22.19 o                         
  -8   1  18       5913.67       6062.43        82.26 o                         
  -7   1  18        160.78        146.15        19.92 o                         
  -6   1  18        252.76        228.92        22.67 o                         
  -5   1  18         32.71         29.25        18.51 o                         
  -4   1  18         58.19         43.36        19.14 o                         
  -3   1  18        958.90        947.42        47.25 o                         
  -2   1  18       3674.14       3623.82        94.57 o                         
  -1   1  18         38.06         34.86        17.31 o                         
   0   1  18      22314.24      22783.87       330.22 o                         
   1   1  18          3.73        -17.31        17.31 o                         
   2   1  18       1150.78       1212.83        42.71 o                         
   3   1  18        295.08        263.30        26.13 o                         
   4   1  18         80.94         69.24        26.35 o                         
   5   1  18        116.92        100.57        25.60 o                         
   6   1  18       3384.97       3184.73        75.82 o                         
   7   1  18        190.81        222.81        33.61 o                         
   8   1  18       3478.80       3526.11        97.94 o                         
   9   1  18         12.00         33.31        40.54 o                         
  10   1  18       1017.63       1074.72        61.07 o                         
  11   1  18         34.87         71.93        44.71 o                         
 -12   2  18          5.88         -4.85        32.66 o                         
 -11   2  18         46.75         76.47        31.66 o                         
 -10   2  18          4.42         10.87        23.30 o                         
  -9   2  18        317.77        385.97        23.87 o                         
  -8   2  18        385.35        401.57        23.13 o                         
  -7   2  18          0.98         -2.47        19.10 o                         
  -6   2  18        103.63        111.25        19.88 o                         
  -5   2  18       1487.55       1514.16        36.70 o                         
  -4   2  18        592.04        601.57        25.86 o                         
  -3   2  18         66.30         54.63        19.64 o                         
  -2   2  18       1382.52       1476.19        41.75 o                         
  -1   2  18        734.42        648.87        30.18 o                         
   0   2  18        196.34        191.70        21.84 o                         
   1   2  18        879.26        919.87        36.61 o                         
   2   2  18        634.48        689.00        32.60 o                         
   3   2  18        329.97        313.86        35.43 o                         
   4   2  18       2249.54       2232.65        77.26 o                         
   5   2  18        789.62        803.80        58.15 o                         
   6   2  18        182.58        191.41        31.81 o                         
   7   2  18         42.89         31.12        23.58 o                         
   8   2  18        352.87        308.46        31.04 o                         
   9   2  18        198.22        230.56        31.40 o                         
  10   2  18         85.58         76.87        27.57 o                         
  11   2  18          4.20         41.69        31.07 o                         
 -11   3  18        289.47        298.36        44.20 o                         
 -10   3  18        725.31        674.30        39.51 o                         
  -9   3  18        181.23        183.83        31.04 o                         
  -8   3  18       2190.43       2224.35        47.87 o                         
  -7   3  18        238.56        214.32        21.20 o                         
  -6   3  18         19.90          6.03        16.29 o                         
  -5   3  18         65.53         64.46        16.18 o                         
  -4   3  18       3178.31       3100.81        52.71 o                         
  -3   3  18       2343.79       2357.43        45.08 o                         
  -2   3  18       3811.62       3732.00        57.98 o                         
  -1   3  18          8.90         -2.60        18.17 o                         
   0   3  18       3388.75       3507.82        69.40 o                         
   1   3  18         97.99        109.02        19.64 o                         
   2   3  18        502.95        509.25        30.76 o                         
   3   3  18       2064.44       2109.47        79.98 o                         
   4   3  18       1468.47       1551.23        49.37 o                         
   5   3  18        162.17        128.10        45.42 o                         
   6   3  18       1378.32       1346.43        51.94 o                         
   7   3  18         19.34         28.45        21.81 o                         
   8   3  18       1559.63       1561.72        47.63 o                         
   9   3  18        142.55        145.73        35.13 o                         
  10   3  18        756.56        686.03        53.22 o                         
 -11   4  18         26.41         21.64        63.59 o                         
 -10   4  18          9.50        -25.37        35.17 o                         
  -9   4  18         88.82        125.92        32.27 o                         
  -8   4  18         27.82          9.26        29.09 o                         
  -7   4  18          0.12         21.21        23.92 o                         
  -6   4  18       1024.36       1057.51        38.56 o                         
  -5   4  18        481.42        505.28        29.37 o                         
  -4   4  18        684.18        737.41        30.36 o                         
  -3   4  18         58.77        109.46        19.25 o                         
  -2   4  18        177.88        189.75        25.88 o                         
  -1   4  18        171.32        164.17        18.98 o                         
   0   4  18        210.85        236.87        21.05 o                         
   1   4  18        842.45        854.60        34.58 o                         
   2   4  18        493.90        530.03        28.43 o                         
   3   4  18          3.56         11.69        21.17 o                         
   4   4  18       1113.70        971.36        63.18 o                         
   5   4  18        170.33        158.84        39.90 o                         
   6   4  18          2.64        -18.86        36.21 o                         
   7   4  18          5.65        -14.53        30.26 o                         
   8   4  18        210.72        226.58        36.73 o                         
   9   4  18         18.78         42.44        36.41 o                         
  10   4  18         19.48         56.48        44.91 o                         
 -10   5  18        459.41        462.66        52.26 o                         
  -9   5  18         92.82        103.45        33.76 o                         
  -8   5  18        857.40        959.27        46.49 o                         
  -7   5  18         22.93         42.07        35.96 o                         
  -6   5  18          4.08        -30.61        31.90 o                         
  -5   5  18         31.65          7.55        30.81 o                         
  -4   5  18       2395.04       2468.31        81.80 o                         
  -3   5  18        440.79        423.95        37.86 o                         
  -2   5  18       1235.66       1229.45        51.72 o                         
  -1   5  18        126.90        158.30        35.43 o                         
   0   5  18        488.69        507.52        39.91 o                         
   1   5  18        107.54        129.19        31.55 o                         
   2   5  18        458.39        523.57        43.95 o                         
   3   5  18        194.81        182.05        49.06 o                         
   4   5  18       2055.66       2035.09       181.76 o                         
   5   5  18        183.55        220.73        42.63 o                         
   6   5  18       1082.58       1007.80        63.75 o                         
   7   5  18         52.19         48.12        32.85 o                         
   8   5  18        927.00        874.15        98.96 o                         
   9   5  18         67.68         78.76        41.69 o                         
  -8   6  18          4.85         -8.50        33.77 o                         
  -7   6  18         22.22         14.43        39.61 o                         
  -6   6  18        168.35        186.10        40.90 o                         
  -5   6  18          8.61         52.81        35.49 o                         
  -4   6  18         15.63         26.85        33.18 o                         
  -3   6  18          0.16         34.55        31.32 o                         
  -2   6  18        135.14        128.66        51.78 o                         
  -1   6  18          4.21         39.28        59.96 o                         
   0   6  18        160.71        204.75        34.52 o                         
   1   6  18          4.65         -5.52        55.42 o                         
   2   6  18        305.54        368.40        87.22 o                         
   3   6  18         39.22        111.56        38.66 o                         
   4   6  18        401.99        368.06        47.65 o                         
   5   6  18          2.85         69.62        40.42 o                         
   6   6  18          3.00         -8.85        41.55 o                         
   7   6  18          0.18          6.81        46.74 o                         
  -6   7  18         17.09         23.02        41.34 o                         
  -5   7  18         47.02         16.33        48.15 o                         
  -4   7  18        614.94        588.18        47.86 o                         
  -3   7  18        103.79        100.54        35.75 o                         
  -2   7  18        329.92        367.96        40.79 o                         
  -1   7  18        261.46        291.07        87.22 o                         
   0   7  18        215.84        288.83        53.60 o                         
   1   7  18        237.49        291.89       105.38 o                         
   2   7  18         92.66        122.60        71.77 o                         
   3   7  18         17.61         59.35        59.05 o                         
   4   7  18        458.24        482.64        51.11 o                         
   5   7  18         78.18         81.16        43.88 o                         
  -2   8  18          1.85         23.52        92.66 o                         
  -1   8  18         15.64         63.62        60.87 o                         
   0   8  18         40.52        133.75       103.56 o                         
   1   8  18          9.60         62.28        78.13 o                         
 -11   0  19       1306.79       1272.29        61.32 o                         
  -9   0  19        271.25        285.12        46.33 o                         
  -7   0  19       2016.64       2253.02        62.94 o                         
  -5   0  19       1030.84       1126.75        61.79 o                         
  -3   0  19       3861.68       3981.08       110.94 o                         
  -1   0  19       4686.34       4755.25       121.88 o                         
   1   0  19      14227.48      14079.99       302.72 o                         
   3   0  19       2271.45       2386.91        83.62 o                         
   5   0  19         41.67         12.72        34.52 o                         
   7   0  19       2343.42       2186.75        94.52 o                         
   9   0  19       2021.13       2137.45        99.97 o                         
  11   0  19       1001.85       1150.29        98.13 o                         
 -12   1  19         26.98         46.55        29.23 o                         
 -11   1  19        479.33        484.16        32.00 o                         
 -10   1  19         32.20         30.86        23.59 o                         
  -9   1  19        118.46         86.76        22.82 o                         
  -8   1  19        478.09        497.54        27.23 o                         
  -7   1  19         63.54         26.88        18.00 o                         
  -6   1  19        519.33        464.36        26.19 o                         
  -5   1  19       3832.23       3968.34        66.09 o                         
  -4   1  19       1012.68       1062.64        39.77 o                         
  -3   1  19       1389.84       1402.11        41.75 o                         
  -2   1  19          0.98         -0.20        17.31 o                         
  -1   1  19        609.17        539.33        41.80 o                         
   0   1  19        974.43       1341.46        39.84 o                         
   1   1  19         84.59         36.34        23.62 o                         
   2   1  19          2.27         30.89        19.27 o                         
   3   1  19      11263.60      10996.65       175.75 o                         
   4   1  19        365.61        347.98        35.43 o                         
   5   1  19        158.20        138.85        28.89 o                         
   6   1  19          2.92          9.54        25.60 o                         
   7   1  19         45.22         38.16        28.18 o                         
   8   1  19          0.25         23.38        29.47 o                         
   9   1  19         39.06         58.36        42.70 o                         
  10   1  19          0.77         43.07        30.02 o                         
  11   1  19        353.10        439.42        39.02 o                         
 -12   2  19          1.81        -26.75        31.94 o                         
 -11   2  19        949.92        919.61        47.14 o                         
 -10   2  19        351.44        387.46        34.88 o                         
  -9   2  19        834.61        834.50        38.66 o                         
  -8   2  19        569.41        586.04        25.82 o                         
  -7   2  19       1786.99       1765.49        46.15 o                         
  -6   2  19       1347.61       1295.80        49.70 o                         
  -5   2  19        338.16        338.14        23.41 o                         
  -4   2  19         27.88         25.11        16.99 o                         
  -3   2  19       2777.25       2762.14        62.34 o                         
  -2   2  19       3701.17       3568.51        71.98 o                         
  -1   2  19       1604.23       1617.63        45.61 o                         
   0   2  19         75.96         59.72        19.88 o                         
   1   2  19       3019.86       3157.50        69.09 o                         
   2   2  19       1310.20       1228.18        49.07 o                         
   3   2  19       1675.72       1696.23        50.66 o                         
   4   2  19         14.92          1.01        22.70 o                         
   5   2  19        470.76        468.67        35.32 o                         
   6   2  19        286.91        304.13        34.62 o                         
   7   2  19       1974.38       1911.06        64.89 o                         
   8   2  19          5.00         14.42        31.46 o                         
   9   2  19       1497.88       1556.83        54.84 o                         
  10   2  19         60.07         90.12        31.86 o                         
  11   2  19        856.55        822.44        59.66 o                         
 -11   3  19         72.33         63.59        41.11 o                         
 -10   3  19         42.89         21.00        27.81 o                         
  -9   3  19         66.68         63.97        23.95 o                         
  -8   3  19        323.48        367.90        26.83 o                         
  -7   3  19        176.37        189.09        21.07 o                         
  -6   3  19        111.11        126.06        19.19 o                         
  -5   3  19       2167.59       2127.58        44.32 o                         
  -4   3  19       2620.65       2688.59        49.18 o                         
  -3   3  19        487.95        471.72        23.36 o                         
  -2   3  19         23.20         65.96        17.86 o                         
  -1   3  19        106.48        116.07        21.39 o                         
   0   3  19       1437.69       1338.69        41.63 o                         
   1   3  19        118.88         59.78        19.64 o                         
   2   3  19        377.21        351.06        28.38 o                         
   3   3  19       1159.94       1213.86        45.78 o                         
   4   3  19         21.17         28.50        23.51 o                         
   5   3  19        104.89         85.60        28.18 o                         
   6   3  19         77.97         84.93        29.98 o                         
   7   3  19         65.40         58.81        28.79 o                         
   8   3  19          3.96         -1.79        24.61 o                         
   9   3  19         17.66        -30.63        30.63 o                         
  10   3  19         27.58         39.42        40.45 o                         
 -10   4  19        110.14        100.84        41.11 o                         
  -9   4  19       1102.54       1126.37        53.19 o                         
  -8   4  19        106.99        107.77        32.05 o                         
  -7   4  19        790.74        866.18        59.06 o                         
  -6   4  19        186.66        181.51        41.93 o                         
  -5   4  19         24.62         28.04        21.15 o                         
  -4   4  19        169.31        151.23        22.54 o                         
  -3   4  19       3323.96       3326.97        62.83 o                         
  -2   4  19       1898.28       1739.67        43.19 o                         
  -1   4  19       2082.46       2054.09        51.82 o                         
   0   4  19        691.89        633.95        30.04 o                         
   1   4  19        178.07        154.24        21.73 o                         
   2   4  19          8.54        -21.17        21.17 o                         
   3   4  19       1717.27       1654.86       157.44 o                         
   4   4  19         22.56         25.50        21.57 o                         
   5   4  19       1962.74       1914.84       205.39 o                         
   6   4  19        168.87        187.72        40.34 o                         
   7   4  19       1231.82       1182.93       128.12 o                         
   8   4  19          8.59         10.50        33.50 o                         
   9   4  19        414.84        476.44        45.38 o                         
  -9   5  19         12.82          8.77        33.00 o                         
  -8   5  19         16.46         38.91        31.13 o                         
  -7   5  19         34.34         73.75        37.31 o                         
  -6   5  19          0.10         -7.94        32.94 o                         
  -5   5  19        230.75        283.93        57.23 o                         
  -4   5  19         16.00         30.13        31.08 o                         
  -3   5  19          1.90        -16.84        28.90 o                         
  -2   5  19         68.22        104.78        30.88 o                         
  -1   5  19        366.78        426.46        39.03 o                         
   0   5  19        101.05         85.23        30.53 o                         
   1   5  19          1.41          4.43        29.43 o                         
   2   5  19        281.12        259.63        36.23 o                         
   3   5  19        126.94        116.11        36.23 o                         
   4   5  19         51.93         39.22        35.49 o                         
   5   5  19        120.00        149.39        42.92 o                         
   6   5  19         25.72         73.67        43.19 o                         
   7   5  19        250.81        261.77        51.71 o                         
   8   5  19         12.86         30.79        34.37 o                         
  -8   6  19         46.25         19.34        35.10 o                         
  -7   6  19        241.74        295.12        77.22 o                         
  -6   6  19         48.57         80.65        39.89 o                         
  -5   6  19          9.43         -6.27        36.45 o                         
  -4   6  19        192.98        193.02        38.08 o                         
  -3   6  19       1051.27       1036.24        55.03 o                         
  -2   6  19         68.08         51.03        32.33 o                         
  -1   6  19        943.47        931.51        79.96 o                         
   0   6  19        100.29        140.23        64.50 o                         
   1   6  19         61.50        105.27        64.50 o                         
   2   6  19          4.52         82.82        76.31 o                         
   3   6  19        486.69        534.79        49.07 o                         
   4   6  19         34.31         34.22        38.78 o                         
   5   6  19        671.92        673.36        58.43 o                         
   6   6  19        200.67        183.54        49.77 o                         
   7   6  19        399.85        330.13        54.45 o                         
  -6   7  19          1.73          2.26        41.34 o                         
  -5   7  19        186.23        159.02        43.17 o                         
  -4   7  19         99.03        123.55        40.63 o                         
  -3   7  19         36.33         40.02        39.97 o                         
  -2   7  19         59.55        101.90        62.68 o                         
  -1   7  19         27.45         20.81        37.25 o                         
   0   7  19          5.07         59.42        72.68 o                         
   1   7  19         20.02         76.96       105.38 o                         
   2   7  19         22.87         93.87        64.50 o                         
   3   7  19         32.14        104.78        42.25 o                         
   4   7  19         25.37         67.98        43.54 o                         
   5   7  19          1.25         19.99        87.21 o                         
 -12   0  20         34.71         40.88        55.42 o                         
 -10   0  20       2248.44       2325.04        71.32 o                         
  -8   0  20       1311.53       1312.96        53.79 o                         
  -6   0  20        925.78        825.64        40.46 o                         
  -4   0  20       1796.86       1977.62        74.52 o                         
  -2   0  20      12976.37      13134.74       286.17 o                         
   0   0  20        136.63        134.46        30.89 o                         
   2   0  20       1136.24        972.31        59.97 o                         
   4   0  20       1986.86       1786.81        76.34 o                         
   6   0  20        460.67        628.71        61.78 o                         
   8   0  20        133.50        185.33        52.69 o                         
  10   0  20       1015.56       1121.22        94.49 o                         
 -12   1  20        784.64        742.94        38.73 o                         
 -11   1  20         25.97         36.48        27.19 o                         
 -10   1  20        723.27        682.39        34.88 o                         
  -9   1  20          1.14         59.87        23.10 o                         
  -8   1  20        474.74        461.28        27.91 o                         
  -7   1  20         49.64          6.71        18.81 o                         
  -6   1  20        405.50        452.88        27.61 o                         
  -5   1  20        560.79        543.15        27.24 o                         
  -4   1  20      10516.13      10634.68       170.00 o                         
  -3   1  20         34.61         45.42        21.84 o                         
  -2   1  20       1744.66       1654.02        66.35 o                         
  -1   1  20       1305.60       1249.24        41.75 o                         
   0   1  20        153.18        183.18        48.15 o                         
   1   1  20         19.53        -12.31        19.64 o                         
   2   1  20       2113.35       2038.92        61.81 o                         
   3   1  20        525.98        619.84        75.41 o                         
   4   1  20       3256.15       3501.92        78.43 o                         
   5   1  20          0.36         10.95        25.03 o                         
   6   1  20        639.53        715.54        44.32 o                         
   7   1  20          8.62         -3.96        33.61 o                         
   8   1  20       1130.46       1034.41        53.79 o                         
   9   1  20          1.33         53.91        33.33 o                         
  10   1  20       1008.37       1213.28        67.23 o                         
  11   1  20          9.20         83.69        52.69 o                         
 -11   2  20          9.04         28.43        30.66 o                         
 -10   2  20       1399.54       1469.59        44.67 o                         
  -9   2  20        181.94        207.96        23.23 o                         
  -8   2  20        698.80        743.79        28.79 o                         
  -7   2  20        337.57        324.43        27.24 o                         
  -6   2  20         22.32         -7.50        18.46 o                         
  -5   2  20        227.18        215.29        24.19 o                         
  -4   2  20       1493.97       1540.97        38.80 o                         
  -3   2  20       1451.31       1432.21        60.89 o                         
  -2   2  20       3569.89       3687.97        75.86 o                         
  -1   2  20          4.69          3.31        17.85 o                         
   0   2  20        314.53        285.49        25.60 o                         
   1   2  20       2603.30       2418.40        57.27 o                         
   2   2  20       2254.44       2166.05        57.80 o                         
   3   2  20         55.53         36.06        27.25 o                         
   4   2  20        895.66        872.97        55.43 o                         
   5   2  20        228.73        264.34        32.04 o                         
   6   2  20        420.68        468.70        37.76 o                         
   7   2  20         28.72         44.98        30.99 o                         
   8   2  20        288.65        331.55        40.88 o                         
   9   2  20         17.44         84.37        35.31 o                         
  10   2  20        560.32        569.74        49.45 o                         
 -11   3  20         11.15         -6.06        38.29 o                         
 -10   3  20         86.02         48.47        29.50 o                         
  -9   3  20        150.17        137.77        25.43 o                         
  -8   3  20       1197.69       1225.90        39.48 o                         
  -7   3  20        625.80        721.72        36.82 o                         
  -6   3  20        475.28        484.16        38.55 o                         
  -5   3  20        580.49        635.84        45.44 o                         
  -4   3  20        933.57        990.91        31.95 o                         
  -3   3  20          5.97         -2.21        15.67 o                         
  -2   3  20       1889.12       1886.81        40.06 o                         
  -1   3  20       2983.90       3008.99       100.91 o                         
   0   3  20       2347.17       2253.03        55.23 o                         
   1   3  20        178.57        131.59        23.54 o                         
   2   3  20        671.30        701.51        37.00 o                         
   3   3  20       1047.21       1090.57        51.79 o                         
   4   3  20       1541.71       1576.37        53.23 o                         
   5   3  20         32.21         43.61        32.70 o                         
   6   3  20       1026.50        989.95        52.76 o                         
   7   3  20        323.61        349.54        39.05 o                         
   8   3  20        438.11        449.94        38.34 o                         
   9   3  20         44.02         62.41        41.82 o                         
  10   3  20        244.85        237.64        47.24 o                         
 -10   4  20        249.63        211.73        44.91 o                         
  -9   4  20         75.44         95.82        34.69 o                         
  -8   4  20         86.03         65.23        31.23 o                         
  -7   4  20        223.88        229.60        39.25 o                         
  -6   4  20        804.57        766.55        37.28 o                         
  -5   4  20        228.12        274.00        27.27 o                         
  -4   4  20       1159.33       1137.14        38.34 o                         
  -3   4  20        323.07        336.82        35.82 o                         
  -2   4  20        224.28        213.93        23.87 o                         
  -1   4  20         31.45         27.25        19.17 o                         
   0   4  20        446.76        449.54        27.58 o                         
   1   4  20       1064.49        943.33        86.92 o                         
   2   4  20       1843.26       1694.26       159.30 o                         
   3   4  20        229.88        188.34        42.97 o                         
   4   4  20        243.14        251.96        42.66 o                         
   5   4  20        123.35        110.00        38.52 o                         
   6   4  20        536.13        518.62        54.04 o                         
   7   4  20         14.66         58.01        54.51 o                         
   8   4  20        547.89        574.62        57.14 o                         
   9   4  20         76.73         89.52        37.81 o                         
  -9   5  20         94.59         45.72        39.77 o                         
  -8   5  20       1050.50       1024.01        49.97 o                         
  -7   5  20        127.29         78.49        75.40 o                         
  -6   5  20        444.02        511.63        47.60 o                         
  -5   5  20         82.10        129.25        37.63 o                         
  -4   5  20        138.08        136.81        35.22 o                         
  -3   5  20         17.75         18.34        31.08 o                         
  -2   5  20        651.27        708.68        47.88 o                         
  -1   5  20        213.16        213.21        36.65 o                         
   0   5  20        923.78        992.77       136.29 o                         
   1   5  20         99.35        100.17        66.32 o                         
   2   5  20         78.81        100.68        34.92 o                         
   3   5  20         49.64        103.34        38.24 o                         
   4   5  20        971.38       1014.41       111.76 o                         
   5   5  20          9.11        -11.40        39.61 o                         
   6   5  20        829.86        969.73        68.14 o                         
   7   5  20        126.64        116.46        48.13 o                         
   8   5  20        250.76        329.92        56.81 o                         
  -8   6  20         93.60        159.89        81.76 o                         
  -7   6  20         18.87         -4.58        41.27 o                         
  -6   6  20        331.36        346.33        47.87 o                         
  -5   6  20          5.24         -6.44        37.86 o                         
  -4   6  20        681.75        776.20        89.04 o                         
  -3   6  20          1.44         18.90        34.43 o                         
  -2   6  20        182.76        174.19        37.54 o                         
  -1   6  20         70.84        101.40        36.00 o                         
   0   6  20        168.05        229.24        80.85 o                         
   1   6  20          0.86         36.94        96.30 o                         
   2   6  20        403.58        380.41        89.94 o                         
   3   6  20        191.17        204.36        42.31 o                         
   4   6  20         85.19        107.12        42.63 o                         
   5   6  20         32.47         77.80        45.34 o                         
   6   6  20        216.09        182.58        50.26 o                         
  -5   7  20          4.87         27.15        44.51 o                         
  -4   7  20         83.78        128.14        56.32 o                         
  -3   7  20        162.77        207.23        87.21 o                         
  -2   7  20        143.40        200.36        39.31 o                         
  -1   7  20         50.23         77.84        93.57 o                         
   0   7  20        225.51        240.90        69.04 o                         
   1   7  20        107.00        162.73        38.66 o                         
   2   7  20         23.56         73.89        89.03 o                         
   3   7  20        103.11        233.93        46.61 o                         
   4   7  20        393.31        499.93        60.87 o                         
 -11   0  21        629.67        674.74        51.93 o                         
  -9   0  21       1487.35       1437.04        62.32 o                         
  -7   0  21         15.88        -35.96        43.61 o                         
  -5   0  21       2048.93       2004.94        78.16 o                         
  -3   0  21       6050.65       5674.90       147.38 o                         
  -1   0  21       4959.42       4789.61       129.15 o                         
   1   0  21        568.74        585.12        50.88 o                         
   3   0  21         35.14         -9.08        30.89 o                         
   5   0  21        426.40        537.85        58.15 o                         
   7   0  21        275.58        345.23        54.51 o                         
   9   0  21        116.74        103.57        54.51 o                         
 -11   1  21        173.36        201.03        30.20 o                         
 -10   1  21         10.74         11.81        23.96 o                         
  -9   1  21       2258.54       2399.31        51.05 o                         
  -8   1  21        197.20        229.24        24.01 o                         
  -7   1  21       2528.80       2527.16        48.82 o                         
  -6   1  21         68.69         60.24        22.71 o                         
  -5   1  21       1824.29       1727.52        51.36 o                         
  -4   1  21       1520.22       1485.04        47.50 o                         
  -3   1  21       1083.34       1050.81        39.84 o                         
  -2   1  21         28.05         67.01        21.17 o                         
  -1   1  21      10057.06      10051.97       162.20 o                         
   0   1  21        218.54        215.18        25.03 o                         
   1   1  21       2133.79       2156.85        56.38 o                         
   2   1  21        344.42        285.06        38.16 o                         
   3   1  21       5484.05       5254.69       150.08 o                         
   4   1  21         20.30         30.50        24.31 o                         
   5   1  21       2131.57       1899.70        60.41 o                         
   6   1  21        325.27        301.99        34.69 o                         
   7   1  21       2142.44       2152.01        70.04 o                         
   8   1  21         15.88         66.62        34.62 o                         
   9   1  21        717.03        847.69        53.97 o                         
  10   1  21         36.60         93.24        36.60 o                         
 -11   2  21        479.58        522.29        41.13 o                         
 -10   2  21         77.74         56.73        31.33 o                         
  -9   2  21        618.39        586.93        28.89 o                         
  -8   2  21          2.91         23.41        21.33 o                         
  -7   2  21        201.98        165.56        25.43 o                         
  -6   2  21       1265.05       1270.11        39.41 o                         
  -5   2  21       1066.48       1046.19        35.25 o                         
  -4   2  21         70.83         74.62        19.51 o                         
  -3   2  21       1718.72       1621.78        57.25 o                         
  -2   2  21       1255.44       1302.92        43.04 o                         
  -1   2  21       2014.89       1963.97        51.41 o                         
   0   2  21        469.21        451.21        32.71 o                         
   1   2  21        274.75        280.68        27.26 o                         
   2   2  21        186.36        232.30        28.18 o                         
   3   2  21         85.96         59.69        26.13 o                         
   4   2  21        700.12        711.70        43.03 o                         
   5   2  21        303.10        319.42        33.88 o                         
   6   2  21          0.09        -10.86        30.01 o                         
   7   2  21        592.56        697.42        51.79 o                         
   8   2  21        227.71        278.26        40.87 o                         
   9   2  21        143.01        174.01        39.04 o                         
  10   2  21         19.45        107.79        39.04 o                         
 -11   3  21        451.33        506.60        50.64 o                         
 -10   3  21         35.87         16.35        38.54 o                         
  -9   3  21        956.37        975.94        39.32 o                         
  -8   3  21        147.26        178.94        25.88 o                         
  -7   3  21        642.02        636.37        35.35 o                         
  -6   3  21        182.83        178.69        21.54 o                         
  -5   3  21       3711.71       3655.40        82.54 o                         
  -4   3  21       1691.31       1670.58        40.74 o                         
  -3   3  21       2074.50       2009.39        42.95 o                         
  -2   3  21         31.65         23.31        22.24 o                         
  -1   3  21       2907.77       2969.58       118.17 o                         
   0   3  21        154.40        179.90        24.83 o                         
   1   3  21       1492.89       1499.26        48.63 o                         
   2   3  21       1125.48       1151.53       117.22 o                         
   3   3  21       4574.82       4615.31        93.17 o                         
   4   3  21        572.59        518.86        37.20 o                         
   5   3  21        526.16        575.91        49.97 o                         
   6   3  21         26.39         55.95        37.25 o                         
   7   3  21       1150.72       1181.70        57.65 o                         
   8   3  21         19.32         58.46        42.78 o                         
   9   3  21        648.82        719.91        61.78 o                         
 -10   4  21          3.28         34.32        39.58 o                         
  -9   4  21         39.04          7.56        33.63 o                         
  -8   4  21          3.42         -1.19        29.50 o                         
  -7   4  21        681.75        670.74       139.01 o                         
  -6   4  21        110.45        130.97        35.22 o                         
  -5   4  21         26.84         37.46        23.21 o                         
  -4   4  21          1.42         72.15        22.79 o                         
  -3   4  21        140.59        136.42        23.87 o                         
  -2   4  21         23.29         21.14        20.41 o                         
  -1   4  21       1084.46       1036.76        73.46 o                         
   0   4  21        245.23        241.84        48.44 o                         
   1   4  21        560.42        528.21        66.52 o                         
   2   4  21         91.63         61.58        25.74 o                         
   3   4  21          0.23        -13.86        37.10 o                         
   4   4  21        101.92        137.69        38.24 o                         
   5   4  21        105.00         81.60        42.28 o                         
   6   4  21          0.23        -37.95        37.95 o                         
   7   4  21        454.77        484.91        55.13 o                         
   8   4  21         11.18         50.53        46.64 o                         
   9   4  21         35.80         49.08        74.49 o                         
  -9   5  21        356.60        367.53        46.25 o                         
  -8   5  21         28.05        -37.11        41.47 o                         
  -7   5  21         65.47         26.16        39.31 o                         
  -6   5  21        175.76        160.15        40.97 o                         
  -5   5  21       2198.61       2235.26        74.98 o                         
  -4   5  21        146.03        146.41        36.87 o                         
  -3   5  21       1057.72       1096.58        56.69 o                         
  -2   5  21         83.44         98.70        34.36 o                         
  -1   5  21        269.61        300.19        39.71 o                         
   0   5  21         11.50         -6.02        30.53 o                         
   1   5  21        393.22        436.93        43.46 o                         
   2   5  21        203.93        220.57        39.61 o                         
   3   5  21       3668.55       3333.43       595.43 o                         
   4   5  21        309.77        228.76        45.36 o                         
   5   5  21        653.26        637.46        57.45 o                         
   6   5  21         63.09         13.54        44.57 o                         
   7   5  21        689.25        751.77        65.47 o                         
   8   5  21         24.87        -52.69        87.21 o                         
  -7   6  21        199.64        183.63        46.71 o                         
  -6   6  21         13.66          0.24        39.49 o                         
  -5   6  21          1.90         27.65        55.42 o                         
  -4   6  21         11.85         79.94        39.71 o                         
  -3   6  21         28.10         43.02        36.65 o                         
  -2   6  21          7.90         54.32        79.94 o                         
  -1   6  21        238.74        284.41        41.54 o                         
   0   6  21         20.79         36.34        57.23 o                         
   1   6  21        289.50        325.78        47.24 o                         
   2   6  21         11.10         53.06        53.60 o                         
   3   6  21         51.54         77.59        40.17 o                         
   4   6  21          0.27         52.72        41.55 o                         
   5   6  21         41.22         59.80        45.80 o                         
   6   6  21          8.82         17.33        47.21 o                         
  -4   7  21         79.13         73.13        41.13 o                         
  -3   7  21        351.49        364.46        45.66 o                         
  -2   7  21        209.54        290.18        43.54 o                         
  -1   7  21        219.27        278.48        43.88 o                         
   0   7  21         62.14        118.28        83.58 o                         
   1   7  21         42.61        126.75        61.78 o                         
   2   7  21         48.04        111.32        63.59 o                         
   3   7  21        757.69        787.64        61.25 o                         
 -10   0  22          4.98        -35.17        35.17 o                         
  -8   0  22       2278.94       2401.62        71.26 o                         
  -6   0  22       9832.17       9637.82       229.39 o                         
  -4   0  22       2758.88       2599.73        92.72 o                         
  -2   0  22        951.08        974.07        54.52 o                         
   0   0  22      10156.82      10453.39       238.57 o                         
   2   0  22       8041.88       8285.35       200.22 o                         
   4   0  22       3519.20       3441.92       110.91 o                         
   6   0  22        994.59        881.37        69.06 o                         
   8   0  22       1775.43       1944.69        96.33 o                         
  10   0  22       2124.48       2235.56       110.87 o                         
 -11   1  22         79.98         69.48        27.59 o                         
 -10   1  22         28.72        -23.93        23.93 o                         
  -9   1  22         50.94         41.89        23.30 o                         
  -8   1  22       1102.77       1035.72        36.24 o                         
  -7   1  22        131.57        140.58        23.05 o                         
  -6   1  22          7.94         22.09        23.19 o                         
  -5   1  22         33.52        104.23        26.31 o                         
  -4   1  22        852.51        853.19        38.55 o                         
  -3   1  22         35.09         18.12        23.02 o                         
  -2   1  22       2079.37       2033.77        53.33 o                         
  -1   1  22        369.94        541.96        47.24 o                         
   0   1  22        574.10        619.04        34.03 o                         
   1   1  22        144.54        180.70        27.60 o                         
   2   1  22       1216.05       1123.58        43.04 o                         
   3   1  22         47.03        144.66        28.18 o                         
   4   1  22        170.84        155.55        29.47 o                         
   5   1  22         81.39         52.69        49.06 o                         
   6   1  22        371.08        345.24        38.55 o                         
   7   1  22         16.30         35.30        31.46 o                         
   8   1  22          6.21        -24.18        33.11 o                         
   9   1  22         10.55         74.27        35.90 o                         
  10   1  22          0.79         69.91        39.17 o                         
 -11   2  22         30.09        -14.36        32.16 o                         
 -10   2  22        325.24        276.54        35.24 o                         
  -9   2  22        392.47        429.61        27.14 o                         
  -8   2  22       1896.23       1932.52        44.89 o                         
  -7   2  22        178.44        183.62        25.51 o                         
  -6   2  22       3304.06       3623.39        66.82 o                         
  -5   2  22         16.81         39.96        20.50 o                         
  -4   2  22       3049.36       3015.46        57.36 o                         
  -3   2  22        368.14        407.95        30.84 o                         
  -2   2  22       1308.93       1276.48        44.53 o                         
  -1   2  22         14.53         39.06        21.84 o                         
   0   2  22       2446.49       2523.77       149.98 o                         
   1   2  22        280.81        254.10        29.47 o                         
   2   2  22       3742.04       3655.82        78.40 o                         
   3   2  22        613.15        610.86        53.61 o                         
   4   2  22       5062.03       5110.76       104.17 o                         
   5   2  22          3.12         -6.04        27.60 o                         
   6   2  22       1297.44       1265.29        74.51 o                         
   7   2  22         48.91         46.55        33.59 o                         
   8   2  22       1198.89       1243.83        63.90 o                         
   9   2  22         53.84         52.34        36.60 o                         
  10   2  22       1560.08       1848.88       101.77 o                         
 -10   3  22          1.62        -38.54        38.54 o                         
  -9   3  22         39.18         57.71        26.47 o                         
  -8   3  22          6.00        -10.73        23.35 o                         
  -7   3  22         40.84         56.21        27.02 o                         
  -6   3  22         33.01         33.92        26.11 o                         
  -5   3  22        406.44        446.24        27.72 o                         
  -4   3  22         98.16         77.42        20.23 o                         
  -3   3  22         34.48         54.09        18.88 o                         
  -2   3  22          0.07          2.46        35.43 o                         
  -1   3  22        574.17        653.10        37.76 o                         
   0   3  22          1.13        -17.20        29.98 o                         
   1   3  22         75.50         77.59        23.74 o                         
   2   3  22         38.84         29.71        25.31 o                         
   3   3  22         24.51        109.45        26.61 o                         
   4   3  22        724.52        701.99        42.92 o                         
   5   3  22        294.40        273.56        35.18 o                         
   6   3  22         18.19         -6.32        30.75 o                         
   7   3  22          7.41         38.65        34.89 o                         
   8   3  22          4.70         -9.86        43.61 o                         
   9   3  22         16.86         59.27        44.95 o                         
  -9   4  22        138.97        183.52        43.63 o                         
  -8   4  22        671.09        777.59        81.77 o                         
  -7   4  22         27.38          7.75        50.87 o                         
  -6   4  22        223.84        198.51        41.33 o                         
  -5   4  22         35.54         -1.69        31.77 o                         
  -4   4  22       3658.21       3707.95        72.52 o                         
  -3   4  22        407.13        402.65        29.97 o                         
  -2   4  22       2682.62       2614.04        57.15 o                         
  -1   4  22        272.67        228.64        28.62 o                         
   0   4  22        403.75        434.98        31.81 o                         
   1   4  22          3.50        -22.18        22.18 o                         
   2   4  22       1535.88       1471.52        71.79 o                         
   3   4  22        272.04        254.15        98.12 o                         
   4   4  22       4594.49       4194.15       818.30 o                         
   5   4  22          1.79          0.11        40.57 o                         
   6   4  22       1117.00       1015.94        62.82 o                         
   7   4  22          6.46         13.39        45.83 o                         
   8   4  22        554.89        564.71        61.55 o                         
  -8   5  22         31.13         19.99        43.20 o                         
  -7   5  22          0.08        -30.77        38.99 o                         
  -6   5  22        146.05        104.09        40.43 o                         
  -5   5  22          0.55         24.19        39.97 o                         
  -4   5  22        485.16        485.45        47.02 o                         
  -3   5  22          7.13         23.80        35.02 o                         
  -2   5  22         39.81         67.10        38.16 o                         
  -1   5  22         39.99         54.19        36.23 o                         
   0   5  22         23.10         33.44        33.84 o                         
   1   5  22         43.20         20.83        33.18 o                         
   2   5  22          8.48         20.17        35.62 o                         
   3   5  22         24.97         84.94        37.39 o                         
   4   5  22        258.10        293.69        49.07 o                         
   5   5  22         22.78         30.89        41.55 o                         
   6   5  22          4.37        -19.64        58.14 o                         
   7   5  22          1.51         24.05        53.60 o                         
  -7   6  22         68.67         99.93        85.40 o                         
  -6   6  22         88.91        100.75        44.57 o                         
  -5   6  22         84.23         83.66        41.27 o                         
  -4   6  22       1648.13       1551.24        68.59 o                         
  -3   6  22          3.85         18.34        36.65 o                         
  -2   6  22        994.16        951.94        56.33 o                         
  -1   6  22         79.43        109.29        74.49 o                         
   0   6  22        166.80        169.00        52.69 o                         
   1   6  22         71.47        110.73        74.49 o                         
   2   6  22        441.52        492.68        49.25 o                         
   3   6  22         61.81         88.56        41.27 o                         
   4   6  22       1327.51       1216.44       190.82 o                         
   5   6  22          7.29          6.21        46.49 o                         
  -3   7  22          0.37         25.72        42.09 o                         
  -2   7  22          6.89         77.77        40.90 o                         
  -1   7  22         19.31         80.62        78.13 o                         
   0   7  22          0.45         27.36       134.45 o                         
   1   7  22          3.35         52.88       116.28 o                         
   2   7  22          4.71         50.70       107.20 o                         
 -11   0  23          8.75        -37.49        37.49 o                         
  -9   0  23        482.74        444.83        49.06 o                         
  -7   0  23        527.88        495.90        39.17 o                         
  -5   0  23        825.55        857.72        59.97 o                         
  -3   0  23       3114.22       3125.36       103.63 o                         
  -1   0  23         87.92         69.04        32.70 o                         
   1   0  23        172.68        181.70        38.16 o                         
   3   0  23       2198.09       2170.38        87.25 o                         
   5   0  23        206.51        150.81        45.42 o                         
   7   0  23         80.51        103.56        50.87 o                         
   9   0  23        502.68        430.64        63.60 o                         
 -11   1  23        948.85        934.28        41.27 o                         
 -10   1  23          5.42        -23.35        24.92 o                         
  -9   1  23        594.29        603.72        33.38 o                         
  -8   1  23        258.86        207.92        26.23 o                         
  -7   1  23        452.19        525.99        29.52 o                         
  -6   1  23         25.27         21.72        22.67 o                         
  -5   1  23       5452.02       5497.12       107.39 o                         
  -4   1  23        290.34        305.70        30.76 o                         
  -3   1  23       1588.05       1567.84        48.84 o                         
  -2   1  23        688.74        675.66        37.20 o                         
  -1   1  23        774.41        673.12        35.32 o                         
   0   1  23        159.30        168.09        26.13 o                         
   1   1  23       2407.63       2269.90        60.25 o                         
   2   1  23        274.89        306.33        32.04 o                         
   3   1  23       6183.83       6251.32       117.04 o                         
   4   1  23          1.27         44.21        28.38 o                         
   5   1  23        403.45        421.14        37.89 o                         
   6   1  23         22.35          5.76        30.17 o                         
   7   1  23       1407.39       1430.51        62.93 o                         
   8   1  23          7.09         14.85        37.19 o                         
   9   1  23       2013.06       2072.31        77.08 o                         
 -10   2  23        229.72        196.48        33.33 o                         
  -9   2  23        315.63        340.79        40.68 o                         
  -8   2  23         49.25         38.12        22.95 o                         
  -7   2  23         54.89         30.06        23.72 o                         
  -6   2  23       1213.42       1220.17        51.15 o                         
  -5   2  23        385.95        409.43        27.88 o                         
  -4   2  23        233.94        330.47        25.82 o                         
  -3   2  23        909.37        927.57        42.17 o                         
  -2   2  23        334.19        301.64        29.55 o                         
  -1   2  23         10.92        -20.76        22.46 o                         
   0   2  23       1626.91       1594.45        52.50 o                         
   1   2  23         33.36          4.89        25.03 o                         
   2   2  23        349.77        371.57        34.52 o                         
   3   2  23       1253.67       1234.95        51.40 o                         
   4   2  23         28.53         69.04        41.79 o                         
   5   2  23        317.95        289.23        36.60 o                         
   6   2  23         52.15         32.46        33.59 o                         
   7   2  23          1.80         -3.63        47.24 o                         
   8   2  23         25.18         31.55        34.48 o                         
   9   2  23        219.12        254.74        42.34 o                         
 -10   3  23         51.80         -2.73        41.11 o                         
  -9   3  23        812.69        848.57        38.39 o                         
  -8   3  23        619.76        663.82        35.69 o                         
  -7   3  23        380.06        446.81        36.44 o                         
  -6   3  23         46.00         32.70        28.26 o                         
  -5   3  23       1365.61       1313.82        50.12 o                         
  -4   3  23        126.98        137.72        24.75 o                         
  -3   3  23       1848.54       1862.88        44.12 o                         
  -2   3  23       1005.71       1045.62        43.03 o                         
  -1   3  23       2525.20       2349.52        60.41 o                         
   0   3  23        377.97        300.10        30.17 o                         
   1   3  23        654.91        661.24        38.55 o                         
   2   3  23         92.00         39.69        24.83 o                         
   3   3  23       3450.11       3445.69        81.45 o                         
   4   3  23        122.41        144.99        32.29 o                         
   5   3  23       1021.65       1029.12        52.50 o                         
   6   3  23        197.68        239.66        39.97 o                         
   7   3  23        714.29        781.36        78.14 o                         
   8   3  23         18.32         67.95        47.15 o                         
   9   3  23        756.50        827.94        65.42 o                         
  -9   4  23         32.22         25.11        42.91 o                         
  -8   4  23         25.87         52.80        42.68 o                         
  -7   4  23        114.64        128.36        39.99 o                         
  -6   4  23        638.52        742.85        88.13 o                         
  -5   4  23        151.75        181.48        85.40 o                         
  -4   4  23        110.05        129.66        60.87 o                         
  -3   4  23          2.32        -22.24        22.24 o                         
  -2   4  23          5.01         10.65        23.04 o                         
  -1   4  23        133.65        139.35        25.60 o                         
   0   4  23        391.56        331.17        31.81 o                         
   1   4  23        404.48        417.33        34.90 o                         
   2   4  23        118.37        119.92        43.61 o                         
   3   4  23         84.04        -21.13        49.06 o                         
   4   4  23         20.81        112.29        47.24 o                         
   5   4  23         62.62         60.95        39.63 o                         
   6   4  23         77.47        130.55        46.64 o                         
   7   4  23        126.70        155.01        50.20 o                         
   8   4  23         58.44        107.98        52.33 o                         
  -8   5  23         81.39         78.25        43.68 o                         
  -7   5  23        349.27        502.14        54.78 o                         
  -6   5  23        197.95        222.60        46.71 o                         
  -5   5  23        226.00        223.30        44.57 o                         
  -4   5  23         63.19         82.41        42.70 o                         
  -3   5  23        881.95        883.00       164.46 o                         
  -2   5  23         30.63         26.50        35.49 o                         
  -1   5  23       1977.10       1740.46        69.25 o                         
   0   5  23         65.52         36.83        35.96 o                         
   1   5  23        188.13        122.85        46.33 o                         
   2   5  23         22.96          8.33        36.96 o                         
   3   5  23       1163.98       1085.99       112.67 o                         
   4   5  23        108.80         65.60        41.89 o                         
   5   5  23       1111.09       1187.72        76.61 o                         
   6   5  23         44.72         42.83        49.07 o                         
   7   5  23        661.24        675.96       118.11 o                         
  -6   6  23         74.18        107.20        69.04 o                         
  -5   6  23        157.86        195.09        46.74 o                         
  -4   6  23        191.79        267.89        45.35 o                         
  -3   6  23          2.66         -6.15        40.88 o                         
  -2   6  23         16.55         64.77        39.27 o                         
  -1   6  23         25.95         41.15        37.63 o                         
   0   6  23         36.24         19.03        53.60 o                         
   1   6  23        173.16        157.49        51.78 o                         
   2   6  23        134.22        123.95        41.27 o                         
   3   6  23         16.78         14.37        52.69 o                         
   4   6  23        156.20        217.15        48.38 o                         
   5   6  23          5.22         38.15        92.66 o                         
  -2   7  23         13.91         43.23        79.04 o                         
  -1   7  23        468.38        514.87       101.75 o                         
   0   7  23         78.95        139.07        63.59 o                         
   1   7  23        147.50        328.87        98.12 o                         
 -10   0  24        372.66        319.86        44.31 o                         
  -8   0  24        130.76        101.61        34.03 o                         
  -6   0  24         53.77         30.89        38.16 o                         
  -4   0  24       7181.23       6905.25       176.50 o                         
  -2   0  24       1044.69       1048.59        65.42 o                         
   0   0  24         21.25          0.00        32.70 o                         
   2   0  24       1734.28       1526.75        72.70 o                         
   4   0  24       8103.55       7686.78       198.36 o                         
   6   0  24        353.29        383.39        59.96 o                         
   8   0  24         77.92         16.35        52.69 o                         
 -10   1  24        172.98        125.58        29.02 o                         
  -9   1  24        102.73        154.17        27.19 o                         
  -8   1  24       1469.61       1393.18        41.92 o                         
  -7   1  24          9.06        -23.72        23.72 o                         
  -6   1  24         30.60         14.81        23.32 o                         
  -5   1  24        540.74        527.30        38.48 o                         
  -4   1  24        318.52        370.57        33.41 o                         
  -3   1  24          3.15         28.16        24.41 o                         
  -2   1  24       3928.26       3940.34       125.47 o                         
  -1   1  24         93.31         57.23        25.70 o                         
   0   1  24        440.51        461.56        33.41 o                         
   1   1  24        105.20        122.16        27.07 o                         
   2   1  24        363.95        350.03        33.88 o                         
   3   1  24         26.19        120.45        29.47 o                         
   4   1  24        538.13        515.16        39.83 o                         
   5   1  24        119.24        127.62        35.17 o                         
   6   1  24       1182.06       1194.95        57.83 o                         
   7   1  24          0.02         -0.56        33.11 o                         
   8   1  24        350.20        344.40        72.68 o                         
   9   1  24         19.96        110.86        39.58 o                         
 -10   2  24         92.56         50.68        31.81 o                         
  -9   2  24          7.24         36.97        26.40 o                         
  -8   2  24        411.31        409.61        29.88 o                         
  -7   2  24       1047.44       1032.03        42.43 o                         
  -6   2  24        455.24        452.63        31.11 o                         
  -5   2  24         21.77        -16.13        22.27 o                         
  -4   2  24       2483.19       2532.82        70.89 o                         
  -3   2  24        659.70        608.25        78.14 o                         
  -2   2  24        234.84        297.39        48.15 o                         
  -1   2  24        131.15        126.04        26.62 o                         
   0   2  24        117.09        129.98        39.06 o                         
   1   2  24        110.91         88.12        26.98 o                         
   2   2  24        509.09        570.11        46.34 o                         
   3   2  24        119.38         78.42        27.60 o                         
   4   2  24       3809.68       3819.83       235.46 o                         
   5   2  24         16.06         -5.72        30.17 o                         
   6   2  24        547.15        561.63        45.27 o                         
   7   2  24        114.00        142.81        39.58 o                         
   8   2  24        250.19        215.59        42.91 o                         
   9   2  24         14.69         38.16        37.53 o                         
  -9   3  24        248.56        257.35        46.78 o                         
  -8   3  24        318.59        341.02        32.09 o                         
  -7   3  24          1.25         -5.27        27.65 o                         
  -6   3  24        652.81        713.65        43.69 o                         
  -5   3  24        730.35        681.44        68.14 o                         
  -4   3  24        892.74        831.50        41.63 o                         
  -3   3  24         50.51         55.29        20.77 o                         
  -2   3  24        258.98        282.50        31.46 o                         
  -1   3  24        232.28        248.29        36.34 o                         
   0   3  24        327.50        351.12        32.74 o                         
   1   3  24        456.95        444.93        35.70 o                         
   2   3  24       1319.41       1312.25        52.50 o                         
   3   3  24         97.85        142.80        31.85 o                         
   4   3  24         48.09         25.84        30.99 o                         
   5   3  24          8.62         21.95        30.51 o                         
   6   3  24        197.96        197.69        50.88 o                         
   7   3  24         22.01         12.72        58.14 o                         
   8   3  24        330.77        399.74        78.13 o                         
  -9   4  24         11.62         25.44        58.14 o                         
  -8   4  24        461.10        568.87        54.04 o                         
  -7   4  24        404.83        438.98        59.05 o                         
  -6   4  24        660.99        800.49       141.73 o                         
  -5   4  24        126.16        123.15        37.95 o                         
  -4   4  24        485.35        518.91        46.71 o                         
  -3   4  24        115.37         89.73        38.52 o                         
  -2   4  24        257.93        240.88        42.01 o                         
  -1   4  24        202.57        218.04        47.24 o                         
   0   4  24       1333.15       1332.12        78.15 o                         
   1   4  24        439.94        472.43        58.15 o                         
   2   4  24        333.81        365.22        56.33 o                         
   3   4  24         62.46         90.85        50.87 o                         
   4   4  24       1423.40       1366.00       230.80 o                         
   5   4  24          0.53         17.84        51.78 o                         
   6   4  24        538.71        621.82        61.44 o                         
   7   4  24         13.41         13.90        49.68 o                         
  -7   5  24          0.11        -20.32        39.61 o                         
  -6   5  24        271.51        302.75        48.38 o                         
  -5   5  24         79.86         47.71        41.55 o                         
  -4   5  24        173.93        237.90        55.42 o                         
  -3   5  24         13.20        -16.06        36.87 o                         
  -2   5  24          1.16          3.43        36.58 o                         
  -1   5  24          7.10         28.34        36.28 o                         
   0   5  24        264.36        297.31        43.36 o                         
   1   5  24         72.45         96.94        38.30 o                         
   2   5  24       1258.42       1102.15       238.07 o                         
   3   5  24         70.91         63.51        40.57 o                         
   4   5  24         67.42         23.99        42.78 o                         
   5   5  24         49.88         32.40        44.52 o                         
   6   5  24        155.01        141.72        57.23 o                         
  -5   6  24        192.86        199.57        48.38 o                         
  -4   6  24        278.73        264.30        46.74 o                         
  -3   6  24         21.45         37.26        50.87 o                         
  -2   6  24        179.69        207.54        55.42 o                         
  -1   6  24          0.05          3.72        46.33 o                         
   0   6  24        531.65        511.26        60.87 o                         
   1   6  24         10.23         44.73        59.05 o                         
   2   6  24        139.62        136.15        44.29 o                         
   3   6  24        169.45        148.30        46.38 o                         
   4   6  24        550.65        455.67        57.14 o                         
  -9   0  25        561.29        661.06        51.39 o                         
  -7   0  25       4525.10       4390.47        98.36 o                         
  -5   0  25        714.77        755.94        63.60 o                         
  -3   0  25        247.08        254.38        43.61 o                         
  -1   0  25       5629.22       5384.27       145.52 o                         
   1   0  25       2879.87       2912.39        99.99 o                         
   3   0  25        208.10        150.81        49.06 o                         
   5   0  25        981.75        877.72        69.05 o                         
   7   0  25       1588.70       1890.10       105.41 o                         
   9   0  25       1175.23       1410.18       103.58 o                         
 -10   1  25         35.73        -27.43        27.43 o                         
  -9   1  25        993.37       1014.25        40.78 o                         
  -8   1  25         89.18        108.94        25.76 o                         
  -7   1  25        212.45        196.12        29.56 o                         
  -6   1  25        172.14        249.73        29.71 o                         
  -5   1  25        275.47        237.60        33.11 o                         
  -4   1  25          0.43         -5.45        25.69 o                         
  -3   1  25        471.06        444.40        35.32 o                         
  -2   1  25       1060.87       1005.53       120.85 o                         
  -1   1  25       1223.33       1211.39        50.07 o                         
   0   1  25         50.59         53.18        26.13 o                         
   1   1  25        206.83        154.82        30.75 o                         
   2   1  25        501.95        496.68        69.05 o                         
   3   1  25        258.45        203.09        32.04 o                         
   4   1  25          8.80         15.39        31.46 o                         
   5   1  25        815.92        812.14        49.46 o                         
   6   1  25         91.87        185.94        38.48 o                         
   7   1  25         32.42          7.65        36.46 o                         
   8   1  25          0.40         26.35        37.26 o                         
   9   1  25         50.75        130.93        43.02 o                         
 -10   2  25         80.63        -12.13        30.42 o                         
  -9   2  25        783.88        786.05        44.73 o                         
  -8   2  25        126.31        137.11        31.04 o                         
  -7   2  25       2222.92       2176.10        57.31 o                         
  -6   2  25          8.43        -13.08        23.03 o                         
  -5   2  25        647.53        675.40        45.53 o                         
  -4   2  25       2072.35       2043.34        98.15 o                         
  -3   2  25        256.01        255.37        32.12 o                         
  -2   2  25          0.04         -9.18        23.74 o                         
  -1   2  25       2461.97       2430.51        64.90 o                         
   0   2  25       1271.21       1199.96        52.70 o                         
   1   2  25       1971.87       2059.35        61.69 o                         
   2   2  25        178.98        176.97        30.75 o                         
   3   2  25        600.56        681.22        69.05 o                         
   4   2  25        808.73        878.62        50.74 o                         
   5   2  25        547.02        573.15        47.24 o                         
   6   2  25         49.73         38.67        33.88 o                         
   7   2  25       1181.27       1269.99       101.77 o                         
   8   2  25          1.68         20.89        37.26 o                         
  -9   3  25         16.51        -37.49        37.49 o                         
  -8   3  25         14.47          5.86        29.70 o                         
  -7   3  25         58.05         46.29        29.17 o                         
  -6   3  25        572.67        654.18        44.31 o                         
  -5   3  25          5.53         -4.58        29.22 o                         
  -4   3  25         65.58         51.03        29.22 o                         
  -3   3  25         62.94         71.77        26.61 o                         
  -2   3  25       1452.32       1394.16        53.23 o                         
  -1   3  25        489.22        461.29        35.91 o                         
   0   3  25         38.38         44.49        27.42 o                         
   1   3  25        152.24        163.66        31.30 o                         
   2   3  25        554.81        578.16        40.88 o                         
   3   3  25        118.62        159.35        32.59 o                         
   4   3  25         10.83         -2.65        30.75 o                         
   5   3  25        150.52        113.66        34.62 o                         
   6   3  25        126.84        101.75        54.51 o                         
   7   3  25         81.41        179.88        63.59 o                         
   8   3  25          7.62         56.32        61.77 o                         
  -8   4  25         20.92         -6.59        44.09 o                         
  -7   4  25        207.96        223.98        70.86 o                         
  -6   4  25         41.36         71.71        58.14 o                         
  -5   4  25        524.20        600.57        52.76 o                         
  -4   4  25       1127.73       1029.84        62.18 o                         
  -3   4  25        721.24        826.18        56.39 o                         
  -2   4  25        128.72         83.58        45.42 o                         
  -1   4  25        802.44        743.22        63.60 o                         
   0   4  25         64.17        123.55        49.06 o                         
   1   4  25        974.34       1046.72        70.87 o                         
   2   4  25        172.47        190.78        50.87 o                         
   3   4  25       1293.28       1428.41        90.87 o                         
   4   4  25        374.71        343.50        48.88 o                         
   5   4  25        190.59        197.83        46.05 o                         
   6   4  25        113.16         84.31        48.46 o                         
   7   4  25        457.42        497.57        60.21 o                         
  -7   5  25         89.37        105.59        47.38 o                         
  -6   5  25         26.90        -16.01        42.01 o                         
  -5   5  25        243.87        286.50        47.38 o                         
  -4   5  25         16.13         32.21        39.61 o                         
  -3   5  25         24.59         50.13        40.33 o                         
  -2   5  25        137.48        131.12        42.31 o                         
  -1   5  25         18.19         13.19        36.87 o                         
   0   5  25          4.03          9.69        37.14 o                         
   1   5  25        137.42         94.73        41.33 o                         
   2   5  25         18.65         38.28        69.95 o                         
   3   5  25         48.51         64.37        43.61 o                         
   4   5  25          0.84         25.21        45.32 o                         
   5   5  25          2.99         48.87        47.02 o                         
  -4   6  25        115.30        109.09        59.05 o                         
  -3   6  25        349.72        354.01        50.90 o                         
  -2   6  25         82.62         80.77        44.17 o                         
  -1   6  25        388.13        381.90        50.48 o                         
   0   6  25         31.43         64.61        53.60 o                         
   1   6  25        244.26        240.50        47.32 o                         
   2   6  25         54.71         22.96        40.96 o                         
   3   6  25        469.05        448.31        85.40 o                         
 -10   0  26        151.45         77.58        44.31 o                         
  -8   0  26        641.61        560.78        47.33 o                         
  -6   0  26          6.97         14.54        41.79 o                         
  -4   0  26       2326.18       2490.27        99.97 o                         
  -2   0  26        204.99        118.10        39.97 o                         
   0   0  26       1857.32       1772.13        79.97 o                         
   2   0  26        113.58         54.51        43.61 o                         
   4   0  26         57.52         79.94        49.06 o                         
   6   0  26         14.69          9.08        49.06 o                         
   8   0  26         66.42         58.14        52.69 o                         
 -10   1  26          1.11        -31.65        31.65 o                         
  -9   1  26         95.61         55.41        27.10 o                         
  -8   1  26        470.34        521.34        32.85 o                         
  -7   1  26         14.77         18.88        26.56 o                         
  -6   1  26       4119.69       4077.48        84.64 o                         
  -5   1  26         29.56         16.46        42.70 o                         
  -4   1  26       1221.14       1164.96        59.06 o                         
  -3   1  26        274.08        290.70        34.62 o                         
  -2   1  26         24.72          3.51        27.60 o                         
  -1   1  26         27.34         36.21        26.13 o                         
   0   1  26       1102.30       1133.84        46.89 o                         
   1   1  26        122.40        108.64        33.61 o                         
   2   1  26       4280.62       4309.41        94.50 o                         
   3   1  26          2.83        -14.70        31.80 o                         
   4   1  26       1111.89       1089.16        54.51 o                         
   5   1  26         22.35          5.45        32.59 o                         
   6   1  26        844.89        778.80        79.05 o                         
   7   1  26         15.79        -21.80        35.97 o                         
   8   1  26        737.59        727.27        54.51 o                         
  -9   2  26          0.72         -4.31        30.97 o                         
  -8   2  26         68.80         15.30        30.72 o                         
  -7   2  26        237.18        251.55        31.74 o                         
  -6   2  26          0.10        -24.72        24.72 o                         
  -5   2  26        436.26        516.72        36.56 o                         
  -4   2  26        199.08        241.79        33.88 o                         
  -3   2  26         73.48         48.05        30.01 o                         
  -2   2  26        386.62        343.68        36.34 o                         
  -1   2  26        574.34        547.35        39.77 o                         
   0   2  26        116.78         94.48        28.27 o                         
   1   2  26          2.32         33.00        27.60 o                         
   2   2  26         80.74         88.55        50.87 o                         
   3   2  26        429.40        514.67        41.12 o                         
   4   2  26          6.46         23.11        37.25 o                         
   5   2  26          8.10         24.28        35.17 o                         
   6   2  26         44.27         68.07        35.90 o                         
   7   2  26         48.41         64.91        37.19 o                         
   8   2  26         21.10          2.47        36.99 o                         
  -9   3  26        316.29        376.12        69.05 o                         
  -8   3  26        419.45        497.17        56.33 o                         
  -7   3  26          6.52        -28.92        28.92 o                         
  -6   3  26        648.20        627.11        45.60 o                         
  -5   3  26         66.18         60.64        32.29 o                         
  -4   3  26       1039.76       1085.09        50.11 o                         
  -3   3  26        477.37        447.06        37.26 o                         
  -2   3  26       1515.60       1431.98        91.78 o                         
  -1   3  26         88.75         51.34        55.42 o                         
   0   3  26        525.06        544.17        39.17 o                         
   1   3  26        142.42        141.82        31.46 o                         
   2   3  26       1279.22       1286.52        69.06 o                         
   3   3  26         23.16         41.06        31.81 o                         
   4   3  26        890.86        992.94        54.51 o                         
   5   3  26        395.63        410.31        44.75 o                         
   6   3  26        557.08        675.95        74.50 o                         
   7   3  26         39.28         30.89        59.96 o                         
  -8   4  26         34.57         -1.42        42.66 o                         
  -7   4  26        129.15        130.52        44.36 o                         
  -6   4  26          0.28        -28.09        38.52 o                         
  -5   4  26        212.23        150.45        46.38 o                         
  -4   4  26        310.44        233.24        42.92 o                         
  -3   4  26         62.40         37.52        41.27 o                         
  -2   4  26        201.48        192.60        49.06 o                         
  -1   4  26        176.10        167.16        47.24 o                         
   0   4  26         60.02         70.86        49.06 o                         
   1   4  26         12.10        -30.89        41.79 o                         
   2   4  26          2.87         21.80        50.87 o                         
   3   4  26        394.06        445.17        61.78 o                         
   4   4  26         33.30         25.02        45.42 o                         
   5   4  26         28.66         59.48        47.02 o                         
   6   4  26         47.85         83.26        47.55 o                         
  -6   5  26        136.23         91.15        47.32 o                         
  -5   5  26          0.11        -26.32        40.96 o                         
  -4   5  26        428.04        445.28        52.55 o                         
  -3   5  26         41.27          3.74        52.69 o                         
  -2   5  26       1047.12       1106.85       152.65 o                         
  -1   5  26         52.57         38.56        38.65 o                         
   0   5  26        171.32        137.18        40.33 o                         
   1   5  26         16.44          9.32        39.27 o                         
   2   5  26        495.34        409.87       141.73 o                         
   3   5  26          3.16         -5.12        41.87 o                         
   4   5  26        619.57        650.52       165.35 o                         
   5   5  26        103.14         98.11        85.40 o                         
  -3   6  26          4.08         32.42        44.39 o                         
  -2   6  26         67.06        132.49        44.84 o                         
  -1   6  26         10.10         31.09        46.33 o                         
   0   6  26         17.11         51.72        42.66 o                         
   1   6  26         47.95         62.70        42.66 o                         
   2   6  26          3.20        -36.34        69.04 o                         
  -9   0  27        113.84         67.23        49.06 o                         
  -7   0  27         91.92         58.04        35.17 o                         
  -5   0  27       4478.76       4700.53       145.47 o                         
  -3   0  27       2111.62       1986.67        85.43 o                         
  -1   0  27        254.31        219.86        43.61 o                         
   1   0  27       1755.00       1684.83        85.42 o                         
   3   0  27       3558.14       3496.20       121.81 o                         
   5   0  27        654.63        763.19        72.68 o                         
   7   0  27        879.25        814.09        79.96 o                         
  -9   1  27       1304.91       1212.88        56.35 o                         
  -8   1  27          0.38        -24.36        24.36 o                         
  -7   1  27         30.70        -21.03        26.76 o                         
  -6   1  27        613.37        592.97        36.30 o                         
  -5   1  27          2.76         -0.29        32.04 o                         
  -4   1  27          9.73         29.80        28.89 o                         
  -3   1  27       3257.04       3234.39        79.05 o                         
  -2   1  27        165.89        151.55        32.04 o                         
  -1   1  27       1291.80       1076.63       105.41 o                         
   0   1  27        156.62        138.41        29.47 o                         
   1   1  27         58.43         41.91        30.17 o                         
   2   1  27         21.33        108.60        45.42 o                         
   3   1  27        574.79        553.20        44.31 o                         
   4   1  27        136.84        190.61        38.48 o                         
   5   1  27        986.54       1071.60        56.49 o                         
   6   1  27          0.09          0.44        37.19 o                         
   7   1  27        497.16        549.27        50.45 o                         
   8   1  27         38.91         81.82        42.91 o                         
  -9   2  27        246.35        213.33        35.54 o                         
  -8   2  27        463.12        408.00        38.73 o                         
  -7   2  27        299.91        283.22        39.17 o                         
  -6   2  27          0.13        -23.98        23.98 o                         
  -5   2  27       1776.33       1818.45        50.95 o                         
  -4   2  27        885.02        780.76        44.92 o                         
  -3   2  27        949.31        904.39        48.17 o                         
  -2   2  27        111.44        138.98        32.74 o                         
  -1   2  27        438.06        390.23        37.26 o                         
   0   2  27        226.06        254.38        35.91 o                         
   1   2  27        679.33        638.22        41.74 o                         
   2   2  27        255.23        208.62        36.47 o                         
   3   2  27       1675.18       1571.62        59.67 o                         
   4   2  27         11.63         -2.31        33.33 o                         
   5   2  27        698.62        735.11        61.78 o                         
   6   2  27        247.96        256.25        44.20 o                         
   7   2  27        851.71        956.70        59.66 o                         
  -8   3  27          0.03        -12.93        44.47 o                         
  -7   3  27        141.57        141.99        89.03 o                         
  -6   3  27        754.49        716.86        47.33 o                         
  -5   3  27        166.38        124.53        33.33 o                         
  -4   3  27          3.62        -19.99        28.89 o                         
  -3   3  27        602.46        632.41        44.31 o                         
  -2   3  27        270.04        244.24        39.07 o                         
  -1   3  27        859.46        757.11        58.15 o                         
   0   3  27        300.07        297.59        36.47 o                         
   1   3  27        151.32        117.67        32.04 o                         
   2   3  27        163.52        146.26        34.05 o                         
   3   3  27         85.64         59.96        46.33 o                         
   4   3  27         22.52         83.12        35.70 o                         
   5   3  27        233.44        299.80        63.59 o                         
   6   3  27         90.71         50.87        54.51 o                         
  -7   4  27        487.75        530.01        56.29 o                         
  -6   4  27          0.37        -42.70        42.70 o                         
  -5   4  27        154.73        180.91        58.14 o                         
  -4   4  27         74.73         74.17        43.99 o                         
  -3   4  27        315.57        256.33        48.68 o                         
  -2   4  27        165.45        181.70        54.51 o                         
  -1   4  27       1762.98       1830.18        94.51 o                         
   0   4  27        211.13        165.34        50.88 o                         
   1   4  27        546.37        646.88        69.05 o                         
   2   4  27          7.72        -45.42        45.42 o                         
   3   4  27        332.99        428.81        65.41 o                         
   4   4  27          5.78         90.85        59.96 o                         
   5   4  27        374.04        471.58        62.69 o                         
  -5   5  27        116.51        124.77        46.49 o                         
  -4   5  27          4.33         -5.99        41.68 o                         
  -3   5  27          1.69        -35.20        40.66 o                         
  -2   5  27          8.90         68.92        43.68 o                         
  -1   5  27        206.73        125.67        44.70 o                         
   0   5  27         87.08         37.39        39.27 o                         
   1   5  27        477.55        441.65       141.73 o                         
   2   5  27        113.66         25.44        58.14 o                         
   3   5  27        170.65        132.24        79.95 o                         
   4   5  27         27.08         -9.08        78.13 o                         
  -8   0  28       1593.43       1444.82        62.93 o                         
  -6   0  28        126.39         59.96        45.42 o                         
  -4   0  28         63.96         32.70        43.61 o                         
  -2   0  28       3670.65       3536.29       121.82 o                         
   0   0  28       1590.98       1568.45        87.24 o                         
   2   0  28         41.10         25.44        41.79 o                         
   4   0  28        369.40        323.43        56.33 o                         
   6   0  28       1902.43       1906.54       101.78 o                         
  -9   1  28         65.56        103.74        33.44 o                         
  -8   1  28         93.48         60.12        27.00 o                         
  -7   1  28        108.95        144.38        31.11 o                         
  -6   1  28         12.02        -26.91        26.91 o                         
  -5   1  28         11.77        -31.46        31.46 o                         
  -4   1  28        833.41        841.11        48.63 o                         
  -3   1  28        247.50        263.66        34.69 o                         
  -2   1  28       1597.54       1496.68        57.66 o                         
  -1   1  28          1.24         37.27        28.89 o                         
   0   1  28          4.11        -20.19        28.38 o                         
   1   1  28        156.11        145.45        32.12 o                         
   2   1  28        130.01        102.04        32.04 o                         
   3   1  28          0.76        -13.79        32.59 o                         
   4   1  28       1386.69       1460.01        63.52 o                         
   5   1  28          0.34         46.33        35.70 o                         
   6   1  28        749.84        805.14        55.25 o                         
   7   1  28          0.31         48.76        39.17 o                         
  -8   2  28        700.31        730.44        43.88 o                         
  -7   2  28         34.85        -14.54        36.46 o                         
  -6   2  28        166.43        134.39        36.60 o                         
  -5   2  28        625.38        613.87        37.57 o                         
  -4   2  28         34.87        -29.55        29.55 o                         
  -3   2  28         42.46          4.95        30.17 o                         
  -2   2  28       1281.53       1239.22        54.33 o                         
  -1   2  28        274.22        232.35        37.25 o                         
   0   2  28        850.08        833.99        48.78 o                         
   1   2  28         37.76          0.12        28.71 o                         
   2   2  28        189.78        140.95        53.60 o                         
   3   2  28        181.93        212.92        39.77 o                         
   4   2  28        555.98        510.93        57.24 o                         
   5   2  28          4.89         14.04        34.89 o                         
   6   2  28       1056.27       1142.01        64.88 o                         
   7   2  28         77.87         96.27        41.03 o                         
  -8   3  28         39.79         69.04        76.31 o                         
  -7   3  28        425.62        508.63        86.31 o                         
  -6   3  28        212.08        137.84        37.88 o                         
  -5   3  28        155.72        121.93        35.70 o                         
  -4   3  28        139.39        101.14        38.16 o                         
  -3   3  28        386.80        434.30        76.32 o                         
  -2   3  28        379.21        381.93        45.43 o                         
  -1   3  28         30.91         58.14        46.33 o                         
   0   3  28        720.07        805.82        48.07 o                         
   1   3  28        366.47        370.97        55.42 o                         
   2   3  28        258.36        252.85        37.75 o                         
   3   3  28          7.68        -32.29        33.88 o                         
   4   3  28        237.39        232.57        58.14 o                         
   5   3  28          0.90        -16.35        52.69 o                         
   6   3  28        360.46        367.04        74.50 o                         
  -6   4  28        192.22        193.71        50.75 o                         
  -5   4  28        399.46        453.56        55.58 o                         
  -4   4  28        399.70        445.92        53.44 o                         
  -3   4  28        180.06        101.45        44.36 o                         
  -2   4  28        264.95        263.46        58.14 o                         
  -1   4  28         14.44         50.87        47.24 o                         
   0   4  28        402.21        461.52        59.96 o                         
   1   4  28         17.80         69.04        54.51 o                         
   2   4  28        669.39        545.13        70.87 o                         
   3   4  28        115.55        163.52        56.33 o                         
   4   4  28        392.92        316.16        67.23 o                         
   5   4  28         11.81         14.54        47.07 o                         
  -4   5  28         65.23         46.54        46.22 o                         
  -3   5  28         13.64          6.17        45.66 o                         
  -2   5  28         99.52         82.01        45.04 o                         
  -1   5  28         50.56         59.22        40.88 o                         
   0   5  28        482.10        427.29       169.89 o                         
   1   5  28         23.87        -47.24        85.39 o                         
   2   5  28         78.65         -3.52        40.16 o                         
   3   5  28          6.80        -52.69        69.04 o                         
  -7   0  29         14.04         -2.36        34.62 o                         
  -5   0  29        889.49        959.47        79.96 o                         
  -3   0  29         38.02         49.06        47.24 o                         
  -1   0  29       1366.27       1264.88        81.78 o                         
   1   0  29          5.23         41.79        43.61 o                         
   3   0  29          3.64         19.99        43.61 o                         
   5   0  29        223.89        243.47        58.14 o                         
   7   0  29         27.45         45.42        59.96 o                         
  -8   1  29         10.51         -5.16        27.10 o                         
  -7   1  29       3149.47       3150.52        71.00 o                         
  -6   1  29         47.81         -0.63        28.93 o                         
  -5   1  29        710.44        640.14        47.54 o                         
  -4   1  29        300.17        205.84        36.60 o                         
  -3   1  29         56.76         26.35        33.40 o                         
  -2   1  29        156.29        222.71        36.60 o                         
  -1   1  29       2628.35       2350.87       128.15 o                         
   0   1  29        231.84        243.71        36.46 o                         
   1   1  29       2251.57       2239.04        71.97 o                         
   2   1  29          0.09          6.10        32.04 o                         
   3   1  29        682.64        684.80        48.62 o                         
   4   1  29         79.31         90.11        43.61 o                         
   5   1  29       1571.39       1484.84        69.36 o                         
   6   1  29          0.80         52.40        40.45 o                         
  -8   2  29        118.69         85.51        54.51 o                         
  -7   2  29          1.29         21.42        35.79 o                         
  -6   2  29        160.99        135.74        39.77 o                         
  -5   2  29        120.76        151.95        36.60 o                         
  -4   2  29        201.73        215.85        37.25 o                         
  -3   2  29          1.86        -13.75        29.47 o                         
  -2   2  29        644.63        571.64        44.31 o                         
  -1   2  29        367.81        293.22        39.17 o                         
   0   2  29         56.29         82.90        32.74 o                         
   1   2  29          0.37         -2.24        32.59 o                         
   2   2  29        353.95        415.91        42.40 o                         
   3   2  29         31.27         35.43        33.40 o                         
   4   2  29         24.20         45.20        35.90 o                         
   5   2  29         43.91         61.00        35.70 o                         
   6   2  29         74.61        134.71        41.05 o                         
  -7   3  29        786.65        924.01       156.27 o                         
  -6   3  29         28.75        -54.51        54.51 o                         
  -5   3  29        457.73        427.20        45.49 o                         
  -4   3  29        416.04        375.81        39.77 o                         
  -3   3  29        686.16        666.74        48.07 o                         
  -2   3  29        235.87        215.41        37.75 o                         
  -1   3  29       1502.75       1413.16        79.96 o                         
   0   3  29        196.67        191.31        35.36 o                         
   1   3  29       1006.73        988.43        54.60 o                         
   2   3  29         76.19         42.82        34.03 o                         
   3   3  29        679.36        772.27        76.32 o                         
   4   3  29        383.13        408.83        70.86 o                         
   5   3  29        557.83        554.21        76.32 o                         
  -5   4  29        137.04        125.15        49.25 o                         
  -4   4  29         13.79         28.02        42.01 o                         
  -3   4  29          3.13        -31.49        42.66 o                         
  -2   4  29         68.60         81.76        49.06 o                         
  -1   4  29         24.35         29.07        50.87 o                         
   0   4  29          2.08         18.17        47.24 o                         
   1   4  29         56.27         70.86        58.14 o                         
   2   4  29        157.83        205.32        63.59 o                         
   3   4  29          0.74          1.82        58.14 o                         
   4   4  29         46.19         74.49        56.32 o                         
  -3   5  29        578.05        525.13       107.21 o                         
  -2   5  29         98.13        122.58        45.10 o                         
  -1   5  29        615.93        548.44       159.90 o                         
   0   5  29         31.31         -9.03        59.96 o                         
   1   5  29        297.31        148.25       148.99 o                         
  -8   0  30         66.31          0.00        56.32 o                         
  -6   0  30       2195.00       2270.14       103.60 o                         
  -4   0  30       1492.77       1630.18        87.23 o                         
  -2   0  30         18.58        -43.61        43.61 o                         
   0   0  30       1191.16       1203.04        83.60 o                         
   2   0  30       2937.63       3046.68       116.34 o                         
   4   0  30        796.33        895.85        78.14 o                         
   6   0  30        397.81        468.79        69.05 o                         
  -7   1  30        210.90        210.27        33.95 o                         
  -6   1  30         92.25         48.53        30.42 o                         
  -5   1  30          1.84         79.57        37.88 o                         
  -4   1  30        604.38        615.42        59.96 o                         
  -3   1  30         62.41         62.74        33.88 o                         
  -2   1  30        216.12        255.64        69.95 o                         
  -1   1  30         70.66        140.38        33.61 o                         
   0   1  30        686.84        591.00        69.05 o                         
   1   1  30          8.65         57.23        34.69 o                         
   2   1  30         41.67         28.16        32.12 o                         
   3   1  30         88.95        113.04        35.90 o                         
   4   1  30        539.95        603.92        51.35 o                         
   5   1  30          2.02         97.35        53.60 o                         
   6   1  30          1.21         80.06        39.04 o                         
  -7   2  30         24.16        -15.11        36.60 o                         
  -6   2  30       1061.59       1034.73        80.87 o                         
  -5   2  30        273.25        234.02        41.62 o                         
  -4   2  30        579.33        599.64        46.20 o                         
  -3   2  30         60.71         25.23        34.03 o                         
  -2   2  30        210.67        196.43        35.91 o                         
  -1   2  30        144.86        154.38        36.60 o                         
   0   2  30        697.57        705.03        49.36 o                         
   1   2  30         76.04         58.40        47.24 o                         
   2   2  30       1134.73       1112.33        56.91 o                         
   3   2  30         13.35         -2.02        35.31 o                         
   4   2  30        759.40        836.34        81.77 o                         
   5   2  30        234.17        284.06        43.65 o                         
  -6   3  30         54.89        -10.90        58.14 o                         
  -5   3  30          6.48        -38.15        54.51 o                         
  -4   3  30         18.38        -25.44        47.24 o                         
  -3   3  30        292.06        335.31        43.61 o                         
  -2   3  30         48.51         36.67        35.17 o                         
  -1   3  30        135.19        138.83        37.75 o                         
   0   3  30          5.69         -4.86        33.33 o                         
   1   3  30        144.54         87.68        35.31 o                         
   2   3  30          3.28        -23.62        54.51 o                         
   3   3  30         55.24         41.79        58.14 o                         
   4   3  30         48.31         27.25        54.51 o                         
  -4   4  30        225.96        196.66        48.85 o                         
  -3   4  30         75.03         22.74        47.24 o                         
  -2   4  30        838.93        792.28        78.14 o                         
  -1   4  30        299.05        254.38        63.59 o                         
   0   4  30        565.39        496.06        69.05 o                         
   1   4  30         20.25        -21.80        56.32 o                         
   2   4  30        290.51        327.06        63.59 o                         
  -7   0  31        190.70        134.19        43.61 o                         
  -5   0  31          9.06        -49.06        49.06 o                         
  -3   0  31       1581.82       1528.43        87.23 o                         
  -1   0  31       1034.97        966.76        72.69 o                         
   1   0  31          4.74        -38.15        45.42 o                         
   3   0  31        595.50        666.87        72.68 o                         
   5   0  31       1026.98       1197.54        98.13 o                         
  -7   1  31         69.90         11.47        37.19 o                         
  -6   1  31         24.63        -29.67        29.67 o                         
  -5   1  31        963.19        903.57        53.92 o                         
  -4   1  31        134.53        105.19        36.60 o                         
  -3   1  31       1035.17       1056.73        59.74 o                         
  -2   1  31         28.17         65.74        34.89 o                         
  -1   1  31        124.11         99.93        34.69 o                         
   0   1  31        264.98        204.51        37.19 o                         
   1   1  31        502.37        468.91        43.63 o                         
   2   1  31          4.48          3.63        32.12 o                         
   3   1  31       1094.31       1028.93        57.78 o                         
   4   1  31         16.90        115.37        43.61 o                         
   5   1  31        656.40        766.61        57.78 o                         
  -6   2  31        215.46        212.75        60.87 o                         
  -5   2  31         65.72         19.01        35.90 o                         
  -4   2  31         12.24         10.90        34.69 o                         
  -3   2  31        571.39        543.86        44.97 o                         
  -2   2  31        406.92        422.78        43.68 o                         
  -1   2  31        608.95        619.24        56.33 o                         
   0   2  31         95.02         96.11        37.75 o                         
   1   2  31        112.99         59.57        38.48 o                         
   2   2  31        191.49        152.72        39.17 o                         
   3   2  31        583.05        538.80        51.79 o                         
   4   2  31          0.71         41.79        36.46 o                         
  -5   3  31        249.89        267.10        61.78 o                         
  -4   3  31        133.86        125.37        59.96 o                         
  -3   3  31        313.78        308.89        65.41 o                         
  -2   3  31         84.83         67.23        50.87 o                         
  -1   3  31        719.63        721.40        72.68 o                         
   0   3  31        411.84        419.73        63.60 o                         
   1   3  31        605.03        625.08        70.87 o                         
   2   3  31          0.40         -9.08        58.14 o                         
   3   3  31        267.14        267.10        67.23 o                         
  -3   4  31         35.24        -72.68        72.68 o                         
  -2   4  31         38.48          3.63        58.14 o                         
  -1   4  31        107.12         72.68        54.51 o                         
   0   4  31         76.61        154.44        61.78 o                         
  -6   0  32         23.60        -29.07        56.32 o                         
  -4   0  32        251.89        216.22        56.33 o                         
  -2   0  32       1644.96       1493.91        94.51 o                         
   0   0  32        130.01         78.13        49.06 o                         
   2   0  32         94.64         90.85        58.14 o                         
   4   0  32        852.36        677.80        76.32 o                         
  -6   1  32        293.78        245.97        46.25 o                         
  -5   1  32        123.81         70.74        38.29 o                         
  -4   1  32          7.90        -22.56        35.31 o
[truncated: 4,132 more chars]
